# Supplementary material for: Complex regulation of Gephyrin splicing is a determinant of inhibitory postsynaptic diversity
Source: Nat Commun. 2022 Jun 18;13:3507. doi: 10.1038/s41467-022-31264-w (PMC9206673; doi:10.1038/s41467-022-31264-w)
Supplement: Supplementary file 4 — Supplementary Table 2 [file 41467_2022_31264_MOESM4_ESM.xlsx]

## Sheet: Data set short read sequencing
	Short read sequencing of total gene expression in mouse brain
	Samples	Data porjects	Data links	Number of reads (millions)
	Adult_Cerebellum_mRNA-Seq	SRX026442	SRR065148	33
	P15_Cerebellum_mRNA-Seq	SRX026441	SRR065147	39
	P5_Cerebellum_mRNA-Seq	SRX026440	SRR065146	37
	P0_Cerebellum_mRNA-Seq	SRX026439	SRR065145	38
	Adult_Cerebellum_RNAP-II_ChIP-Seq	SRX026426	SRR065132	14
	P15_Cerebellum_RNAP-II_ChIP-Seq	SRX026425	SRR065131	14
	P5_Cerebellum_RNAP-II_ChIP-Seq	SRX026424	SRR065130	15
	P0_Cerebellum_RNAP-II_ChIP-Seq	SRX026423	SRR065129	15
	WT-5; Mus musculus; RNA-Seq	SRX2498779	SRR5182678	39
	WT-4; Mus musculus; RNA-Seq	SRX2498778	SRR5182677	41
	polyA mRNA RNA-seq from cerebellum (ENCLB713SBH); Mus musculus; RNA-Seq	SRX2487430	SRR5171023	34
	polyA mRNA RNA-seq from cerebellum (ENCLB001HUO); Mus musculus; RNA-Seq	SRX2487429	SRR5171022	34
	polyA mRNA RNA-seq from cerebellum (ENCLB555AZN); Mus musculus; RNA-Seq	SRX2370417	SRR5048026	144
	polyA mRNA RNA-seq from cerebellum (ENCLB555AZO); Mus musculus; RNA-Seq	SRX2370416	SRR5048025	150
	WT replicate 3; Mus musculus; RNA-Seq	SRX2236736	SRR4413213	49
	WT replicate 2; Mus musculus; RNA-Seq	SRX2236735	SRR4413212	49
	WT replicate 1; Mus musculus; RNA-Seq	SRX2236734	SRR4413211	55
	Mus musculus; RNA-Seq	SRX1923016	SRR3821744	60
	Mus musculus; RNA-Seq	SRX1923015	SRR3821743	69
	Mus musculus; RNA-Seq	SRX1923014	SRR3821742	58
	Mus musculus; RNA-Seq	SRX1923013	SRR3821741	51
	Mus musculus; RNA-Seq	SRX1923012	SRR3821740	67
	Mus musculus; RNA-Seq	SRX1923011	SRR3821739	53
	Mus musculus; RNA-Seq	SRX1923010	SRR3821738	59
	Mus musculus; RNA-Seq	SRX1923009	SRR3821737	51
	Mus musculus; RNA-Seq	SRX1923008	SRR3821736	59
	Mus musculus; RNA-Seq	SRX1923007	SRR3821735	62
	Mus musculus; RNA-Seq	SRX1923006	SRR3821734	64
	Mus musculus; RNA-Seq	SRX1923005	SRR3821733	64
	Mus musculus; RNA-Seq	SRX1923004	SRR3821732	57
	Mus musculus; RNA-Seq	SRX1923003	SRR3821731	58
	Mus musculus; RNA-Seq	SRX1923002	SRR3821730	51
	Mus musculus; RNA-Seq	SRX1923001	SRR3821729	51
	WT mRNA P27-28 CB4; Mus musculus; RNA-Seq	SRX1838141	SRR3659086	26
	WT mRNA P27-28 CB3; Mus musculus; RNA-Seq	SRX1838140	SRR3659085	26
	WT mRNA P27-28 CB2; Mus musculus; RNA-Seq	SRX1838139	SRR3659084	23
	WT mRNA P27-28 CB1; Mus musculus; RNA-Seq	SRX1838138	SRR3659083	24
	WT rep 3; Mus musculus; RNA-Seq	SRX1829019	SRR3644935	11
	WT rep 2; Mus musculus; RNA-Seq	SRX1829018	SRR3644934	10
	WT rep 1; Mus musculus; RNA-Seq	SRX1829017	SRR3644933	13
	WT.24_3; Mus musculus; RNA-Seq	SRX1715815	SRR3405498	13
	WT.24_2; Mus musculus; RNA-Seq	SRX1715814	SRR3405497	11
	WT.24_1; Mus musculus; RNA-Seq	SRX1715813	SRR3405496	10
	WT.18_3; Mus musculus; RNA-Seq	SRX1715809	SRR3405492	12
	WT.18_2; Mus musculus; RNA-Seq	SRX1715808	SRR3405491	13
	WT.18_1; Mus musculus; RNA-Seq	SRX1715807	SRR3405490	15
	WT.06_3; Mus musculus; RNA-Seq	SRX1715803	SRR3405486	14
	WT.06_2; Mus musculus; RNA-Seq	SRX1715802	SRR3405485	14
	WT.06_1; Mus musculus; RNA-Seq	SRX1715801	SRR3405484	13
	WT.02_3; Mus musculus; RNA-Seq	SRX1715797	SRR3405480	11
	WT.02_2; Mus musculus; RNA-Seq	SRX1715796	SRR3405479	14
	WT.02_1; Mus musculus; RNA-Seq	SRX1715795	SRR3405478	13
	mRNA_WT4; Mus musculus; RNA-Seq	SRX1701411	SRR3371939	48
	mRNA_WT3; Mus musculus; RNA-Seq	SRX1701410	SRR3371938	38
	mRNA_WT2; Mus musculus; RNA-Seq	SRX1701408	SRR3371937	44
	mRNA_WT1; Mus musculus; RNA-Seq	SRX1701407	SRR3371936	34
	RNAseq B6J rep3; Mus musculus; RNA-Seq	SRX1680961	SRR3336302	35
	RNAseq B6J rep2; Mus musculus; RNA-Seq	SRX1680960	SRR3336301	33
	RNAseq B6J rep1; Mus musculus; RNA-Seq	SRX1680959	SRR3336300	34
	Control 3; Mus musculus; RNA-Seq	SRX1620344	SRR3212816	29
	Control 3; Mus musculus; RNA-Seq	SRX1620344	SRR3212817	29
	Control 3; Mus musculus; RNA-Seq	SRX1620344	SRR3212818	29
	Control 3; Mus musculus; RNA-Seq	SRX1620344	SRR3212819	29
	Control 3; Mus musculus; RNA-Seq	SRX1620344	SRR3212820	30
	Control 3; Mus musculus; RNA-Seq	SRX1620344	SRR3212821	30
	Control 2; Mus musculus; RNA-Seq	SRX1620343	SRR3212810	32
	Control 2; Mus musculus; RNA-Seq	SRX1620343	SRR3212811	32
	Control 2; Mus musculus; RNA-Seq	SRX1620343	SRR3212812	32
	Control 2; Mus musculus; RNA-Seq	SRX1620343	SRR3212813	32
	Control 2; Mus musculus; RNA-Seq	SRX1620343	SRR3212814	32
	Control 2; Mus musculus; RNA-Seq	SRX1620343	SRR3212815	32
	Control 1; Mus musculus; RNA-Seq	SRX1620342	SRR3212804	30
	Control 1; Mus musculus; RNA-Seq	SRX1620342	SRR3212805	30
	Control 1; Mus musculus; RNA-Seq	SRX1620342	SRR3212806	30
	Control 1; Mus musculus; RNA-Seq	SRX1620342	SRR3212807	30
	Control 1; Mus musculus; RNA-Seq	SRX1620342	SRR3212808	30
	Control 1; Mus musculus; RNA-Seq	SRX1620342	SRR3212809	30
	WT 6 months Male Cerebellum miRNA rep4 (Q50); Mus musculus; miRNA-Seq	SRX1607437	SRR3197170	8
	WT 6 months Male Cerebellum miRNA rep3 (Q50); Mus musculus; miRNA-Seq	SRX1607436	SRR3197169	7
	WT 6 months Male Cerebellum miRNA rep2 (Q50); Mus musculus; miRNA-Seq	SRX1607435	SRR3197168	8
	WT 6 months Male Cerebellum miRNA rep1 (Q50); Mus musculus; miRNA-Seq	SRX1607434	SRR3197167	7
	WT 10 months Male Cerebellum miRNA rep4 (Q50); Mus musculus; miRNA-Seq	SRX1607433	SRR3197166	8
			Total	2872

## Sheet: Exon Exon Junctions
				exon-exon junctions
			% of Gphn expression	Exon upstrE14bism	Exon downstrE14bism	Number of long reads (PacBio)	Short reads (Illumina)	Snaptron	Ensembl database
			94.9458	E36	E37	41980	3029	X	X
			95.3069	E35	E36	41950	4742	X	X
			93.8628	E34	E35	41866	6150	X	X
			90.6137	E39	E40	41824	8484	X	X
			89.5307	E37	E38	41846	5128	X	X
			85.5596	E30	E31	41243	3024	X	X
			84.4765	E38	E39	41717	7653	X	X
			84.1155	E33	E34	41212	5889	X	X
			83.3935	E31	E33	41211	3174	X	X
			83.3935	E29	E30	41163	3351	X	X
			83.3935	E28	E29	41162	2016	X	X
			82.3105	E1	E6	39940	3806	X	X
			80.1444	E12	E13	39686	4753	X	X
			79.4224	E6	E8	39841	2825	X	X
			77.6173	E27	E28	40628	3322	X	X
			75.4513	E8	E10	39599	3624	X	X
			69.3141	E25	E27	39089	2239	X	X
			61.3718	E13	E14	36128	4741	X	X
			54.5126	E10	E12	36913	5272	X	X
			47.6534	E14	E17	34204	4760	X
			39.7112	E17	E25	35838	2032	X	X
			20.9386	E10	E11	2525	479	X
			19.4946	E11	E12	2467	423	X
			18.7726	E17	E19	1899	488	X	X
			18.0505	E13	E17	3537	114
			15.5235	E24	E25	930	119	X
			9.74729	E14	E15	1614	804	X	X
			9.74729	E15	E17	1609	729	X	X
			9.02527	E21	E25	555	5	X
			7.22022	E38	E40	172	52
			6.85921	E17	E21	552	139
			6.49819	E19	E25	1420	15	X
			6.49819	E19	E21	148	1	X	X
			5.77617	E37	E39	105	11
			5.41516	E21	E24	113	6	X
			5.05415	E25	E28	156	6	X
			4.69314	E19	E24	328	62
			4.69314	E8	E12	251	8
			4.33213	E13	E14bis	53	16
			3.97112	E17	E34	407	8
			3.97112	E14bis	E17	85
			3.61011	E17	E24	469	119
			3.61011	E1	E8	97	2
			3.2491	E17	E27	163	18
			2.88809	E31	E34	35	1
			2.52708	E14	E25	254	16	X
			2.52708	E1	E10	64	2
			2.52708	E25	E26	31	0	X
			2.52708	E26	E27	31	1
			2.16606	E17	E30	47	3
			2.16606	E36	E38	43	19
			2.16606	E6	E10	11
			1.80505	E1	E12	61	1
			1.80505	E37	E40	36	5
			1.80505	E10	E13	26	1
			1.80505	E17	E18	6	27
			1.44404	E1	E27	1173
			1.44404	E1	E13	55
			1.44404	E8	E11	28
			1.44404	E11	E13	17	2
			1.44404	E6	E12	14
			1.08303	E1	E14bis	67
			1.08303	E17	E36	62
			1.08303	E14bis	E15	26
			1.08303	E10	E17	7
			1.08303	E30	E33	3
			0.722022	E1	E28	376
			0.722022	E25	E35	71	1
			0.722022	E13	E25	61
			0.722022	E10	E25	30
			0.722022	E15	E25	30	3
			0.722022	E11	E17	13
			0.722022	E27	E34	8
			0.722022	E8	E9	6	13
			0.722022	E9	E10	6	27
			0.722022	E14	E21	4
			0.722022	E29	E34	4
			0.722022	E1	E5	3
			0.722022	E12	E17	3
			0.722022	E30bis	E31	3
			0.722022	E34	E37	3
			0.722022	E5	E6	3
			0.722022	E1	E3	2
			0.722022	E16	E17	2	6
			0.722022	E17	E20	2	4
			0.722022	E18	E21	2	1
			0.722022	E18	E25	2
			0.722022	E20	E21	2	1
			0.722022	E3	E6	2
			0.722022	E35	E37	2
			0.361011	E1	E25	154
			0.361011	E10	E34	110
			0.361011	E6	E27	77
			0.361011	E10	E27	58
			0.361011	E14	E34	51
			0.361011	E11	E25	45
			0.361011	E21	E34	31	1
			0.361011	E8	E25	27
			0.361011	E8	E27	25
			0.361011	E1	E30	22
			0.361011	E11	E24	11
			0.361011	E12	E27	10
			0.361011	E14bis	E27	9
			0.361011	E17	E35	9
			0.361011	E1	E34	8
			0.361011	E10	E30	8
			0.361011	E21	E36	8
			0.361011	E17	E28	6
			0.361011	E1	E33bis	5
			0.361011	E13	E24	5
			0.361011	E14	E27	5	2
			0.361011	E33bis	E34	5
			0.361011	E12	E14	4
			0.361011	E27	E29	4
			0.361011	E28	E30	4
			0.361011	E34	E36	4
			0.361011	E12	E35	3
			0.361011	E8	E30	3
			0.361011	E10	E14	2
			0.361011	E13	E30bis	2
			0.361011	E18	E24	2	1
			0.361011	E33	E35	2	2
			0.361011	E36	E39	2
			0.361011	E6	E13	2
			0.361011	E1	E14	1
			0.361011	E1	E2	1	1
			0.361011	E1	E29	1
			0.361011	E1	E34bis	1
			0.361011	E1	E37	1
			0.361011	E1	E4	1
			0.361011	E10	E40	1
			0.361011	E14	E16	1
			0.361011	E14	E16bis	1	6
			0.361011	E14	E24	1	1
			0.361011	E15	E16	1	3
			0.361011	E16bis	E17	1
			0.361011	E17	E31	1
			0.361011	E19	E23	1
			0.361011	E19	E27	1
			0.361011	E19	E30bis	1
			0.361011	E2	E6	1
			0.361011	E21	E22	1	29
			0.361011	E22	E25	1	16
			0.361011	E23	E24	1
			0.361011	E27	E30	1
			0.361011	E30	E32	1
			0.361011	E30	E37	1
			0.361011	E31	E32	1	1	X
			0.361011	E32	E33	1	5
			0.361011	E32	E34	1
			0.361011	E33	E36	1	2
			0.361011	E34bis	E35	1
			0.361011	E4	E6	1
			0.361011	E6	E34	1
			0.361011	E6	E7	1	2
			0.361011	E7	E8	1	3
				E8	78411136			X
				78323080	78323816			X
				E31	78626193			X
