# Supplementary material for: Complex regulation of Gephyrin splicing is a determinant of inhibitory postsynaptic diversity
Source: Nat Commun. 2022 Jun 18;13:3507. doi: 10.1038/s41467-022-31264-w (PMC9206673; doi:10.1038/s41467-022-31264-w)
Supplement: Supplementary file 5 — Supplementary Table 3 [file 41467_2022_31264_MOESM5_ESM.xlsx]

## Sheet: Link Reads neuronal cells
			Zhang Y, Chen K, Sloan SA, Scholze AR, Caneda C, Ruderisch N, Deng S, Daneman R, Barres BA, Wu JQ
			An RNA-Seq transcriptome and splicing database of neurons, glia, and vascular cells of the cerebral cortex
			GSM1269903	Astrocyte1
			GSM1269904	Astrocyte2
			GSM1269905	Neuron1
			GSM1269906	Neuron2
			GSM1269907	OPC1
			GSM1269908	OPC2
			GSM1269909	NFO1
			GSM1269910	NFO2
			GSM1269911	MO1
			GSM1269912	MO2
			GSM1269913	Microglia1
			GSM1269914	Microglia2
			GSM1269915	Endothelial1
			GSM1269916	Endothelial2
			GSM1269917	Whole Cortex 1
			GSM1269918	Whole Cortex 2
			GSM1269919	Whole Cortex 3

## Sheet: Graph
												Normalized to GPHN expression level between cell type
		E1	E2	E3	E4	E5	E6	E7	E8	E9	E10	E11	E12	E13	E14	E15	E16	E17	E18	E19	E20	E21	E22	E23	E24	E25	E26	E27	E28	E29	E30	E31	E32	E33	E34	E35	E36	E37	E38	E39	E40
	Astrocyte	106.426	0	0	0	0	476.563	0	58.3471	0	404.822	0	405.205	138.901	652.344	360.347	0	708.16	0	0	0	0	10.2178	0	0	0	0	539.499	359.336	120.862	673.301	193.584	6.31367	554.865	735.077	721.05	388.718	214.762	638.592	671.593	261.259
	neuron	106.227	0	0	0	0	475.613	0	89.0749	0	424.216	0	380.678	231.329	657.19	34.7902	0	455.751	0	0	0	0	2.26893	0	37.2752	0	0	561.559	434.316	109.03	669.276	135.328	0	832.592	947.034	693.827	349.077	209.544	573.536	711.764	278.847
	oligodendrocyte precursor cells	99.7459	0	0	0	0	506.329	0	68.9655	2.31481	424.731	0	607.895	164.179	702.344	136.574	0	601.815	0	0	0	0	0	0	3.96825	0	0	586.957	446.237	178.571	650	228.814	0	615.26	682.377	690.341	253.378	223.077	699.519	579.897	246.855
	newly formed oligodendrocytes	134.845	0	0	0	0	431.137	0	92.7219	0	346.959	0	517.03	128.427	755.108	471.393	0	632.065	0	0	0	0	1.732	0	0	0	0	558.571	362.38	83.2289	564.676	188.377	5.35111	693.768	781.701	692.604	382.749	204.083	506.761	620.95	243.526
	myelinating oligodendrocytes	230.614	0	0	0	0	291.001	0	62.5838	0	195.154	0	292.936	144.472	545.144	436.928	0	385.393	0	0	0	0	0	0	0	0	0	868.01	442.349	151.244	1008.29	348.631	0	817.112	535.553	439.983	130.806	223.376	756.221	798.32	296.02
	microglia	397.412	0	0	0	0	59.09	0	0	0	50.1947	0	1375.86	69.6733	786.568	605.125	0	1002.78	0	0	0	0	0	0	0	0	0	778.018	351.363	83.3591	466.811	316.482	0	727.497	497.421	424.373	126.165	143.634	314.2	577.498	246.617
	endothelial cells	144.115	0	0	0	0	435.655	0	134.862	0	462.59	0	535.188	291.865	730.625	405.584	9.77748	625.759	0	0	0	0	0	0	0	0	0	544.138	395.305	97.7748	788.717	265.152	0	660.297	698.849	524.428	327.678	156.44	361.015	596.729	207.602
	WC	91.2836	0	0	0	0	419.213	0	127.376	0	399.934	0	410.285	212.927	683.996	165.117	0	605.745	0	4.46934	0	0	0	0	12.1311	0	0	583.346	391.716	95.5321	568.947	194.303	0	759.294	828.989	602.142	368.358	219.479	605.037	735.368	315.156
																																															E1		E6
																																														Astrocyte	106.426		476.563
																																														Neuron	106.227		475.613
																																														Oligodendrocyte precursor cells	99.7459		506.329
																																														Newly formed oligodendrocytes	134.845		431.137
																																														Myelinating oligodendrocytes	230.614		291.001
																																														Microglia	397.412		59.09
		E1	E2	E3	E4	E5	E6	E7	E8	E9	E10	E11	E12	E13	E14	E15	E16	E17	E18	E19	E20	E21	E22	E23	E24	E25	E26	E27	E28	E29	E30	E31	E32	E33	E34	E35	E36	E37	E38	E39	E40					Endothelial cells	144.115		435.655
	Astrocyte	106.426					476.563		58.3471		404.822		405.205	138.901	652.344	360.347		708.16					10.2178					539.499	359.336	120.862	673.301	193.584	6.31367	554.865	735.077	721.05	388.718	214.762	638.592	671.593	261.259					Whole Cortex	91.2836		419.213
	neuron	106.227					475.613		89.0749		424.216		380.678	231.329	657.19	34.7902		455.751					2.26893		37.2752			561.559	434.316	109.03	669.276	135.328		832.592	947.034	693.827	349.077	209.544	573.536	711.764	278.847
	oligodendrocyte precursor cells	99.7459					506.329		68.9655	2.31481	424.731		607.895	164.179	702.344	136.574		601.815							3.96825			586.957	446.237	178.571	650	228.814		615.26	682.377	690.341	253.378	223.077	699.519	579.897	246.855
	newly formed oligodendrocytes	134.845					431.137		92.7219		346.959		517.03	128.427	755.108	471.393		632.065					1.732					558.571	362.38	83.2289	564.676	188.377	5.35111	693.768	781.701	692.604	382.749	204.083	506.761	620.95	243.526
	myelinating oligodendrocytes	230.614					291.001		62.5838		195.154		292.936	144.472	545.144	436.928		385.393										868.01	442.349	151.244	1008.29	348.631		817.112	535.553	439.983	130.806	223.376	756.221	798.32	296.02
	microglia	397.412					59.09				50.1947		1375.86	69.6733	786.568	605.125		1002.78										778.018	351.363	83.3591	466.811	316.482		727.497	497.421	424.373	126.165	143.634	314.2	577.498	246.617
	endothelial cells	144.115					435.655		134.862		462.59		535.188	291.865	730.625	405.584	9.77748	625.759										544.138	395.305	97.7748	788.717	265.152		660.297	698.849	524.428	327.678	156.44	361.015	596.729	207.602
	WC	91.2836					419.213		127.376		399.934		410.285	212.927	683.996	165.117		605.745		4.46934					12.1311			583.346	391.716	95.5321	568.947	194.303		759.294	828.989	602.142	368.358	219.479	605.037	735.368	315.156
		E1	E2	E3	E4	E5	E6	E7	E8	E9	E10	E11	E12	E13	E14	E15	E16	E17	E18	E19	E20	E21	E22	E23	E24	E25	E26	E27	E28	E29	E30	E31	E32	E33	E34	E35	E36	E37	E38	E39	E40
	Astrocyte	106.426					476.563		58.3471		404.822		405.205	138.901	652.344	360.347		708.16					10.2178					539.499	359.336	120.862	673.301	193.584	6.31367	554.865	735.077	721.05	388.718	214.762	638.592	671.593	261.259
	Neuron	106.227					475.613		89.0749		424.216		380.678	231.329	657.19	34.7902		455.751					2.26893		37.2752			561.559	434.316	109.03	669.276	135.328		832.592	947.034	693.827	349.077	209.544	573.536	711.764	278.847
	Oligodendrocyte precursor cells	99.7459					506.329		68.9655	2.31481	424.731		607.895	164.179	702.344	136.574		601.815							3.96825			586.957	446.237	178.571	650	228.814		615.26	682.377	690.341	253.378	223.077	699.519	579.897	246.855
	Newly formed oligodendrocytes	134.845					431.137		92.7219		346.959		517.03	128.427	755.108	471.393		632.065					1.732					558.571	362.38	83.2289	564.676	188.377	5.35111	693.768	781.701	692.604	382.749	204.083	506.761	620.95	243.526
	Myelinating oligodendrocytes	230.614					291.001		62.5838		195.154		292.936	144.472	545.144	436.928		385.393										868.01	442.349	151.244	1008.29	348.631		817.112	535.553	439.983	130.806	223.376	756.221	798.32	296.02
	Microglia	397.412					59.09				50.1947		1375.86	69.6733	786.568	605.125		1002.78										778.018	351.363	83.3591	466.811	316.482		727.497	497.421	424.373	126.165	143.634	314.2	577.498	246.617
	Endothelial cells	144.115					435.655		134.862		462.59		535.188	291.865	730.625	405.584	9.77748	625.759										544.138	395.305	97.7748	788.717	265.152		660.297	698.849	524.428	327.678	156.44	361.015	596.729	207.602
	WC	91.2836					419.213		127.376		399.934		410.285	212.927	683.996	165.117		605.745		4.46934					12.1311			583.346	391.716	95.5321	568.947	194.303		759.294	828.989	602.142	368.358	219.479	605.037	735.368	315.156
