# Supplementary material for: Complex regulation of Gephyrin splicing is a determinant of inhibitory postsynaptic diversity
Source: Nat Commun. 2022 Jun 18;13:3507. doi: 10.1038/s41467-022-31264-w (PMC9206673; doi:10.1038/s41467-022-31264-w)
Supplement: Supplementary file 10 — Source Data File [file 41467_2022_31264_MOESM10_ESM.xlsx]

## Sheet: Fig.1A
		PCR2 amplificon of GPHN with bar code, before assembly for multiplexing and Pac Bio sequencing

## Sheet: Fig.1B and 1D
		GPHN alternative transcripts at various developmental stages
			Cortex					Cerebellum
	id	total_clusters_nom	P6-CTX	P9-CTX	P15-CTX	P39-CTX		P6-CRB	P9-CRB	P15-CRB	P39-CRB
			7400	2953	4915	5748		5957	6872	3478	4710
	GPHN-1	28328	4875	2213	3039	3025		3813	5427	2670	3266
	GPHN-2	2786	674	175	354	323		544	394	173	149
	GPHN-3	1747	160	82	333	452		132	161	147	280
	GPHN-4	1455	129	21	191	292		473	161	58	130
	GPHN-5	1167	422	50	127	351		163	50	0	4
	GPHN-6	1076	139	69	197	368		72	61	47	123
	GPHN-7	375	184	14	0	19		1	49	32	76
	GPHN-8	365	76	21	26	40		54	62	29	57
	GPHN-9	353	70	32	39	26		27	39	22	98
	GPHN-10	329	4	38	76	86		36	24	35	30
	GPHN-11	235	36	10	37	25		48	54	7	18
	GPHN-12	213	40	17	12	44		41	22	2	35
	GPHN-13	205	45	11	33	43		24	20	13	16
	GPHN-14	178	35	15	22	32		49	15	7	3
	GPHN-15	154	133	0	0	0		0	0	0	21
	GPHN-16	150	3	1	26	93		9	5	4	9
	GPHN-17	129	15	8	8	5		6	11	46	30
	GPHN-18	129	12	8	44	19		16	13	9	8
	GPHN-19	114	14	6	9	15		29	10	7	24
	GPHN-20	110	80	0	0	0		20	5	5	0
	GPHN-21	109	7	2	7	1		18	25	32	17
	GPHN-22	77	3	0	0	59		2	0	0	13
	GPHN-23	74	20	1	6	31		6	4	1	5
	GPHN-24	72	10	2	5	25		18	2	4	6
	GPHN-25	68	0	0	64	0		4	0	0	0
	GPHN-26	67	8	10	6	22		6	8	5	2
	GPHN-27	60	9	8	10	0		13	12	2	6
	GPHN-28	59	2	12	1	1		0	16	9	18
	GPHN-29	58	6	2	5	2		3	10	4	26
	GPHN-30	58	0	0	2	53		3	0	0	0
	GPHN-31	55	33	2	3	0		7	3	3	4
	GPHN-32	52	3	0	3	17		8	13	5	3
	GPHN-33	52	15	2	7	0		13	8	1	6
	GPHN-34	51	1	0	25	0		0	0	0	25
	GPHN-35	45	9	2	4	16		10	0	0	4
	GPHN-36	45	5	0	0	0		19	21	0	0
	GPHN-37	43	3	8	22	0		5	0	5	0
	GPHN-38	40	2	0	9	12		4	4	2	7
	GPHN-39	40	8	3	10	1		2	5	2	9
	GPHN-40	35	0	4	13	0		18	0	0	0
	GPHN-41	32	5	1	5	7		1	6	0	7
	GPHN-42	32	1	5	2	12		0	8	2	2
	GPHN-43	32	7	0	0	1		13	7	4	0
	GPHN-44	31	0	0	0	31		0	0	0	0
	GPHN-45	29	0	3	6	0		0	13	7	0
	GPHN-46	28	0	8	0	13		2	0	2	3
	GPHN-47	27	0	0	0	0		27	0	0	0
	GPHN-48	27	6	1	6	7		0	2	1	4
	GPHN-49	27	2	0	5	0		1	0	1	18
	GPHN-50	27	2	2	6	1		8	6	2	0
	GPHN-51	25	10	0	2	1		9	3	0	0
	GPHN-52	25	0	23	0	0		2	0	0	0
	GPHN-53	24	2	2	3	6		1	2	2	6
	GPHN-54	22	0	0	0	0		0	0	22	0
	GPHN-55	22	3	4	0	0		0	0	0	15
	GPHN-56	22	1	0	3	13		3	2	0	0
	GPHN-57	21	0	0	0	0		21	0	0	0
	GPHN-58	21	2	4	1	3		0	1	0	10
	GPHN-59	21	1	2	5	8		5	0	0	0
	GPHN-60	20	0	0	0	19		1	0	0	0
	GPHN-61	19	2	0	4	7		1	0	0	5
	GPHN-62	19	6	1	5	0		2	2	3	0
	GPHN-63	18	0	0	0	18		0	0	0	0
	GPHN-64	18	0	2	2	3		1	10	0	0
	GPHN-65	17	6	0	0	0		0	11	0	0
	GPHN-66	17	0	2	0	5		5	5	0	0
	GPHN-67	15	3	3	1	0		2	0	2	4
	GPHN-68	14	2	0	6	2		2	1	0	1
	GPHN-69	13	3	0	0	0		0	0	1	9
	GPHN-70	12	0	1	0	0		1	0	0	10
	GPHN-71	11	0	0	0	0		0	11	0	0
	GPHN-72	11	0	0	0	11		0	0	0	0
	GPHN-73	11	3	0	0	0		0	0	0	8
	GPHN-74	10	0	0	0	10		0	0	0	0
	GPHN-75	10	0	0	1	3		2	0	0	4
	GPHN-76	10	0	0	9	0		1	0	0	0
	GPHN-77	10	2	0	0	2		5	0	0	1
	GPHN-78	10	0	0	4	5		0	0	0	1
	GPHN-79	10	0	1	0	6		0	0	3	0
	GPHN-80	9	0	0	0	0		9	0	0	0
	GPHN-81	9	1	0	5	3		0	0	0	0
	GPHN-82	9	2	0	4	0		0	3	0	0
	GPHN-83	9	1	0	0	0		0	8	0	0
	GPHN-84	8	0	8	0	0		0	0	0	0
	GPHN-85	8	3	0	2	0		0	1	0	2
	GPHN-86	8	1	0	0	0		0	0	0	7
	GPHN-87	8	1	0	1	1		0	0	4	1
	GPHN-88	8	0	1	2	2		2	1	0	0
	GPHN-89	7	0	0	0	0		7	0	0	0
	GPHN-90	7	0	0	6	0		1	0	0	0
	GPHN-91	7	1	1	0	2		2	1	0	0
	GPHN-92	7	1	0	0	0		0	6	0	0
	GPHN-93	7	1	0	0	0		0	2	0	4
	GPHN-94	7	2	0	0	0		1	0	4	0
	GPHN-95	7	0	0	0	1		6	0	0	0
	GPHN-96	7	0	4	0	0		0	3	0	0
	GPHN-97	6	0	0	0	6		0	0	0	0
	GPHN-98	6	0	0	1	1		1	1	0	2
	GPHN-99	6	0	0	1	0		0	1	2	2
	GPHN-100	6	0	0	1	0		0	1	2	2
	GPHN-101	6	1	0	0	0		1	0	0	4
	GPHN-102	6	1	0	0	0		1	1	3	0
	GPHN-103	6	1	0	0	2		3	0	0	0
	GPHN-104	5	0	0	0	0		5	0	0	0
	GPHN-105	5	0	0	0	0		5	0	0	0
	GPHN-106	5	5	0	0	0		0	0	0	0
	GPHN-107	5	0	0	0	5		0	0	0	0
	GPHN-108	5	1	0	0	0		0	1	1	2
	GPHN-109	5	0	0	1	1		1	1	0	1
	GPHN-110	5	0	0	0	0		3	0	2	0
	GPHN-111	5	0	0	0	0		3	1	1	0
	GPHN-112	5	0	1	0	0		4	0	0	0
	GPHN-113	4	0	0	0	0		0	0	0	4
	GPHN-114	4	0	0	0	0		4	0	0	0
	GPHN-115	4	0	0	0	0		4	0	0	0
	GPHN-116	4	0	0	0	0		4	0	0	0
	GPHN-117	4	0	0	0	4		0	0	0	0
	GPHN-118	4	0	0	4	0		0	0	0	0
	GPHN-119	4	0	0	4	0		0	0	0	0
	GPHN-120	4	1	0	0	0		0	0	0	3
	GPHN-121	4	0	0	0	0		2	1	0	1
	GPHN-122	4	0	3	0	0		0	0	1	0
	GPHN-123	4	0	0	0	0		3	0	0	1
	GPHN-124	4	0	1	0	2		0	0	1	0
	GPHN-125	4	3	0	0	0		1	0	0	0
	GPHN-126	4	0	1	0	0		0	0	0	3
	GPHN-127	3	0	0	0	0		0	0	0	3
	GPHN-128	3	0	0	0	0		0	0	3	0
	GPHN-129	3	0	0	0	0		3	0	0	0
	GPHN-130	3	0	0	0	0		3	0	0	0
	GPHN-131	3	0	0	0	0		3	0	0	0
	GPHN-132	3	0	3	0	0		0	0	0	0
	GPHN-133	3	3	0	0	0		0	0	0	0
	GPHN-134	3	0	0	0	3		0	0	0	0
	GPHN-135	3	0	0	0	3		0	0	0	0
	GPHN-136	3	0	0	0	3		0	0	0	0
	GPHN-137	3	0	0	3	0		0	0	0	0
	GPHN-138	3	0	0	3	0		0	0	0	0
	GPHN-139	3	0	0	3	0		0	0	0	0
	GPHN-140	3	0	1	0	0		1	0	1	0
	GPHN-141	3	0	1	0	0		0	2	0	0
	GPHN-142	3	0	0	2	0		1	0	0	0
	GPHN-143	3	0	0	0	0		1	2	0	0
	GPHN-144	3	0	0	0	0		1	0	0	2
	GPHN-145	3	1	0	0	0		0	0	0	2
	GPHN-146	3	0	1	0	0		0	0	2	0
	GPHN-147	3	0	1	0	0		2	0	0	0
	GPHN-148	3	0	0	2	0		0	1	0	0
	GPHN-149	3	1	0	0	0		2	0	0	0
	GPHN-150	3	0	0	1	2		0	0	0	0
	GPHN-151	3	0	2	0	0		0	1	0	0
	GPHN-152	2	0	0	0	0		0	2	0	0
	GPHN-153	2	0	0	0	0		0	0	0	2
	GPHN-154	2	0	0	0	0		0	0	0	2
	GPHN-155	2	0	0	0	0		0	0	2	0
	GPHN-156	2	0	0	0	0		0	0	2	0
	GPHN-157	2	0	0	0	0		2	0	0	0
	GPHN-158	2	0	0	0	0		2	0	0	0
	GPHN-159	2	0	0	0	0		2	0	0	0
	GPHN-160	2	0	0	0	0		2	0	0	0
	GPHN-161	2	2	0	0	0		0	0	0	0
	GPHN-162	2	0	0	0	2		0	0	0	0
	GPHN-163	2	0	0	0	2		0	0	0	0
	GPHN-164	2	0	0	2	0		0	0	0	0
	GPHN-165	2	0	0	2	0		0	0	0	0
	GPHN-166	2	0	0	2	0		0	0	0	0
	GPHN-167	2	0	0	0	0		1	0	0	1
	GPHN-168	2	0	0	0	0		0	1	0	1
	GPHN-169	2	0	0	0	1		0	0	0	1
	GPHN-170	2	0	0	0	0		1	0	0	1
	GPHN-171	2	0	0	1	0		1	0	0	0
	GPHN-172	2	1	0	0	0		0	0	0	1
	GPHN-173	2	0	0	0	0		1	1	0	0
	GPHN-174	2	0	0	0	0		0	1	0	1
	GPHN-175	2	0	1	0	0		0	0	0	1
	GPHN-176	2	0	0	1	0		1	0	0	0
	GPHN-177	2	0	1	0	1		0	0	0	0
	GPHN-178	2	0	0	0	0		1	0	1	0
	GPHN-179	2	0	1	0	0		0	1	0	0
	GPHN-180	2	0	0	1	0		0	0	0	1
	GPHN-181	1	0	0	0	0		0	1	0	0
	GPHN-182	1	0	0	0	0		0	1	0	0
	GPHN-183	1	0	0	0	0		0	1	0	0
	GPHN-184	1	0	0	0	0		0	1	0	0
	GPHN-185	1	0	0	0	0		0	1	0	0
	GPHN-186	1	0	0	0	0		0	1	0	0
	GPHN-187	1	0	0	0	0		0	1	0	0
	GPHN-188	1	0	0	0	0		0	1	0	0
	GPHN-189	1	0	0	0	0		0	1	0	0
	GPHN-190	1	0	0	0	0		0	1	0	0
	GPHN-191	1	0	0	0	0		0	1	0	0
	GPHN-192	1	0	0	0	0		0	1	0	0
	GPHN-193	1	0	0	0	0		0	1	0	0
	GPHN-194	1	0	0	0	0		0	1	0	0
	GPHN-195	1	0	0	0	0		0	1	0	0
	GPHN-196	1	0	0	0	0		0	1	0	0
	GPHN-197	1	0	0	0	0		0	1	0	0
	GPHN-198	1	0	0	0	0		0	1	0	0
	GPHN-199	1	0	0	0	0		0	1	0	0
	GPHN-200	1	0	0	0	0		0	1	0	0
	GPHN-201	1	0	0	0	0		0	1	0	0
	GPHN-202	1	0	0	0	0		0	1	0	0
	GPHN-203	1	0	0	0	0		0	1	0	0
	GPHN-204	1	0	0	0	0		0	0	0	1
	GPHN-205	1	0	0	0	0		0	0	0	1
	GPHN-206	1	0	0	0	0		0	0	0	1
	GPHN-207	1	0	0	0	0		0	0	0	1
	GPHN-208	1	0	0	0	0		0	0	0	1
	GPHN-209	1	0	0	0	0		0	0	0	1
	GPHN-210	1	0	0	0	0		0	0	0	1
	GPHN-211	1	0	0	0	0		0	0	0	1
	GPHN-212	1	0	0	0	0		0	0	0	1
	GPHN-213	1	0	0	0	0		0	0	0	1
	GPHN-214	1	0	0	0	0		0	0	0	1
	GPHN-215	1	0	0	0	0		0	0	0	1
	GPHN-216	1	0	0	0	0		0	0	0	1
	GPHN-217	1	0	0	0	0		0	0	0	1
	GPHN-218	1	0	0	0	0		0	0	0	1
	GPHN-219	1	0	0	0	0		0	0	0	1
	GPHN-220	1	0	0	0	0		0	0	1	0
	GPHN-221	1	0	0	0	0		0	0	1	0
	GPHN-222	1	0	0	0	0		0	0	1	0
	GPHN-223	1	0	0	0	0		0	0	1	0
	GPHN-224	1	0	0	0	0		0	0	1	0
	GPHN-225	1	0	0	0	0		0	0	1	0
	GPHN-226	1	0	0	0	0		1	0	0	0
	GPHN-227	1	0	0	0	0		1	0	0	0
	GPHN-228	1	0	0	0	0		1	0	0	0
	GPHN-229	1	0	0	0	0		1	0	0	0
	GPHN-230	1	0	0	0	0		1	0	0	0
	GPHN-231	1	0	0	0	0		1	0	0	0
	GPHN-232	1	0	0	0	0		1	0	0	0
	GPHN-233	1	0	0	0	0		1	0	0	0
	GPHN-234	1	0	0	0	0		1	0	0	0
	GPHN-235	1	0	0	0	0		1	0	0	0
	GPHN-236	1	0	0	0	0		1	0	0	0
	GPHN-237	1	0	0	0	0		1	0	0	0
	GPHN-238	1	0	0	0	0		1	0	0	0
	GPHN-239	1	0	0	0	0		1	0	0	0
	GPHN-240	1	0	0	0	0		1	0	0	0
	GPHN-241	1	0	0	0	0		1	0	0	0
	GPHN-242	1	0	0	0	0		1	0	0	0
	GPHN-243	1	0	0	0	0		1	0	0	0
	GPHN-244	1	0	0	0	0		1	0	0	0
	GPHN-245	1	0	0	0	0		1	0	0	0
	GPHN-246	1	0	0	0	0		1	0	0	0
	GPHN-247	1	0	1	0	0		0	0	0	0
	GPHN-248	1	0	1	0	0		0	0	0	0
	GPHN-249	1	0	1	0	0		0	0	0	0
	GPHN-250	1	0	1	0	0		0	0	0	0
	GPHN-251	1	0	1	0	0		0	0	0	0
	GPHN-252	1	0	1	0	0		0	0	0	0
	GPHN-253	1	0	1	0	0		0	0	0	0
	GPHN-254	1	1	0	0	0		0	0	0	0
	GPHN-255	1	1	0	0	0		0	0	0	0
	GPHN-256	1	1	0	0	0		0	0	0	0
	GPHN-257	1	1	0	0	0		0	0	0	0
	GPHN-258	1	1	0	0	0		0	0	0	0
	GPHN-259	1	1	0	0	0		0	0	0	0
	GPHN-260	1	0	0	0	1		0	0	0	0
	GPHN-261	1	0	0	0	1		0	0	0	0
	GPHN-262	1	0	0	0	1		0	0	0	0
	GPHN-263	1	0	0	0	1		0	0	0	0
	GPHN-264	1	0	0	0	1		0	0	0	0
	GPHN-265	1	0	0	0	1		0	0	0	0
	GPHN-266	1	0	0	0	1		0	0	0	0
	GPHN-267	1	0	0	0	1		0	0	0	0
	GPHN-268	1	0	0	0	1		0	0	0	0
	GPHN-269	1	0	0	1	0		0	0	0	0
	GPHN-270	1	0	0	1	0		0	0	0	0
	GPHN-271	1	0	0	1	0		0	0	0	0
	GPHN-272	1	0	0	1	0		0	0	0	0
	GPHN-273	1	0	0	1	0		0	0	0	0
	GPHN-274	1	0	0	1	0		0	0	0	0
	GPHN-275	1	0	0	1	0		0	0	0	0
	GPHN-276	1	0	0	1	0		0	0	0	0
	GPHN-277	1	0	0	1	0		0	0	0	0

## Sheet: Fig.1C
		See Supplementary Table 2

## Sheet: Fig.1E
	RT- PCR validation of novel GPHN transcripts in various mouse tissues

## Sheet: Fig. 1F
			See Supplementary Table 3

## Sheet: Fig. 2A
			See Supplementary Table 4

## Sheet: Fig. 2B 
			Purification of GPHN used for proteomics

## Sheet: Fig. 2B-MS
sequence	rank.sequence	Peptide	AScore	-10lgP	Mass	Length	ppm	m/z	RT	Area Gephyrin	Scan	Source File	#Feature	proteins	peptide position in 1st protein	UniProt	NCBI validated	NCBI predicted	ORF DB
AADGPGDR	1	AADGPGDR		29.57	757.335	8	-0.8	379.675	10.53	670500	F7:1955	2015-02-05_Fusion_1080.raw	2	NP_666077.2 lcl|GPHN_4:8-2326_ORF1_GPHN_4:7:2325, XP_006515962.1, XP_006515963.1, XP_006515964.1, XP_006515965.1, XP_006515966.1, XP_006515967.1, XP_006515968.1 lcl|GPHN_38:8-2365_ORF1_GPHN_38:7:2364, XP_006515969.1 lcl|GPHN_3:8-2257_ORF1_GPHN_3:7:2256, XP_006515970.1 lcl|GPHN_1:8-2218_ORF1_GPHN_1:7:2217, XP_017170562.1, XP_017170563.1, XP_017170564.1, XP_017170565.1 lcl|GPHN_29:8-2323_ORF1_GPHN_…	416	UniProt	NCBI validated	NCBI predicted	ORF DB
AADGPGDRF	1	AADGPGDRF		29.37	904.404	9	-2.5	453.208	17.83	9209700	F8:4879	2015-02-05_Fusion_1082.raw	4	NP_666077.2 lcl|GPHN_4:8-2326_ORF1_GPHN_4:7:2325, XP_006515962.1, XP_006515963.1, XP_006515964.1, XP_006515965.1, XP_006515966.1, XP_006515967.1, XP_006515968.1 lcl|GPHN_38:8-2365_ORF1_GPHN_38:7:2364, XP_006515969.1 lcl|GPHN_3:8-2257_ORF1_GPHN_3:7:2256, XP_006515970.1 lcl|GPHN_1:8-2218_ORF1_GPHN_1:7:2217, XP_017170562.1, XP_017170563.1, XP_017170564.1, XP_017170565.1 lcl|GPHN_29:8-2323_ORF1_GPHN_…	416	UniProt	NCBI validated	NCBI predicted	ORF DB
AADGPGDRFI	1	AADGPGDRFI		29.77	1017.49	10	0	509.751	22.8	18025000	F9:6985	2015-02-05_Fusion_1084.raw	2	NP_666077.2 lcl|GPHN_4:8-2326_ORF1_GPHN_4:7:2325, XP_006515962.1, XP_006515963.1, XP_006515964.1, XP_006515965.1, XP_006515966.1, XP_006515967.1, XP_006515968.1 lcl|GPHN_38:8-2365_ORF1_GPHN_38:7:2364, XP_006515969.1 lcl|GPHN_3:8-2257_ORF1_GPHN_3:7:2256, XP_006515970.1 lcl|GPHN_1:8-2218_ORF1_GPHN_1:7:2217, XP_017170562.1, XP_017170563.1, XP_017170564.1, XP_017170565.1 lcl|GPHN_29:8-2323_ORF1_GPHN_…	416	UniProt	NCBI validated	NCBI predicted	ORF DB
AADGPGDRFII	1	AADGPGDRFII		34.36	1130.57	11	0.3	566.293	26.88	187900	F9:8927	2015-02-05_Fusion_1084.raw	2	NP_666077.2 lcl|GPHN_4:8-2326_ORF1_GPHN_4:7:2325, XP_006515962.1, XP_006515963.1, XP_006515964.1, XP_006515965.1, XP_006515966.1, XP_006515967.1, XP_006515968.1 lcl|GPHN_38:8-2365_ORF1_GPHN_38:7:2364, XP_006515969.1 lcl|GPHN_3:8-2257_ORF1_GPHN_3:7:2256, XP_006515970.1 lcl|GPHN_1:8-2218_ORF1_GPHN_1:7:2217, XP_017170562.1, XP_017170563.1, XP_017170564.1, XP_017170565.1 lcl|GPHN_29:8-2323_ORF1_GPHN_…	416	UniProt	NCBI validated	NCBI predicted	ORF DB
AADGPGDRFIIG	1	AADGPGDRFIIG		34.31	1187.59	12	-0.5	594.804	25.67	8766400	F5:8220	2015-02-05_Fusion_1073.raw	1	NP_666077.2 lcl|GPHN_4:8-2326_ORF1_GPHN_4:7:2325, XP_006515962.1, XP_006515963.1, XP_006515964.1, XP_006515965.1, XP_006515966.1, XP_006515967.1, XP_006515968.1 lcl|GPHN_38:8-2365_ORF1_GPHN_38:7:2364, XP_006515969.1 lcl|GPHN_3:8-2257_ORF1_GPHN_3:7:2256, XP_006515970.1 lcl|GPHN_1:8-2218_ORF1_GPHN_1:7:2217, XP_017170562.1, XP_017170563.1, XP_017170564.1, XP_017170565.1 lcl|GPHN_29:8-2323_ORF1_GPHN_…	416	UniProt	NCBI validated	NCBI predicted	ORF DB
AADGPGDRFIIGE	1	AADGPGDRFIIGE		39.87	1316.64	13	1.8	659.327	26.07	70220000	F9:8521	2015-02-05_Fusion_1084.raw	2	NP_666077.2 lcl|GPHN_4:8-2326_ORF1_GPHN_4:7:2325, XP_006515962.1, XP_006515963.1, XP_006515964.1, XP_006515965.1, XP_006515966.1, XP_006515967.1, XP_006515968.1 lcl|GPHN_38:8-2365_ORF1_GPHN_38:7:2364, XP_006515969.1 lcl|GPHN_3:8-2257_ORF1_GPHN_3:7:2256, XP_006515970.1 lcl|GPHN_1:8-2218_ORF1_GPHN_1:7:2217, XP_017170562.1, XP_017170563.1, XP_017170564.1, XP_017170565.1 lcl|GPHN_29:8-2323_ORF1_GPHN_…	416	UniProt	NCBI validated	NCBI predicted	ORF DB
AADGPGDRFIIGES	1	AADGPGDRFIIGES		36.49	1403.67	14	0.9	702.842	25.69	795720	F5:8200	2015-02-05_Fusion_1073.raw	1	NP_666077.2 lcl|GPHN_4:8-2326_ORF1_GPHN_4:7:2325, XP_006515962.1, XP_006515963.1, XP_006515964.1, XP_006515965.1, XP_006515966.1, XP_006515967.1, XP_006515968.1 lcl|GPHN_38:8-2365_ORF1_GPHN_38:7:2364, XP_006515969.1 lcl|GPHN_3:8-2257_ORF1_GPHN_3:7:2256, XP_006515970.1 lcl|GPHN_1:8-2218_ORF1_GPHN_1:7:2217, XP_017170562.1, XP_017170563.1, XP_017170564.1, XP_017170565.1 lcl|GPHN_29:8-2323_ORF1_GPHN_…	416	UniProt	NCBI validated	NCBI predicted	ORF DB
AADGPGDRFIIGESQ	1	AADGPGDRFIIGESQ		34.16	1531.73	15	-0.1	766.87	25.4	3544400	F9:8215	2015-02-05_Fusion_1084.raw	2	NP_666077.2 lcl|GPHN_4:8-2326_ORF1_GPHN_4:7:2325, XP_006515962.1, XP_006515963.1, XP_006515964.1, XP_006515965.1, XP_006515966.1, XP_006515967.1, XP_006515968.1 lcl|GPHN_38:8-2365_ORF1_GPHN_38:7:2364, XP_006515969.1 lcl|GPHN_3:8-2257_ORF1_GPHN_3:7:2256, XP_006515970.1 lcl|GPHN_1:8-2218_ORF1_GPHN_1:7:2217, XP_017170562.1, XP_017170563.1, XP_017170564.1, XP_017170565.1 lcl|GPHN_29:8-2323_ORF1_GPHN_…	416	UniProt	NCBI validated	NCBI predicted	ORF DB
AADGPGDRFIIGESQAGEQPT	1	AADGPGDRFIIGESQAGEQPT		42.53	2114.99	21	-1.1	1058.5	25.59	2530200	F6:8461	2015-02-05_Fusion_1078.raw	4	NP_666077.2 lcl|GPHN_4:8-2326_ORF1_GPHN_4:7:2325, XP_006515962.1, XP_006515963.1, XP_006515964.1, XP_006515965.1, XP_006515966.1, XP_006515967.1, XP_006515968.1 lcl|GPHN_38:8-2365_ORF1_GPHN_38:7:2364, XP_006515969.1 lcl|GPHN_3:8-2257_ORF1_GPHN_3:7:2256, XP_006515970.1 lcl|GPHN_1:8-2218_ORF1_GPHN_1:7:2217, XP_017170562.1, XP_017170563.1, XP_017170564.1, XP_017170565.1 lcl|GPHN_29:8-2323_ORF1_GPHN_…	416	UniProt	NCBI validated	NCBI predicted	ORF DB
AADGPGDRFIIGESQAGEQPTQ	1	AADGPGDRFIIGESQAGEQPTQ		38.34	2243.05	22	0.2	748.689	25.53	198810	F5:8143	2015-02-05_Fusion_1073.raw	2	NP_666077.2 lcl|GPHN_4:8-2326_ORF1_GPHN_4:7:2325, XP_006515962.1, XP_006515963.1, XP_006515964.1, XP_006515965.1, XP_006515966.1, XP_006515967.1, XP_006515968.1 lcl|GPHN_38:8-2365_ORF1_GPHN_38:7:2364, XP_006515969.1 lcl|GPHN_3:8-2257_ORF1_GPHN_3:7:2256, XP_006515970.1 lcl|GPHN_1:8-2218_ORF1_GPHN_1:7:2217, XP_017170562.1, XP_017170563.1, XP_017170564.1, XP_017170565.1 lcl|GPHN_29:8-2323_ORF1_GPHN_…	416	UniProt	NCBI validated	NCBI predicted	ORF DB
AADGPGDRFIIGESQAGEQPTQTVMPGQVMR	1	AADGPGDRFIIGESQAGEQPTQTVMPGQVMR		62.91	3242.54	31	-0.5	1081.86	27.33	1968100	F7:9223	2015-02-05_Fusion_1080.raw	2	NP_666077.2 lcl|GPHN_4:8-2326_ORF1_GPHN_4:7:2325, XP_006515962.1, XP_006515963.1, XP_006515964.1, XP_006515965.1, XP_006515966.1, XP_006515967.1, XP_006515968.1 lcl|GPHN_38:8-2365_ORF1_GPHN_38:7:2364, XP_006515969.1 lcl|GPHN_3:8-2257_ORF1_GPHN_3:7:2256, XP_006515970.1 lcl|GPHN_1:8-2218_ORF1_GPHN_1:7:2217, XP_017170562.1, XP_017170563.1, XP_017170564.1, XP_017170565.1 lcl|GPHN_29:8-2323_ORF1_GPHN_…	416	UniProt	NCBI validated	NCBI predicted	ORF DB
AADGPGDRFIIGESQAGEQPTQTVMPGQVMR	2	AADGPGDRFIIGESQAGEQPTQTVM(+15.99)PGQVMR	M25:Oxidation (M):46.62	61.89	3258.54	31	0.9	1087.19	26.08	8815800	F7:8537	2015-02-05_Fusion_1080.raw	1	NP_666077.2 lcl|GPHN_4:8-2326_ORF1_GPHN_4:7:2325, XP_006515962.1, XP_006515963.1, XP_006515964.1, XP_006515965.1, XP_006515966.1, XP_006515967.1, XP_006515968.1 lcl|GPHN_38:8-2365_ORF1_GPHN_38:7:2364, XP_006515969.1 lcl|GPHN_3:8-2257_ORF1_GPHN_3:7:2256, XP_006515970.1 lcl|GPHN_1:8-2218_ORF1_GPHN_1:7:2217, XP_017170562.1, XP_017170563.1, XP_017170564.1, XP_017170565.1 lcl|GPHN_29:8-2323_ORF1_GPHN_…	416	UniProt	NCBI validated	NCBI predicted	ORF DB
AADGPGDRFIIGESQAGEQPTQTVMPGQVMR	3	AADGPGDRFIIGESQAGEQPTQTVM(+15.99)PGQVM(+15.99)R	M25:Oxidation (M):1000.00;M30:Oxidation (M):1000.00	61.12	3274.53	31	0.4	819.641	24.53	51667000	F7:7879	2015-02-05_Fusion_1080.raw	5	NP_666077.2 lcl|GPHN_4:8-2326_ORF1_GPHN_4:7:2325, XP_006515962.1, XP_006515963.1, XP_006515964.1, XP_006515965.1, XP_006515966.1, XP_006515967.1, XP_006515968.1 lcl|GPHN_38:8-2365_ORF1_GPHN_38:7:2364, XP_006515969.1 lcl|GPHN_3:8-2257_ORF1_GPHN_3:7:2256, XP_006515970.1 lcl|GPHN_1:8-2218_ORF1_GPHN_1:7:2217, XP_017170562.1, XP_017170563.1, XP_017170564.1, XP_017170565.1 lcl|GPHN_29:8-2323_ORF1_GPHN_…	416	UniProt	NCBI validated	NCBI predicted	ORF DB
AADGPGDRFIIGESQAGEQPTQTVMPGQVMR	4	AADGPGDRFIIGESQAGEQPTQTVMPGQVM(+15.99)R	M30:Oxidation (M):11.50	48.82	3258.54	31	0.9	1087.19	26.08	8815800	F7:8671	2015-02-05_Fusion_1080.raw	1	NP_666077.2 lcl|GPHN_4:8-2326_ORF1_GPHN_4:7:2325, XP_006515962.1, XP_006515963.1, XP_006515964.1, XP_006515965.1, XP_006515966.1, XP_006515967.1, XP_006515968.1 lcl|GPHN_38:8-2365_ORF1_GPHN_38:7:2364, XP_006515969.1 lcl|GPHN_3:8-2257_ORF1_GPHN_3:7:2256, XP_006515970.1 lcl|GPHN_1:8-2218_ORF1_GPHN_1:7:2217, XP_017170562.1, XP_017170563.1, XP_017170564.1, XP_017170565.1 lcl|GPHN_29:8-2323_ORF1_GPHN_…	416	UniProt	NCBI validated	NCBI predicted	ORF DB
AAKIPDSI	1	AAKIPDSI		30.05	813.46	8	1.6	407.738	21.24	3234400	F6:6397	2015-02-05_Fusion_1078.raw	2	XP_006515966.1, XP_006515967.1, XP_006515969.1 lcl|GPHN_3:8-2257_ORF1_GPHN_3:7:2256, XP_006515970.1 lcl|GPHN_1:8-2218_ORF1_GPHN_1:7:2217, XP_017170565.1 lcl|GPHN_29:8-2323_ORF1_GPHN_29:7:2322, XP_017170566.1, XP_017170567.1, XP_030102590.1 lcl|GPHN_41:8-2320_ORF1_GPHN_41:7:2319, XP_030102591.1 lcl|GPHN_8:8-2281_ORF1_GPHN_8:7:2280, lcl|GPHN_100:8-925_ORF2_GPHN_100:7:924 lcl|GPHN_220:8-925_ORF2_GPH…	254	UniProt	NCBI validated	NCBI predicted	ORF DB
AAKIPDSIISR	1	AAKIPDSIISR		33.47	1169.68	11	-1.2	390.899	20.59	17710000	F9:5996	2015-02-05_Fusion_1084.raw	2	XP_006515966.1, XP_006515967.1, XP_006515969.1 lcl|GPHN_3:8-2257_ORF1_GPHN_3:7:2256, XP_006515970.1 lcl|GPHN_1:8-2218_ORF1_GPHN_1:7:2217, XP_017170565.1 lcl|GPHN_29:8-2323_ORF1_GPHN_29:7:2322, XP_017170566.1, XP_017170567.1, XP_030102590.1 lcl|GPHN_41:8-2320_ORF1_GPHN_41:7:2319, XP_030102591.1 lcl|GPHN_8:8-2281_ORF1_GPHN_8:7:2280, lcl|GPHN_100:8-925_ORF2_GPHN_100:7:924 lcl|GPHN_220:8-925_ORF2_GPH…	254	UniProt	NCBI validated	NCBI predicted	ORF DB
AAKIPDSIISRG	1	AAKIPDSIISRG		32.23	1226.7	12	-1	409.906	20.69	5244900	F8:6233	2015-02-05_Fusion_1082.raw	3	XP_006515966.1, XP_006515967.1, XP_006515969.1 lcl|GPHN_3:8-2257_ORF1_GPHN_3:7:2256, XP_006515970.1 lcl|GPHN_1:8-2218_ORF1_GPHN_1:7:2217, XP_017170565.1 lcl|GPHN_29:8-2323_ORF1_GPHN_29:7:2322, XP_017170566.1, XP_017170567.1, XP_030102590.1 lcl|GPHN_41:8-2320_ORF1_GPHN_41:7:2319, XP_030102591.1 lcl|GPHN_8:8-2281_ORF1_GPHN_8:7:2280, lcl|GPHN_100:8-925_ORF2_GPHN_100:7:924 lcl|GPHN_220:8-925_ORF2_GPH…	254	UniProt	NCBI validated	NCBI predicted	ORF DB
ADAVVQVEDTE	1	ADAVVQVEDTE		37.05	1174.54	11	0.8	588.275	24.06	5497900	F5:7450	2015-02-05_Fusion_1073.raw	3	NP_666077.2 lcl|GPHN_4:8-2326_ORF1_GPHN_4:7:2325, XP_006515962.1, XP_006515963.1, XP_006515964.1, XP_006515965.1, XP_006515966.1, XP_006515967.1, XP_006515968.1 lcl|GPHN_38:8-2365_ORF1_GPHN_38:7:2364, XP_006515969.1 lcl|GPHN_3:8-2257_ORF1_GPHN_3:7:2256, XP_006515970.1 lcl|GPHN_1:8-2218_ORF1_GPHN_1:7:2217, XP_017170562.1, XP_017170563.1, XP_017170564.1, XP_017170565.1 lcl|GPHN_29:8-2323_ORF1_GPHN_…	457	UniProt	NCBI validated	NCBI predicted	ORF DB
ADAVVQVEDTEL	1	ADAVVQVEDTEL		20.47	1287.62	12	1.1	644.818	29.55	1109800	F8:10390	2015-02-05_Fusion_1082.raw	1	NP_666077.2 lcl|GPHN_4:8-2326_ORF1_GPHN_4:7:2325, XP_006515962.1, XP_006515963.1, XP_006515964.1, XP_006515965.1, XP_006515966.1, XP_006515967.1, XP_006515968.1 lcl|GPHN_38:8-2365_ORF1_GPHN_38:7:2364, XP_006515969.1 lcl|GPHN_3:8-2257_ORF1_GPHN_3:7:2256, XP_006515970.1 lcl|GPHN_1:8-2218_ORF1_GPHN_1:7:2217, XP_017170562.1, XP_017170563.1, XP_017170564.1, XP_017170565.1 lcl|GPHN_29:8-2323_ORF1_GPHN_…	457	UniProt	NCBI validated	NCBI predicted	ORF DB
ADAVVQVEDTELI	1	ADAVVQVEDTELI		19.83	1400.7	13	1.2	701.36	32.93	169540	F9:11600	2015-02-05_Fusion_1084.raw	1	NP_666077.2 lcl|GPHN_4:8-2326_ORF1_GPHN_4:7:2325, XP_006515962.1, XP_006515963.1, XP_006515964.1, XP_006515965.1, XP_006515966.1, XP_006515967.1, XP_006515968.1 lcl|GPHN_38:8-2365_ORF1_GPHN_38:7:2364, XP_006515969.1 lcl|GPHN_3:8-2257_ORF1_GPHN_3:7:2256, XP_006515970.1 lcl|GPHN_1:8-2218_ORF1_GPHN_1:7:2217, XP_017170562.1, XP_017170563.1, XP_017170564.1, XP_017170565.1 lcl|GPHN_29:8-2323_ORF1_GPHN_…	457	UniProt	NCBI validated	NCBI predicted	ORF DB
ADAVVQVEDTELIR	1	ADAVVQVEDTELIR		38.93	1556.8	14	0.1	779.41	27.1	4759200	F9:9018	2015-02-05_Fusion_1084.raw	2	NP_666077.2 lcl|GPHN_4:8-2326_ORF1_GPHN_4:7:2325, XP_006515962.1, XP_006515963.1, XP_006515964.1, XP_006515965.1, XP_006515966.1, XP_006515967.1, XP_006515968.1 lcl|GPHN_38:8-2365_ORF1_GPHN_38:7:2364, XP_006515969.1 lcl|GPHN_3:8-2257_ORF1_GPHN_3:7:2256, XP_006515970.1 lcl|GPHN_1:8-2218_ORF1_GPHN_1:7:2217, XP_017170562.1, XP_017170563.1, XP_017170564.1, XP_017170565.1 lcl|GPHN_29:8-2323_ORF1_GPHN_…	457	UniProt	NCBI validated	NCBI predicted	ORF DB
ADAVVQVEDTELIRESDDGTEELEVR	1	ADAVVQVEDTELIRESDDGTEELEVR		37.58	2916.38	26	0.8	973.136	28.58	833840	F4:9623	2015-02-05_Fusion_1071.raw	2	NP_666077.2 lcl|GPHN_4:8-2326_ORF1_GPHN_4:7:2325, XP_006515962.1, XP_006515963.1, XP_006515964.1, XP_006515965.1, XP_006515966.1, XP_006515967.1, XP_006515968.1 lcl|GPHN_38:8-2365_ORF1_GPHN_38:7:2364, XP_006515969.1 lcl|GPHN_3:8-2257_ORF1_GPHN_3:7:2256, XP_006515970.1 lcl|GPHN_1:8-2218_ORF1_GPHN_1:7:2217, XP_017170562.1, XP_017170563.1, XP_017170564.1, XP_017170565.1 lcl|GPHN_29:8-2323_ORF1_GPHN_…	457	UniProt	NCBI validated	NCBI predicted	ORF DB
ADGPGDRF	1	ADGPGDRF		29.26	833.367	8	-0.7	417.69	17.66	0	F8:4808	2015-02-05_Fusion_1082.raw	0	NP_666077.2 lcl|GPHN_4:8-2326_ORF1_GPHN_4:7:2325, XP_006515962.1, XP_006515963.1, XP_006515964.1, XP_006515965.1, XP_006515966.1, XP_006515967.1, XP_006515968.1 lcl|GPHN_38:8-2365_ORF1_GPHN_38:7:2364, XP_006515969.1 lcl|GPHN_3:8-2257_ORF1_GPHN_3:7:2256, XP_006515970.1 lcl|GPHN_1:8-2218_ORF1_GPHN_1:7:2217, XP_017170562.1, XP_017170563.1, XP_017170564.1, XP_017170565.1 lcl|GPHN_29:8-2323_ORF1_GPHN_…	417	UniProt	NCBI validated	NCBI predicted	ORF DB
ADGPGDRFI	1	ADGPGDRFI		27.95	946.451	9	-1.3	474.232	22.92	125860	F5:6954	2015-02-05_Fusion_1073.raw	1	NP_666077.2 lcl|GPHN_4:8-2326_ORF1_GPHN_4:7:2325, XP_006515962.1, XP_006515963.1, XP_006515964.1, XP_006515965.1, XP_006515966.1, XP_006515967.1, XP_006515968.1 lcl|GPHN_38:8-2365_ORF1_GPHN_38:7:2364, XP_006515969.1 lcl|GPHN_3:8-2257_ORF1_GPHN_3:7:2256, XP_006515970.1 lcl|GPHN_1:8-2218_ORF1_GPHN_1:7:2217, XP_017170562.1, XP_017170563.1, XP_017170564.1, XP_017170565.1 lcl|GPHN_29:8-2323_ORF1_GPHN_…	417	UniProt	NCBI validated	NCBI predicted	ORF DB
ADGPGDRFIIGE	1	ADGPGDRFIIGE		36.07	1245.6	12	4.7	623.81	26.26	771340	F9:8644	2015-02-05_Fusion_1084.raw	1	NP_666077.2 lcl|GPHN_4:8-2326_ORF1_GPHN_4:7:2325, XP_006515962.1, XP_006515963.1, XP_006515964.1, XP_006515965.1, XP_006515966.1, XP_006515967.1, XP_006515968.1 lcl|GPHN_38:8-2365_ORF1_GPHN_38:7:2364, XP_006515969.1 lcl|GPHN_3:8-2257_ORF1_GPHN_3:7:2256, XP_006515970.1 lcl|GPHN_1:8-2218_ORF1_GPHN_1:7:2217, XP_017170562.1, XP_017170563.1, XP_017170564.1, XP_017170565.1 lcl|GPHN_29:8-2323_ORF1_GPHN_…	417	UniProt	NCBI validated	NCBI predicted	ORF DB
ADGPGDRFIIGES	1	ADGPGDRFIIGES		40.52	1332.63	13	1.6	667.324	25.82	14653000	F6:8570	2015-02-05_Fusion_1078.raw	2	NP_666077.2 lcl|GPHN_4:8-2326_ORF1_GPHN_4:7:2325, XP_006515962.1, XP_006515963.1, XP_006515964.1, XP_006515965.1, XP_006515966.1, XP_006515967.1, XP_006515968.1 lcl|GPHN_38:8-2365_ORF1_GPHN_38:7:2364, XP_006515969.1 lcl|GPHN_3:8-2257_ORF1_GPHN_3:7:2256, XP_006515970.1 lcl|GPHN_1:8-2218_ORF1_GPHN_1:7:2217, XP_017170562.1, XP_017170563.1, XP_017170564.1, XP_017170565.1 lcl|GPHN_29:8-2323_ORF1_GPHN_…	417	UniProt	NCBI validated	NCBI predicted	ORF DB
ADGPGDRFIIGESQA	1	ADGPGDRFIIGESQA		37.02	1531.73	15	0	766.87	25.68	6229400	F2:8428	2015-02-05_Fusion_1067.raw	3	NP_666077.2 lcl|GPHN_4:8-2326_ORF1_GPHN_4:7:2325, XP_006515962.1, XP_006515963.1, XP_006515964.1, XP_006515965.1, XP_006515966.1, XP_006515967.1, XP_006515968.1 lcl|GPHN_38:8-2365_ORF1_GPHN_38:7:2364, XP_006515969.1 lcl|GPHN_3:8-2257_ORF1_GPHN_3:7:2256, XP_006515970.1 lcl|GPHN_1:8-2218_ORF1_GPHN_1:7:2217, XP_017170562.1, XP_017170563.1, XP_017170564.1, XP_017170565.1 lcl|GPHN_29:8-2323_ORF1_GPHN_…	417	UniProt	NCBI validated	NCBI predicted	ORF DB
ADGPGDRFIIGESQAGEQPT	1	ADGPGDRFIIGESQAGEQPT		41.45	2043.95	20	1.5	682.325	25.67	446840	F1:8206	2015-02-05_Fusion_1062.raw	1	NP_666077.2 lcl|GPHN_4:8-2326_ORF1_GPHN_4:7:2325, XP_006515962.1, XP_006515963.1, XP_006515964.1, XP_006515965.1, XP_006515966.1, XP_006515967.1, XP_006515968.1 lcl|GPHN_38:8-2365_ORF1_GPHN_38:7:2364, XP_006515969.1 lcl|GPHN_3:8-2257_ORF1_GPHN_3:7:2256, XP_006515970.1 lcl|GPHN_1:8-2218_ORF1_GPHN_1:7:2217, XP_017170562.1, XP_017170563.1, XP_017170564.1, XP_017170565.1 lcl|GPHN_29:8-2323_ORF1_GPHN_…	417	UniProt	NCBI validated	NCBI predicted	ORF DB
ADGPGDRFIIGESQAGEQPTQT	1	ADGPGDRFIIGESQAGEQPTQT		41.36	2273.06	22	1	1137.54	25.7	96749000	F2:8434	2015-02-05_Fusion_1067.raw	4	NP_666077.2 lcl|GPHN_4:8-2326_ORF1_GPHN_4:7:2325, XP_006515962.1, XP_006515963.1, XP_006515964.1, XP_006515965.1, XP_006515966.1, XP_006515967.1, XP_006515968.1 lcl|GPHN_38:8-2365_ORF1_GPHN_38:7:2364, XP_006515969.1 lcl|GPHN_3:8-2257_ORF1_GPHN_3:7:2256, XP_006515970.1 lcl|GPHN_1:8-2218_ORF1_GPHN_1:7:2217, XP_017170562.1, XP_017170563.1, XP_017170564.1, XP_017170565.1 lcl|GPHN_29:8-2323_ORF1_GPHN_…	417	UniProt	NCBI validated	NCBI predicted	ORF DB
ADGPGDRFIIGESQAGEQPTQTV	1	ADGPGDRFIIGESQAGEQPTQTV		42.5	2372.12	23	0.1	791.716	27.03	13760000	F6:9119	2015-02-05_Fusion_1078.raw	5	NP_666077.2 lcl|GPHN_4:8-2326_ORF1_GPHN_4:7:2325, XP_006515962.1, XP_006515963.1, XP_006515964.1, XP_006515965.1, XP_006515966.1, XP_006515967.1, XP_006515968.1 lcl|GPHN_38:8-2365_ORF1_GPHN_38:7:2364, XP_006515969.1 lcl|GPHN_3:8-2257_ORF1_GPHN_3:7:2256, XP_006515970.1 lcl|GPHN_1:8-2218_ORF1_GPHN_1:7:2217, XP_017170562.1, XP_017170563.1, XP_017170564.1, XP_017170565.1 lcl|GPHN_29:8-2323_ORF1_GPHN_…	417	UniProt	NCBI validated	NCBI predicted	ORF DB
ADGPGDRFIIGESQAGEQPTQTVMPG	1	ADGPGDRFIIGESQAGEQPTQTVM(+15.99)PG	M24:Oxidation (M):1000.00	37.64	2673.23	26	0.7	1337.63	26.67	639540	F6:8975	2015-02-05_Fusion_1078.raw	2	NP_666077.2 lcl|GPHN_4:8-2326_ORF1_GPHN_4:7:2325, XP_006515962.1, XP_006515963.1, XP_006515964.1, XP_006515965.1, XP_006515966.1, XP_006515967.1, XP_006515968.1 lcl|GPHN_38:8-2365_ORF1_GPHN_38:7:2364, XP_006515969.1 lcl|GPHN_3:8-2257_ORF1_GPHN_3:7:2256, XP_006515970.1 lcl|GPHN_1:8-2218_ORF1_GPHN_1:7:2217, XP_017170562.1, XP_017170563.1, XP_017170564.1, XP_017170565.1 lcl|GPHN_29:8-2323_ORF1_GPHN_…	417	UniProt	NCBI validated	NCBI predicted	ORF DB
ADGPGDRFIIGESQAGEQPTQTVMPG	2	ADGPGDRFIIGESQAGEQPTQTVMPG		20.76	2657.24	26	2.8	886.756	28.66	284570	F6:9903	2015-02-05_Fusion_1078.raw	1	NP_666077.2 lcl|GPHN_4:8-2326_ORF1_GPHN_4:7:2325, XP_006515962.1, XP_006515963.1, XP_006515964.1, XP_006515965.1, XP_006515966.1, XP_006515967.1, XP_006515968.1 lcl|GPHN_38:8-2365_ORF1_GPHN_38:7:2364, XP_006515969.1 lcl|GPHN_3:8-2257_ORF1_GPHN_3:7:2256, XP_006515970.1 lcl|GPHN_1:8-2218_ORF1_GPHN_1:7:2217, XP_017170562.1, XP_017170563.1, XP_017170564.1, XP_017170565.1 lcl|GPHN_29:8-2323_ORF1_GPHN_…	417	UniProt	NCBI validated	NCBI predicted	ORF DB
ADGPGDRFIIGESQAGEQPTQTVMPGQV	1	ADGPGDRFIIGESQAGEQPTQTVM(+15.99)PGQV	M24:Oxidation (M):1000.00	41.37	2900.36	28	2.8	967.797	27.9	11556000	F6:9525	2015-02-05_Fusion_1078.raw	5	NP_666077.2 lcl|GPHN_4:8-2326_ORF1_GPHN_4:7:2325, XP_006515962.1, XP_006515963.1, XP_006515964.1, XP_006515965.1, XP_006515966.1, XP_006515967.1, XP_006515968.1 lcl|GPHN_38:8-2365_ORF1_GPHN_38:7:2364, XP_006515969.1 lcl|GPHN_3:8-2257_ORF1_GPHN_3:7:2256, XP_006515970.1 lcl|GPHN_1:8-2218_ORF1_GPHN_1:7:2217, XP_017170562.1, XP_017170563.1, XP_017170564.1, XP_017170565.1 lcl|GPHN_29:8-2323_ORF1_GPHN_…	417	UniProt	NCBI validated	NCBI predicted	ORF DB
ADGPGDRFIIGESQAGEQPTQTVMPGQV	2	ADGPGDRFIIGESQAGEQPTQTVMPGQV		21.37	2884.37	28	-0.3	962.462	29.56	57020	F6:10340	2015-02-05_Fusion_1078.raw	1	NP_666077.2 lcl|GPHN_4:8-2326_ORF1_GPHN_4:7:2325, XP_006515962.1, XP_006515963.1, XP_006515964.1, XP_006515965.1, XP_006515966.1, XP_006515967.1, XP_006515968.1 lcl|GPHN_38:8-2365_ORF1_GPHN_38:7:2364, XP_006515969.1 lcl|GPHN_3:8-2257_ORF1_GPHN_3:7:2256, XP_006515970.1 lcl|GPHN_1:8-2218_ORF1_GPHN_1:7:2217, XP_017170562.1, XP_017170563.1, XP_017170564.1, XP_017170565.1 lcl|GPHN_29:8-2323_ORF1_GPHN_…	417	UniProt	NCBI validated	NCBI predicted	ORF DB
ADGPGDRFIIGESQAGEQPTQTVMPGQVM	1	ADGPGDRFIIGESQAGEQPTQTVM(+15.99)PGQVM(+15.99)	M24:Oxidation (M):1000.00;M29:Oxidation (M):1000.00	48.56	3047.4	29	2.4	1016.81	27.29	7292400	F6:9253	2015-02-05_Fusion_1078.raw	2	NP_666077.2 lcl|GPHN_4:8-2326_ORF1_GPHN_4:7:2325, XP_006515962.1, XP_006515963.1, XP_006515964.1, XP_006515965.1, XP_006515966.1, XP_006515967.1, XP_006515968.1 lcl|GPHN_38:8-2365_ORF1_GPHN_38:7:2364, XP_006515969.1 lcl|GPHN_3:8-2257_ORF1_GPHN_3:7:2256, XP_006515970.1 lcl|GPHN_1:8-2218_ORF1_GPHN_1:7:2217, XP_017170562.1, XP_017170563.1, XP_017170564.1, XP_017170565.1 lcl|GPHN_29:8-2323_ORF1_GPHN_…	417	UniProt	NCBI validated	NCBI predicted	ORF DB
ADGPGDRFIIGESQAGEQPTQTVMPGQVMRV	1	ADGPGDRFIIGESQAGEQPTQTVM(+15.99)PGQVM(+15.99)RV	M24:Oxidation (M):1000.00;M29:Oxidation (M):1000.00	61.42	3302.57	31	1.2	826.65	25.56	53145000	F6:8438	2015-02-05_Fusion_1078.raw	4	NP_666077.2 lcl|GPHN_4:8-2326_ORF1_GPHN_4:7:2325, XP_006515962.1, XP_006515963.1, XP_006515964.1, XP_006515965.1, XP_006515966.1, XP_006515967.1, XP_006515968.1 lcl|GPHN_38:8-2365_ORF1_GPHN_38:7:2364, XP_006515969.1 lcl|GPHN_3:8-2257_ORF1_GPHN_3:7:2256, XP_006515970.1 lcl|GPHN_1:8-2218_ORF1_GPHN_1:7:2217, XP_017170562.1, XP_017170563.1, XP_017170564.1, XP_017170565.1 lcl|GPHN_29:8-2323_ORF1_GPHN_…	417	UniProt	NCBI validated	NCBI predicted	ORF DB
ADKRIPDSI	1	ADKRIPDSI		31.06	1013.55	9	0.4	507.783	18.42	367140	F2:5018	2015-02-05_Fusion_1067.raw	1	NP_666077.2 lcl|GPHN_4:8-2326_ORF1_GPHN_4:7:2325, XP_006515962.1, XP_006515963.1, XP_006515964.1, XP_006515965.1, XP_006515968.1 lcl|GPHN_38:8-2365_ORF1_GPHN_38:7:2364, XP_017170562.1, XP_017170563.1, XP_017170564.1, lcl|GPHN_101:8-994_ORF2_GPHN_101:7:993, lcl|GPHN_105:73-2247_ORF1_GPHN_105:72:2246, lcl|GPHN_119:441-2183_ORF3_GPHN_119:440:2182, lcl|GPHN_121:8-2368_ORF1_GPHN_121:7:2367, lcl|GPHN_1…	276		NCBI validated	NCBI predicted	ORF DB
ADKRIPDSII	1	ADKRIPDSII		22.69	1126.63	10	0.7	564.325	22.24	341960	F2:6830	2015-02-05_Fusion_1067.raw	1	NP_666077.2 lcl|GPHN_4:8-2326_ORF1_GPHN_4:7:2325, XP_006515962.1, XP_006515963.1, XP_006515964.1, XP_006515965.1, XP_006515968.1 lcl|GPHN_38:8-2365_ORF1_GPHN_38:7:2364, XP_017170562.1, XP_017170563.1, XP_017170564.1, lcl|GPHN_101:8-994_ORF2_GPHN_101:7:993, lcl|GPHN_105:73-2247_ORF1_GPHN_105:72:2246, lcl|GPHN_119:441-2183_ORF3_GPHN_119:440:2182, lcl|GPHN_121:8-2368_ORF1_GPHN_121:7:2367, lcl|GPHN_1…	276		NCBI validated	NCBI predicted	ORF DB
ADKRIPDSIIS	1	ADKRIPDSIIS		25.81	1213.67	11	-0.5	607.84	21.26	13241000	F2:6311	2015-02-05_Fusion_1067.raw	1	NP_666077.2 lcl|GPHN_4:8-2326_ORF1_GPHN_4:7:2325, XP_006515962.1, XP_006515963.1, XP_006515964.1, XP_006515965.1, XP_006515968.1 lcl|GPHN_38:8-2365_ORF1_GPHN_38:7:2364, XP_017170562.1, XP_017170563.1, XP_017170564.1, lcl|GPHN_101:8-994_ORF2_GPHN_101:7:993, lcl|GPHN_105:73-2247_ORF1_GPHN_105:72:2246, lcl|GPHN_119:441-2183_ORF3_GPHN_119:440:2182, lcl|GPHN_121:8-2368_ORF1_GPHN_121:7:2367, lcl|GPHN_1…	276		NCBI validated	NCBI predicted	ORF DB
ADKRIPDSIISR	1	ADKRIPDSIISR		38.93	1369.77	12	-0.6	457.596	18.83	4058400	F2:5178	2015-02-05_Fusion_1067.raw	2	NP_666077.2 lcl|GPHN_4:8-2326_ORF1_GPHN_4:7:2325, XP_006515962.1, XP_006515963.1, XP_006515964.1, XP_006515965.1, XP_006515968.1 lcl|GPHN_38:8-2365_ORF1_GPHN_38:7:2364, XP_017170562.1, XP_017170563.1, XP_017170564.1, lcl|GPHN_101:8-994_ORF2_GPHN_101:7:993, lcl|GPHN_105:73-2247_ORF1_GPHN_105:72:2246, lcl|GPHN_119:441-2183_ORF3_GPHN_119:440:2182, lcl|GPHN_121:8-2368_ORF1_GPHN_121:7:2367, lcl|GPHN_1…	276		NCBI validated	NCBI predicted	ORF DB
ADKRIPDSIISRG	1	ADKRIPDSIISRG		34.64	1426.79	13	-0.1	476.604	19.08	1572400	F4:5225	2015-02-05_Fusion_1071.raw	2	NP_666077.2 lcl|GPHN_4:8-2326_ORF1_GPHN_4:7:2325, XP_006515962.1, XP_006515963.1, XP_006515964.1, XP_006515965.1, XP_006515968.1 lcl|GPHN_38:8-2365_ORF1_GPHN_38:7:2364, XP_017170562.1, XP_017170563.1, XP_017170564.1, lcl|GPHN_101:8-994_ORF2_GPHN_101:7:993, lcl|GPHN_105:73-2247_ORF1_GPHN_105:72:2246, lcl|GPHN_119:441-2183_ORF3_GPHN_119:440:2182, lcl|GPHN_121:8-2368_ORF1_GPHN_121:7:2367, lcl|GPHN_1…	276		NCBI validated	NCBI predicted	ORF DB
ADKRIPDSIISRGVQVLPR	1	ADKRIPDSIISRGVQVLPR		46.78	2119.22	19	0.2	530.813	24.29	133170	F2:7751	2015-02-05_Fusion_1067.raw	1	NP_666077.2 lcl|GPHN_4:8-2326_ORF1_GPHN_4:7:2325, XP_006515962.1, XP_006515963.1, XP_006515964.1, XP_006515965.1, XP_006515968.1 lcl|GPHN_38:8-2365_ORF1_GPHN_38:7:2364, XP_017170562.1, XP_017170563.1, XP_017170564.1, lcl|GPHN_101:8-994_ORF2_GPHN_101:7:993, lcl|GPHN_105:73-2247_ORF1_GPHN_105:72:2246, lcl|GPHN_119:441-2183_ORF3_GPHN_119:440:2182, lcl|GPHN_121:8-2368_ORF1_GPHN_121:7:2367, lcl|GPHN_1…	276		NCBI validated	NCBI predicted	ORF DB
ADKRIPDSIISRGVQVLPRDT	1	ADKRIPDSIISRGVQVLPRDT		36.98	2335.3	21	-1.2	584.831	24.32	445390	F2:7854	2015-02-05_Fusion_1067.raw	1	NP_666077.2 lcl|GPHN_4:8-2326_ORF1_GPHN_4:7:2325, XP_006515962.1, XP_006515963.1, XP_006515964.1, XP_006515965.1, XP_006515968.1 lcl|GPHN_38:8-2365_ORF1_GPHN_38:7:2364, XP_017170562.1, XP_017170563.1, XP_017170564.1, lcl|GPHN_101:8-994_ORF2_GPHN_101:7:993, lcl|GPHN_105:73-2247_ORF1_GPHN_105:72:2246, lcl|GPHN_119:441-2183_ORF3_GPHN_119:440:2182, lcl|GPHN_121:8-2368_ORF1_GPHN_121:7:2367, lcl|GPHN_1…	276		NCBI validated	NCBI predicted	ORF DB
ADKRIPDSIISRGVQVLPRDTA	1	ADKRIPDSIISRGVQVLPRDTA		46.79	2406.33	22	-0.4	602.591	24.41	2554500	F2:7832	2015-02-05_Fusion_1067.raw	1	NP_666077.2 lcl|GPHN_4:8-2326_ORF1_GPHN_4:7:2325, XP_006515962.1, XP_006515963.1, XP_006515964.1, XP_006515965.1, XP_006515968.1 lcl|GPHN_38:8-2365_ORF1_GPHN_38:7:2364, XP_017170562.1, XP_017170563.1, XP_017170564.1, lcl|GPHN_101:8-994_ORF2_GPHN_101:7:993, lcl|GPHN_105:73-2247_ORF1_GPHN_105:72:2246, lcl|GPHN_119:441-2183_ORF3_GPHN_119:440:2182, lcl|GPHN_121:8-2368_ORF1_GPHN_121:7:2367, lcl|GPHN_1…	276		NCBI validated	NCBI predicted	ORF DB
ADVIITSG	1	ADVIITSG		22	774.412	8	0.6	775.42	24.01	2827200	F5:7472	2015-02-05_Fusion_1073.raw	1	NP_666077.2 lcl|GPHN_4:8-2326_ORF1_GPHN_4:7:2325, XP_006515962.1, XP_006515963.1, XP_006515964.1, XP_006515965.1, XP_006515966.1, XP_006515967.1, XP_006515968.1 lcl|GPHN_38:8-2365_ORF1_GPHN_38:7:2364, XP_006515969.1 lcl|GPHN_3:8-2257_ORF1_GPHN_3:7:2256, XP_006515970.1 lcl|GPHN_1:8-2218_ORF1_GPHN_1:7:2217, XP_017170562.1, XP_017170563.1, XP_017170564.1, XP_017170565.1 lcl|GPHN_29:8-2323_ORF1_GPHN_…	601	UniProt	NCBI validated	NCBI predicted	ORF DB
ADVIITSGGVSMGEK	1	ADVIITSGGVSMGEK		38.88	1462.73	15	0.5	488.585	24.77	75231000	F7:8007	2015-02-05_Fusion_1080.raw	4	NP_666077.2 lcl|GPHN_4:8-2326_ORF1_GPHN_4:7:2325, XP_006515962.1, XP_006515963.1, XP_006515964.1, XP_006515965.1, XP_006515966.1, XP_006515967.1, XP_006515968.1 lcl|GPHN_38:8-2365_ORF1_GPHN_38:7:2364, XP_006515969.1 lcl|GPHN_3:8-2257_ORF1_GPHN_3:7:2256, XP_006515970.1 lcl|GPHN_1:8-2218_ORF1_GPHN_1:7:2217, XP_017170562.1, XP_017170563.1, XP_017170564.1, XP_017170565.1 lcl|GPHN_29:8-2323_ORF1_GPHN_…	601	UniProt	NCBI validated	NCBI predicted	ORF DB
ADVIITSGGVSMGEK	2	ADVIITSGGVSM(+15.99)GEK	M12:Oxidation (M):1000.00	36.69	1478.73	15	0.6	493.917	21.74	223590000	F7:6553	2015-02-05_Fusion_1080.raw	2	NP_666077.2 lcl|GPHN_4:8-2326_ORF1_GPHN_4:7:2325, XP_006515962.1, XP_006515963.1, XP_006515964.1, XP_006515965.1, XP_006515966.1, XP_006515967.1, XP_006515968.1 lcl|GPHN_38:8-2365_ORF1_GPHN_38:7:2364, XP_006515969.1 lcl|GPHN_3:8-2257_ORF1_GPHN_3:7:2256, XP_006515970.1 lcl|GPHN_1:8-2218_ORF1_GPHN_1:7:2217, XP_017170562.1, XP_017170563.1, XP_017170564.1, XP_017170565.1 lcl|GPHN_29:8-2323_ORF1_GPHN_…	601	UniProt	NCBI validated	NCBI predicted	ORF DB
ADVIITSGGVSMGEKDY	1	ADVIITSGGVSM(+15.99)GEKDY	M12:Oxidation (M):1000.00	41.03	1756.82	17	-2.1	586.612	24.11	3646900	F4:7608	2015-02-05_Fusion_1071.raw	3	NP_666077.2 lcl|GPHN_4:8-2326_ORF1_GPHN_4:7:2325, XP_006515962.1, XP_006515963.1, XP_006515964.1, XP_006515965.1, XP_006515966.1, XP_006515967.1, XP_006515968.1 lcl|GPHN_38:8-2365_ORF1_GPHN_38:7:2364, XP_006515969.1 lcl|GPHN_3:8-2257_ORF1_GPHN_3:7:2256, XP_006515970.1 lcl|GPHN_1:8-2218_ORF1_GPHN_1:7:2217, XP_017170562.1, XP_017170563.1, XP_017170564.1, XP_017170565.1 lcl|GPHN_29:8-2323_ORF1_GPHN_…	601	UniProt	NCBI validated	NCBI predicted	ORF DB
ADVIITSGGVSMGEKDY	2	ADVIITSGGVSMGEKDY		31.25	1740.82	17	-0.4	871.419	26.6	531410	F8:9041	2015-02-05_Fusion_1082.raw	2	NP_666077.2 lcl|GPHN_4:8-2326_ORF1_GPHN_4:7:2325, XP_006515962.1, XP_006515963.1, XP_006515964.1, XP_006515965.1, XP_006515966.1, XP_006515967.1, XP_006515968.1 lcl|GPHN_38:8-2365_ORF1_GPHN_38:7:2364, XP_006515969.1 lcl|GPHN_3:8-2257_ORF1_GPHN_3:7:2256, XP_006515970.1 lcl|GPHN_1:8-2218_ORF1_GPHN_1:7:2217, XP_017170562.1, XP_017170563.1, XP_017170564.1, XP_017170565.1 lcl|GPHN_29:8-2323_ORF1_GPHN_…	601	UniProt	NCBI validated	NCBI predicted	ORF DB
ADVIITSGGVSMGEKDYLK	1	ADVIITSGGVSMGEKDYLK		45.77	1982	19	0	661.675	25.49	91771000	F4:8264	2015-02-05_Fusion_1071.raw	8	NP_666077.2 lcl|GPHN_4:8-2326_ORF1_GPHN_4:7:2325, XP_006515962.1, XP_006515963.1, XP_006515964.1, XP_006515965.1, XP_006515966.1, XP_006515967.1, XP_006515968.1 lcl|GPHN_38:8-2365_ORF1_GPHN_38:7:2364, XP_006515969.1 lcl|GPHN_3:8-2257_ORF1_GPHN_3:7:2256, XP_006515970.1 lcl|GPHN_1:8-2218_ORF1_GPHN_1:7:2217, XP_017170562.1, XP_017170563.1, XP_017170564.1, XP_017170565.1 lcl|GPHN_29:8-2323_ORF1_GPHN_…	601	UniProt	NCBI validated	NCBI predicted	ORF DB
ADVIITSGGVSMGEKDYLK	2	ADVIITSGGVSM(+15.99)GEKDYLK	M12:Oxidation (M):1000.00	43.87	1998	19	3	1000.01	23.63	201170000	F7:7441	2015-02-05_Fusion_1080.raw	4	NP_666077.2 lcl|GPHN_4:8-2326_ORF1_GPHN_4:7:2325, XP_006515962.1, XP_006515963.1, XP_006515964.1, XP_006515965.1, XP_006515966.1, XP_006515967.1, XP_006515968.1 lcl|GPHN_38:8-2365_ORF1_GPHN_38:7:2364, XP_006515969.1 lcl|GPHN_3:8-2257_ORF1_GPHN_3:7:2256, XP_006515970.1 lcl|GPHN_1:8-2218_ORF1_GPHN_1:7:2217, XP_017170562.1, XP_017170563.1, XP_017170564.1, XP_017170565.1 lcl|GPHN_29:8-2323_ORF1_GPHN_…	601	UniProt	NCBI validated	NCBI predicted	ORF DB
ADVIITSGGVSMGEKDYLKQ	1	ADVIITSGGVSM(+15.99)GEKDYLKQ	M12:Oxidation (M):1000.00	36.68	2126.06	20	-0.5	709.692	23.67	3124900	F8:7657	2015-02-05_Fusion_1082.raw	2	NP_666077.2 lcl|GPHN_4:8-2326_ORF1_GPHN_4:7:2325, XP_006515962.1, XP_006515963.1, XP_006515964.1, XP_006515965.1, XP_006515966.1, XP_006515967.1, XP_006515968.1 lcl|GPHN_38:8-2365_ORF1_GPHN_38:7:2364, XP_006515969.1 lcl|GPHN_3:8-2257_ORF1_GPHN_3:7:2256, XP_006515970.1 lcl|GPHN_1:8-2218_ORF1_GPHN_1:7:2217, XP_017170562.1, XP_017170563.1, XP_017170564.1, XP_017170565.1 lcl|GPHN_29:8-2323_ORF1_GPHN_…	601	UniProt	NCBI validated	NCBI predicted	ORF DB
ADVIITSGGVSMGEKDYLKQV	1	ADVIITSGGVSM(+15.99)GEKDYLKQV	M12:Oxidation (M):1000.00	28.27	2225.12	21	-2.2	742.714	25.58	247090	F8:8548	2015-02-05_Fusion_1082.raw	1	NP_666077.2 lcl|GPHN_4:8-2326_ORF1_GPHN_4:7:2325, XP_006515962.1, XP_006515963.1, XP_006515964.1, XP_006515965.1, XP_006515966.1, XP_006515967.1, XP_006515968.1 lcl|GPHN_38:8-2365_ORF1_GPHN_38:7:2364, XP_006515969.1 lcl|GPHN_3:8-2257_ORF1_GPHN_3:7:2256, XP_006515970.1 lcl|GPHN_1:8-2218_ORF1_GPHN_1:7:2217, XP_017170562.1, XP_017170563.1, XP_017170564.1, XP_017170565.1 lcl|GPHN_29:8-2323_ORF1_GPHN_…	601	UniProt	NCBI validated	NCBI predicted	ORF DB
AEDRSGINLKDLVQDPS	1	AEDRSGINLKDLVQDPS		44.41	1855.93	17	0.6	619.65	25.79	1539900	F6:8551	2015-02-05_Fusion_1078.raw	3	NP_666077.2 lcl|GPHN_4:8-2326_ORF1_GPHN_4:7:2325, XP_006515962.1, XP_006515963.1, XP_006515964.1, XP_006515965.1, XP_006515966.1, XP_006515967.1, XP_006515968.1 lcl|GPHN_38:8-2365_ORF1_GPHN_38:7:2364, XP_006515969.1 lcl|GPHN_3:8-2257_ORF1_GPHN_3:7:2256, XP_006515970.1 lcl|GPHN_1:8-2218_ORF1_GPHN_1:7:2217, XP_017170562.1, XP_017170563.1, XP_017170564.1, XP_017170565.1 lcl|GPHN_29:8-2323_ORF1_GPHN_…	31	UniProt	NCBI validated	NCBI predicted	ORF DB
AEDRSGINLKDLVQDPSLL	1	AEDRSGINLKDLVQDPSLL		41.17	2082.1	19	0.8	695.04	31.32	7606200	F6:11100	2015-02-05_Fusion_1078.raw	2	NP_666077.2 lcl|GPHN_4:8-2326_ORF1_GPHN_4:7:2325, XP_006515962.1, XP_006515963.1, XP_006515964.1, XP_006515965.1, XP_006515966.1, XP_006515967.1, XP_006515968.1 lcl|GPHN_38:8-2365_ORF1_GPHN_38:7:2364, XP_006515969.1 lcl|GPHN_3:8-2257_ORF1_GPHN_3:7:2256, XP_006515970.1 lcl|GPHN_1:8-2218_ORF1_GPHN_1:7:2217, XP_017170562.1, XP_017170563.1, XP_017170564.1, XP_017170565.1 lcl|GPHN_29:8-2323_ORF1_GPHN_…	31	UniProt	NCBI validated	NCBI predicted	ORF DB
AEDRSGINLKDLVQDPSLL	2	A(+42.01)EDRSGINLKDLVQDPSLL	A1:Acetylation (Protein N-term):1000.00	22.26	2124.11	19	0.8	709.043	33.02	90782	F2:11833	2015-02-05_Fusion_1067.raw	1	NP_666077.2 lcl|GPHN_4:8-2326_ORF1_GPHN_4:7:2325, XP_006515962.1, XP_006515963.1, XP_006515964.1, XP_006515965.1, XP_006515966.1, XP_006515967.1, XP_006515968.1 lcl|GPHN_38:8-2365_ORF1_GPHN_38:7:2364, XP_006515969.1 lcl|GPHN_3:8-2257_ORF1_GPHN_3:7:2256, XP_006515970.1 lcl|GPHN_1:8-2218_ORF1_GPHN_1:7:2217, XP_017170562.1, XP_017170563.1, XP_017170564.1, XP_017170565.1 lcl|GPHN_29:8-2323_ORF1_GPHN_…	31	UniProt	NCBI validated	NCBI predicted	ORF DB
AEDRSGINLKDLVQDPSLLGGTI	1	AEDRSGINLKDLVQDPSLLGGTI		22.03	2410.27	23	6.2	804.436	33.29	136700	F2:11945	2015-02-05_Fusion_1067.raw	1	NP_666077.2 lcl|GPHN_4:8-2326_ORF1_GPHN_4:7:2325, XP_006515962.1, XP_006515963.1, XP_006515964.1, XP_006515965.1, XP_006515966.1, XP_006515967.1, XP_006515968.1 lcl|GPHN_38:8-2365_ORF1_GPHN_38:7:2364, XP_006515969.1 lcl|GPHN_3:8-2257_ORF1_GPHN_3:7:2256, XP_006515970.1 lcl|GPHN_1:8-2218_ORF1_GPHN_1:7:2217, XP_017170562.1, XP_017170563.1, XP_017170564.1, XP_017170565.1 lcl|GPHN_29:8-2323_ORF1_GPHN_…	31	UniProt	NCBI validated	NCBI predicted	ORF DB
AEDRSGINLKDLVQDPSLLGGTIS	1	AEDRSGINLKDLVQDPSLLGGTIS		25.43	2497.3	24	1.2	833.442	32.49	0	F2:11610	2015-02-05_Fusion_1067.raw	0	NP_666077.2 lcl|GPHN_4:8-2326_ORF1_GPHN_4:7:2325, XP_006515962.1, XP_006515963.1, XP_006515964.1, XP_006515965.1, XP_006515966.1, XP_006515967.1, XP_006515968.1 lcl|GPHN_38:8-2365_ORF1_GPHN_38:7:2364, XP_006515969.1 lcl|GPHN_3:8-2257_ORF1_GPHN_3:7:2256, XP_006515970.1 lcl|GPHN_1:8-2218_ORF1_GPHN_1:7:2217, XP_017170562.1, XP_017170563.1, XP_017170564.1, XP_017170565.1 lcl|GPHN_29:8-2323_ORF1_GPHN_…	31	UniProt	NCBI validated	NCBI predicted	ORF DB
AFITVLEMTPVLGT	1	AFITVLEM(+15.99)TPVLGT	M8:Oxidation (M):1000.00	35.08	1506.8	14	-0.2	754.407	37.18	2574200	F7:13841	2015-02-05_Fusion_1080.raw	1	NP_666077.2 lcl|GPHN_4:8-2326_ORF1_GPHN_4:7:2325, XP_006515962.1, XP_006515963.1, XP_006515964.1, XP_006515965.1, XP_006515966.1, XP_006515967.1, XP_006515968.1 lcl|GPHN_38:8-2365_ORF1_GPHN_38:7:2364, XP_006515969.1 lcl|GPHN_3:8-2257_ORF1_GPHN_3:7:2256, XP_006515970.1 lcl|GPHN_1:8-2218_ORF1_GPHN_1:7:2217, XP_017170562.1, XP_017170563.1, XP_017170564.1, XP_017170565.1 lcl|GPHN_29:8-2323_ORF1_GPHN_…	365	UniProt	NCBI validated	NCBI predicted	ORF DB
AFITVLEMTPVLGT	2	AFITVLEMTPVLGT		27.76	1490.81	14	4.7	746.413	39.24	137500	F7:14847	2015-02-05_Fusion_1080.raw	1	NP_666077.2 lcl|GPHN_4:8-2326_ORF1_GPHN_4:7:2325, XP_006515962.1, XP_006515963.1, XP_006515964.1, XP_006515965.1, XP_006515966.1, XP_006515967.1, XP_006515968.1 lcl|GPHN_38:8-2365_ORF1_GPHN_38:7:2364, XP_006515969.1 lcl|GPHN_3:8-2257_ORF1_GPHN_3:7:2256, XP_006515970.1 lcl|GPHN_1:8-2218_ORF1_GPHN_1:7:2217, XP_017170562.1, XP_017170563.1, XP_017170564.1, XP_017170565.1 lcl|GPHN_29:8-2323_ORF1_GPHN_…	365	UniProt	NCBI validated	NCBI predicted	ORF DB
AFITVLEMTPVLGTEIIN	1	AFITVLEM(+15.99)TPVLGTEIIN	M8:Oxidation (M):1000.00	33.37	1976.05	18	1.4	989.036	39.07	748760	F7:14748	2015-02-05_Fusion_1080.raw	1	NP_666077.2 lcl|GPHN_4:8-2326_ORF1_GPHN_4:7:2325, XP_006515962.1, XP_006515963.1, XP_006515964.1, XP_006515965.1, XP_006515966.1, XP_006515967.1, XP_006515968.1 lcl|GPHN_38:8-2365_ORF1_GPHN_38:7:2364, XP_006515969.1 lcl|GPHN_3:8-2257_ORF1_GPHN_3:7:2256, XP_006515970.1 lcl|GPHN_1:8-2218_ORF1_GPHN_1:7:2217, XP_017170562.1, XP_017170563.1, XP_017170564.1, XP_017170565.1 lcl|GPHN_29:8-2323_ORF1_GPHN_…	365	UniProt	NCBI validated	NCBI predicted	ORF DB
AFITVLEMTPVLGTEIINYR	1	A(+42.01)FITVLEM(+15.99)TPVLGTEIINYR	A1:Acetylation (Protein N-term):1000.00;M8:Oxidation (M):1000.00	54.08	2337.23	20	0.1	1169.62	39.24	26439000	F7:14829	2015-02-05_Fusion_1080.raw	8	NP_666077.2 lcl|GPHN_4:8-2326_ORF1_GPHN_4:7:2325, XP_006515962.1, XP_006515963.1, XP_006515964.1, XP_006515965.1, XP_006515966.1, XP_006515967.1, XP_006515968.1 lcl|GPHN_38:8-2365_ORF1_GPHN_38:7:2364, XP_006515969.1 lcl|GPHN_3:8-2257_ORF1_GPHN_3:7:2256, XP_006515970.1 lcl|GPHN_1:8-2218_ORF1_GPHN_1:7:2217, XP_017170562.1, XP_017170563.1, XP_017170564.1, XP_017170565.1 lcl|GPHN_29:8-2323_ORF1_GPHN_…	365	UniProt	NCBI validated	NCBI predicted	ORF DB
AFITVLEMTPVLGTEIINYR	2	AFITVLEMTPVLGTEIINYR		53.28	2279.22	20	1.9	760.75	38.62	32160000	F7:14484	2015-02-05_Fusion_1080.raw	4	NP_666077.2 lcl|GPHN_4:8-2326_ORF1_GPHN_4:7:2325, XP_006515962.1, XP_006515963.1, XP_006515964.1, XP_006515965.1, XP_006515966.1, XP_006515967.1, XP_006515968.1 lcl|GPHN_38:8-2365_ORF1_GPHN_38:7:2364, XP_006515969.1 lcl|GPHN_3:8-2257_ORF1_GPHN_3:7:2256, XP_006515970.1 lcl|GPHN_1:8-2218_ORF1_GPHN_1:7:2217, XP_017170562.1, XP_017170563.1, XP_017170564.1, XP_017170565.1 lcl|GPHN_29:8-2323_ORF1_GPHN_…	365	UniProt	NCBI validated	NCBI predicted	ORF DB
AFITVLEMTPVLGTEIINYR	3	AFITVLEM(+15.99)TPVLGTEIINYR	M8:Oxidation (M):1000.00	52.2	2295.22	20	0.4	1148.62	36.28	51533000	F7:13400	2015-02-05_Fusion_1080.raw	7	NP_666077.2 lcl|GPHN_4:8-2326_ORF1_GPHN_4:7:2325, XP_006515962.1, XP_006515963.1, XP_006515964.1, XP_006515965.1, XP_006515966.1, XP_006515967.1, XP_006515968.1 lcl|GPHN_38:8-2365_ORF1_GPHN_38:7:2364, XP_006515969.1 lcl|GPHN_3:8-2257_ORF1_GPHN_3:7:2256, XP_006515970.1 lcl|GPHN_1:8-2218_ORF1_GPHN_1:7:2217, XP_017170562.1, XP_017170563.1, XP_017170564.1, XP_017170565.1 lcl|GPHN_29:8-2323_ORF1_GPHN_…	365	UniProt	NCBI validated	NCBI predicted	ORF DB
AFITVLEMTPVLGTEIINYR	4	A(+42.01)FITVLEMTPVLGTEIINYR	A1:Acetylation (Protein N-term):1000.00	36.82	2321.23	20	1.1	774.753	39.21	18417000	F7:14811	2015-02-05_Fusion_1080.raw	4	NP_666077.2 lcl|GPHN_4:8-2326_ORF1_GPHN_4:7:2325, XP_006515962.1, XP_006515963.1, XP_006515964.1, XP_006515965.1, XP_006515966.1, XP_006515967.1, XP_006515968.1 lcl|GPHN_38:8-2365_ORF1_GPHN_38:7:2364, XP_006515969.1 lcl|GPHN_3:8-2257_ORF1_GPHN_3:7:2256, XP_006515970.1 lcl|GPHN_1:8-2218_ORF1_GPHN_1:7:2217, XP_017170562.1, XP_017170563.1, XP_017170564.1, XP_017170565.1 lcl|GPHN_29:8-2323_ORF1_GPHN_…	365	UniProt	NCBI validated	NCBI predicted	ORF DB
AGEQPTQTVMPGQVMR	1	AGEQPTQTVM(+15.99)PGQVM(+15.99)R	M10:Oxidation (M):1000.00;M15:Oxidation (M):1000.00	34.22	1760.82	16	-1.5	881.415	18.15	891340	F8:5034	2015-02-05_Fusion_1082.raw	3	NP_666077.2 lcl|GPHN_4:8-2326_ORF1_GPHN_4:7:2325, XP_006515962.1, XP_006515963.1, XP_006515964.1, XP_006515965.1, XP_006515966.1, XP_006515967.1, XP_006515968.1 lcl|GPHN_38:8-2365_ORF1_GPHN_38:7:2364, XP_006515969.1 lcl|GPHN_3:8-2257_ORF1_GPHN_3:7:2256, XP_006515970.1 lcl|GPHN_1:8-2218_ORF1_GPHN_1:7:2217, XP_017170562.1, XP_017170563.1, XP_017170564.1, XP_017170565.1 lcl|GPHN_29:8-2323_ORF1_GPHN_…	431	UniProt	NCBI validated	NCBI predicted	ORF DB
AIDLLRDAIV	1	AIDLLRDAIV		22.08	1097.64	10	-0.7	549.829	31.52	87852	F2:11175	2015-02-05_Fusion_1067.raw	2	NP_666077.2 lcl|GPHN_4:8-2326_ORF1_GPHN_4:7:2325, XP_006515962.1, XP_006515963.1, XP_006515964.1, XP_006515965.1, XP_006515966.1, XP_006515967.1, XP_006515968.1 lcl|GPHN_38:8-2365_ORF1_GPHN_38:7:2364, XP_006515969.1 lcl|GPHN_3:8-2257_ORF1_GPHN_3:7:2256, XP_006515970.1 lcl|GPHN_1:8-2218_ORF1_GPHN_1:7:2217, XP_017170562.1, XP_017170563.1, XP_017170564.1, XP_017170565.1 lcl|GPHN_29:8-2323_ORF1_GPHN_…	165	UniProt	NCBI validated	NCBI predicted	ORF DB
AIDLLRDAIVK	1	AIDLLRDAIVK		21.31	1225.74	11	-0.4	613.877	26.42	556350	F8:8953	2015-02-05_Fusion_1082.raw	2	NP_666077.2 lcl|GPHN_4:8-2326_ORF1_GPHN_4:7:2325, XP_006515962.1, XP_006515963.1, XP_006515964.1, XP_006515965.1, XP_006515966.1, XP_006515967.1, XP_006515968.1 lcl|GPHN_38:8-2365_ORF1_GPHN_38:7:2364, XP_006515969.1 lcl|GPHN_3:8-2257_ORF1_GPHN_3:7:2256, XP_006515970.1 lcl|GPHN_1:8-2218_ORF1_GPHN_1:7:2217, XP_017170562.1, XP_017170563.1, XP_017170564.1, XP_017170565.1 lcl|GPHN_29:8-2323_ORF1_GPHN_…	165	UniProt	NCBI validated	NCBI predicted	ORF DB
AKDNLPPFPA	1	AKDNLPPFPA		26	1068.56	10	-0.8	535.287	24.59	19887000	F8:8040	2015-02-05_Fusion_1082.raw	2	NP_666077.2 lcl|GPHN_4:8-2326_ORF1_GPHN_4:7:2325, XP_006515962.1, XP_006515963.1, XP_006515964.1, XP_006515965.1, XP_006515966.1, XP_006515967.1, XP_006515968.1 lcl|GPHN_38:8-2365_ORF1_GPHN_38:7:2364, XP_006515969.1 lcl|GPHN_3:8-2257_ORF1_GPHN_3:7:2256, XP_006515970.1 lcl|GPHN_1:8-2218_ORF1_GPHN_1:7:2217, XP_017170562.1, XP_017170563.1, XP_017170564.1, XP_017170565.1 lcl|GPHN_29:8-2323_ORF1_GPHN_…	397	UniProt	NCBI validated	NCBI predicted	ORF DB
AKDNLPPFPAS	1	AKDNLPPFPAS		28.07	1155.59	11	3.4	578.805	23.96	219230000	F8:7745	2015-02-05_Fusion_1082.raw	2	NP_666077.2 lcl|GPHN_4:8-2326_ORF1_GPHN_4:7:2325, XP_006515962.1, XP_006515963.1, XP_006515964.1, XP_006515965.1, XP_006515966.1, XP_006515967.1, XP_006515968.1 lcl|GPHN_38:8-2365_ORF1_GPHN_38:7:2364, XP_006515969.1 lcl|GPHN_3:8-2257_ORF1_GPHN_3:7:2256, XP_006515970.1 lcl|GPHN_1:8-2218_ORF1_GPHN_1:7:2217, XP_017170562.1, XP_017170563.1, XP_017170564.1, XP_017170565.1 lcl|GPHN_29:8-2323_ORF1_GPHN_…	397	UniProt	NCBI validated	NCBI predicted	ORF DB
AKDNLPPFPASVK	1	AKDNLPPFPASVK		29.98	1382.76	13	-2	461.925	22.05	816620	F9:6717	2015-02-05_Fusion_1084.raw	2	NP_666077.2 lcl|GPHN_4:8-2326_ORF1_GPHN_4:7:2325, XP_006515962.1, XP_006515963.1, XP_006515964.1, XP_006515965.1, XP_006515966.1, XP_006515967.1, XP_006515968.1 lcl|GPHN_38:8-2365_ORF1_GPHN_38:7:2364, XP_006515969.1 lcl|GPHN_3:8-2257_ORF1_GPHN_3:7:2256, XP_006515970.1 lcl|GPHN_1:8-2218_ORF1_GPHN_1:7:2217, XP_017170562.1, XP_017170563.1, XP_017170564.1, XP_017170565.1 lcl|GPHN_29:8-2323_ORF1_GPHN_…	397	UniProt	NCBI validated	NCBI predicted	ORF DB
AKDNLPPFPASVKDGYA	1	AKDNLPPFPASVKDGYA		37	1788.9	17	0.1	597.309	24.27	22105000	F8:7883	2015-02-05_Fusion_1082.raw	2	NP_666077.2 lcl|GPHN_4:8-2326_ORF1_GPHN_4:7:2325, XP_006515962.1, XP_006515963.1, XP_006515964.1, XP_006515965.1, XP_006515966.1, XP_006515967.1, XP_006515968.1 lcl|GPHN_38:8-2365_ORF1_GPHN_38:7:2364, XP_006515969.1 lcl|GPHN_3:8-2257_ORF1_GPHN_3:7:2256, XP_006515970.1 lcl|GPHN_1:8-2218_ORF1_GPHN_1:7:2217, XP_017170562.1, XP_017170563.1, XP_017170564.1, XP_017170565.1 lcl|GPHN_29:8-2323_ORF1_GPHN_…	397	UniProt	NCBI validated	NCBI predicted	ORF DB
AKGTHMGPSEI	1	AKGTHM(+15.99)GPSEI	M6:Oxidation (M):1000.00	20.92	1142.54	11	-1	572.276	13.39	92092	F6:2777	2015-02-05_Fusion_1078.raw	1	NP_666077.2 lcl|GPHN_4:8-2326_ORF1_GPHN_4:7:2325, XP_006515962.1, XP_006515963.1, XP_006515964.1, XP_006515965.1, XP_006515966.1, XP_006515967.1, XP_006515968.1 lcl|GPHN_38:8-2365_ORF1_GPHN_38:7:2364, XP_006515969.1 lcl|GPHN_3:8-2257_ORF1_GPHN_3:7:2256, XP_006515970.1 lcl|GPHN_1:8-2218_ORF1_GPHN_1:7:2217, XP_017170562.1, XP_017170563.1, XP_017170564.1, XP_017170565.1 lcl|GPHN_29:8-2323_ORF1_GPHN_…	508	UniProt	NCBI validated	NCBI predicted	ORF DB
AKGTHMGPSEIG	1	AKGTHMGPSEIG		20.1	1183.57	12	0	395.529	15.57	353110	F8:3826	2015-02-05_Fusion_1082.raw	1	NP_666077.2 lcl|GPHN_4:8-2326_ORF1_GPHN_4:7:2325, XP_006515962.1, XP_006515963.1, XP_006515964.1, XP_006515965.1, XP_006515966.1, XP_006515967.1, XP_006515968.1 lcl|GPHN_38:8-2365_ORF1_GPHN_38:7:2364, XP_006515969.1 lcl|GPHN_3:8-2257_ORF1_GPHN_3:7:2256, XP_006515970.1 lcl|GPHN_1:8-2218_ORF1_GPHN_1:7:2217, XP_017170562.1, XP_017170563.1, XP_017170564.1, XP_017170565.1 lcl|GPHN_29:8-2323_ORF1_GPHN_…	508	UniProt	NCBI validated	NCBI predicted	ORF DB
AKGTHMGPSEIGL	1	AKGTHM(+15.99)GPSEIGL	M6:Oxidation (M):1000.00	38.87	1312.64	13	0.6	657.33	18.15	6894100	F8:5041	2015-02-05_Fusion_1082.raw	2	NP_666077.2 lcl|GPHN_4:8-2326_ORF1_GPHN_4:7:2325, XP_006515962.1, XP_006515963.1, XP_006515964.1, XP_006515965.1, XP_006515966.1, XP_006515967.1, XP_006515968.1 lcl|GPHN_38:8-2365_ORF1_GPHN_38:7:2364, XP_006515969.1 lcl|GPHN_3:8-2257_ORF1_GPHN_3:7:2256, XP_006515970.1 lcl|GPHN_1:8-2218_ORF1_GPHN_1:7:2217, XP_017170562.1, XP_017170563.1, XP_017170564.1, XP_017170565.1 lcl|GPHN_29:8-2323_ORF1_GPHN_…	508	UniProt	NCBI validated	NCBI predicted	ORF DB
AKIPDSI	1	AKIPDSI		22.66	742.423	7	1.7	372.219	20.87	65844000	F2:6136	2015-02-05_Fusion_1067.raw	2	XP_006515966.1, XP_006515967.1, XP_006515969.1 lcl|GPHN_3:8-2257_ORF1_GPHN_3:7:2256, XP_006515970.1 lcl|GPHN_1:8-2218_ORF1_GPHN_1:7:2217, XP_017170565.1 lcl|GPHN_29:8-2323_ORF1_GPHN_29:7:2322, XP_017170566.1, XP_017170567.1, XP_030102590.1 lcl|GPHN_41:8-2320_ORF1_GPHN_41:7:2319, XP_030102591.1 lcl|GPHN_8:8-2281_ORF1_GPHN_8:7:2280, lcl|GPHN_100:8-925_ORF2_GPHN_100:7:924 lcl|GPHN_220:8-925_ORF2_GPH…	255	UniProt	NCBI validated	NCBI predicted	ORF DB
AKIPDSII	1	AKIPDSII		20.67	855.506	8	-1.5	428.76	24.87	1896400	F6:8091	2015-02-05_Fusion_1078.raw	1	XP_006515966.1, XP_006515967.1, XP_006515969.1 lcl|GPHN_3:8-2257_ORF1_GPHN_3:7:2256, XP_006515970.1 lcl|GPHN_1:8-2218_ORF1_GPHN_1:7:2217, XP_017170565.1 lcl|GPHN_29:8-2323_ORF1_GPHN_29:7:2322, XP_017170566.1, XP_017170567.1, XP_030102590.1 lcl|GPHN_41:8-2320_ORF1_GPHN_41:7:2319, XP_030102591.1 lcl|GPHN_8:8-2281_ORF1_GPHN_8:7:2280, lcl|GPHN_100:8-925_ORF2_GPHN_100:7:924 lcl|GPHN_220:8-925_ORF2_GPH…	255	UniProt	NCBI validated	NCBI predicted	ORF DB
AKIPDSIIS	1	AKIPDSIIS		22.11	942.539	9	0.8	472.277	23.58	0	F2:7456	2015-02-05_Fusion_1067.raw	0	XP_006515966.1, XP_006515967.1, XP_006515969.1 lcl|GPHN_3:8-2257_ORF1_GPHN_3:7:2256, XP_006515970.1 lcl|GPHN_1:8-2218_ORF1_GPHN_1:7:2217, XP_017170565.1 lcl|GPHN_29:8-2323_ORF1_GPHN_29:7:2322, XP_017170566.1, XP_017170567.1, XP_030102590.1 lcl|GPHN_41:8-2320_ORF1_GPHN_41:7:2319, XP_030102591.1 lcl|GPHN_8:8-2281_ORF1_GPHN_8:7:2280, lcl|GPHN_100:8-925_ORF2_GPHN_100:7:924 lcl|GPHN_220:8-925_ORF2_GPH…	255	UniProt	NCBI validated	NCBI predicted	ORF DB
AKIPDSIISR	1	AKIPDSIISR		29	1098.64	10	3.2	367.222	20.5	340530000	F5:5911	2015-02-05_Fusion_1073.raw	4	XP_006515966.1, XP_006515967.1, XP_006515969.1 lcl|GPHN_3:8-2257_ORF1_GPHN_3:7:2256, XP_006515970.1 lcl|GPHN_1:8-2218_ORF1_GPHN_1:7:2217, XP_017170565.1 lcl|GPHN_29:8-2323_ORF1_GPHN_29:7:2322, XP_017170566.1, XP_017170567.1, XP_030102590.1 lcl|GPHN_41:8-2320_ORF1_GPHN_41:7:2319, XP_030102591.1 lcl|GPHN_8:8-2281_ORF1_GPHN_8:7:2280, lcl|GPHN_100:8-925_ORF2_GPHN_100:7:924 lcl|GPHN_220:8-925_ORF2_GPH…	255	UniProt	NCBI validated	NCBI predicted	ORF DB
AKIPDSIISRG	1	AKIPDSIISRG		30.65	1155.66	11	-2	386.227	20.51	11918000	F8:6073	2015-02-05_Fusion_1082.raw	3	XP_006515966.1, XP_006515967.1, XP_006515969.1 lcl|GPHN_3:8-2257_ORF1_GPHN_3:7:2256, XP_006515970.1 lcl|GPHN_1:8-2218_ORF1_GPHN_1:7:2217, XP_017170565.1 lcl|GPHN_29:8-2323_ORF1_GPHN_29:7:2322, XP_017170566.1, XP_017170567.1, XP_030102590.1 lcl|GPHN_41:8-2320_ORF1_GPHN_41:7:2319, XP_030102591.1 lcl|GPHN_8:8-2281_ORF1_GPHN_8:7:2280, lcl|GPHN_100:8-925_ORF2_GPHN_100:7:924 lcl|GPHN_220:8-925_ORF2_GPH…	255	UniProt	NCBI validated	NCBI predicted	ORF DB
AKIPDSIISRGV	1	AKIPDSIISRGV		21.63	1254.73	12	0.1	419.25	22.81	889070	F6:7104	2015-02-05_Fusion_1078.raw	1	XP_006515966.1, XP_006515967.1, XP_006515969.1 lcl|GPHN_3:8-2257_ORF1_GPHN_3:7:2256, XP_006515970.1 lcl|GPHN_1:8-2218_ORF1_GPHN_1:7:2217, XP_017170565.1 lcl|GPHN_29:8-2323_ORF1_GPHN_29:7:2322, XP_017170566.1, XP_017170567.1, XP_030102590.1 lcl|GPHN_41:8-2320_ORF1_GPHN_41:7:2319, XP_030102591.1 lcl|GPHN_8:8-2281_ORF1_GPHN_8:7:2280, lcl|GPHN_100:8-925_ORF2_GPHN_100:7:924 lcl|GPHN_220:8-925_ORF2_GPH…	255	UniProt	NCBI validated	NCBI predicted	ORF DB
AKIPDSIISRGVQVLPRDTA	1	AKIPDSIISRGVQVLPRDTA		34.72	2135.21	20	-1.2	534.808	25.38	517110	F6:8368	2015-02-05_Fusion_1078.raw	2	XP_006515966.1, XP_006515967.1, XP_006515969.1 lcl|GPHN_3:8-2257_ORF1_GPHN_3:7:2256, XP_006515970.1 lcl|GPHN_1:8-2218_ORF1_GPHN_1:7:2217, XP_017170565.1 lcl|GPHN_29:8-2323_ORF1_GPHN_29:7:2322, XP_017170566.1, XP_017170567.1, XP_030102590.1 lcl|GPHN_41:8-2320_ORF1_GPHN_41:7:2319, XP_030102591.1 lcl|GPHN_8:8-2281_ORF1_GPHN_8:7:2280, lcl|GPHN_100:8-925_ORF2_GPHN_100:7:924 lcl|GPHN_220:8-925_ORF2_GPH…	255	UniProt	NCBI validated	NCBI predicted	ORF DB
AKKHPFYTSPA	1	AKKHPFYTSPA		33.92	1245.65	11	0.1	623.833	15.29	48443000	F2:3501	2015-02-05_Fusion_1067.raw	3	NP_666077.2 lcl|GPHN_4:8-2326_ORF1_GPHN_4:7:2325, XP_006515962.1, XP_006515963.1, XP_006515964.1, XP_006515965.1, XP_006515968.1 lcl|GPHN_38:8-2365_ORF1_GPHN_38:7:2364, XP_017170562.1, XP_017170563.1, XP_017170564.1, lcl|GPHN_101:8-994_ORF2_GPHN_101:7:993, lcl|GPHN_105:73-2247_ORF1_GPHN_105:72:2246, lcl|GPHN_119:441-2183_ORF3_GPHN_119:440:2182, lcl|GPHN_121:8-2368_ORF1_GPHN_121:7:2367, lcl|GPHN_1…	242		NCBI validated	NCBI predicted	ORF DB
ALNEGISR	1	ALNEGISR		28.09	858.456	8	-0.2	430.235	16.67	5931200	F7:4180	2015-02-05_Fusion_1080.raw	2	NP_666077.2 lcl|GPHN_4:8-2326_ORF1_GPHN_4:7:2325, XP_006515962.1, XP_006515963.1, XP_006515964.1, XP_006515965.1, XP_006515966.1, XP_006515967.1, XP_006515968.1 lcl|GPHN_38:8-2365_ORF1_GPHN_38:7:2364, XP_006515969.1 lcl|GPHN_3:8-2257_ORF1_GPHN_3:7:2256, XP_006515970.1 lcl|GPHN_1:8-2218_ORF1_GPHN_1:7:2217, XP_017170562.1, XP_017170563.1, XP_017170564.1, XP_017170565.1 lcl|GPHN_29:8-2323_ORF1_GPHN_…	593	UniProt	NCBI validated	NCBI predicted	ORF DB
ALNEGISRA	1	ALNEGISRA		26.87	929.493	9	0.1	465.754	17.31	299750	F6:4564	2015-02-05_Fusion_1078.raw	2	NP_666077.2 lcl|GPHN_4:8-2326_ORF1_GPHN_4:7:2325, XP_006515962.1, XP_006515963.1, XP_006515964.1, XP_006515965.1, XP_006515966.1, XP_006515967.1, XP_006515968.1 lcl|GPHN_38:8-2365_ORF1_GPHN_38:7:2364, XP_006515969.1 lcl|GPHN_3:8-2257_ORF1_GPHN_3:7:2256, XP_006515970.1 lcl|GPHN_1:8-2218_ORF1_GPHN_1:7:2217, XP_017170562.1, XP_017170563.1, XP_017170564.1, XP_017170565.1 lcl|GPHN_29:8-2323_ORF1_GPHN_…	593	UniProt	NCBI validated	NCBI predicted	ORF DB
ALPGNPVSA	1	ALPGNPVSA		21.24	824.439	9	-0.5	413.227	23.45	0	F8:7537	2015-02-05_Fusion_1082.raw	0	NP_666077.2 lcl|GPHN_4:8-2326_ORF1_GPHN_4:7:2325, XP_006515962.1, XP_006515963.1, XP_006515964.1, XP_006515965.1, XP_006515966.1, XP_006515967.1, XP_006515968.1 lcl|GPHN_38:8-2365_ORF1_GPHN_38:7:2364, XP_006515969.1 lcl|GPHN_3:8-2257_ORF1_GPHN_3:7:2256, XP_006515970.1 lcl|GPHN_1:8-2218_ORF1_GPHN_1:7:2217, XP_017170562.1, XP_017170563.1, XP_017170564.1, XP_017170565.1 lcl|GPHN_29:8-2323_ORF1_GPHN_…	659	UniProt	NCBI validated	NCBI predicted	ORF DB
ALPGNPVSAVVTCNL	1	ALPGNPVSAVVTC(+57.02)NL	C13:Carbamidomethylation:1000.00	29.85	1510.78	15	-0.3	756.398	32.86	537960	F7:11836	2015-02-05_Fusion_1080.raw	1	NP_666077.2 lcl|GPHN_4:8-2326_ORF1_GPHN_4:7:2325, XP_006515962.1, XP_006515963.1, XP_006515964.1, XP_006515965.1, XP_006515966.1, XP_006515967.1, XP_006515968.1 lcl|GPHN_38:8-2365_ORF1_GPHN_38:7:2364, XP_006515969.1 lcl|GPHN_3:8-2257_ORF1_GPHN_3:7:2256, XP_006515970.1 lcl|GPHN_1:8-2218_ORF1_GPHN_1:7:2217, XP_017170562.1, XP_017170563.1, XP_017170564.1, XP_017170565.1 lcl|GPHN_29:8-2323_ORF1_GPHN_…	659	UniProt	NCBI validated	NCBI predicted	ORF DB
ALPGNPVSAVVTCNLFVVPALR	1	ALPGNPVSAVVTC(+57.02)NLFVVPALR	C13:Carbamidomethylation:1000.00	38.73	2293.26	22	0.5	1147.64	36.23	3394900	F7:13386	2015-02-05_Fusion_1080.raw	2	NP_666077.2 lcl|GPHN_4:8-2326_ORF1_GPHN_4:7:2325, XP_006515962.1, XP_006515963.1, XP_006515964.1, XP_006515965.1, XP_006515966.1, XP_006515967.1, XP_006515968.1 lcl|GPHN_38:8-2365_ORF1_GPHN_38:7:2364, XP_006515969.1 lcl|GPHN_3:8-2257_ORF1_GPHN_3:7:2256, XP_006515970.1 lcl|GPHN_1:8-2218_ORF1_GPHN_1:7:2217, XP_017170562.1, XP_017170563.1, XP_017170564.1, XP_017170565.1 lcl|GPHN_29:8-2323_ORF1_GPHN_…	659	UniProt	NCBI validated	NCBI predicted	ORF DB
ALPGNPVSAVVTCNLFVVPALRK	1	ALPGNPVSAVVTC(+57.02)NLFVVPALRK	C13:Carbamidomethylation:1000.00	41.73	2421.36	23	2.3	808.128	32.68	1475100	F7:11750	2015-02-05_Fusion_1080.raw	2	NP_666077.2 lcl|GPHN_4:8-2326_ORF1_GPHN_4:7:2325, XP_006515962.1, XP_006515963.1, XP_006515964.1, XP_006515965.1, XP_006515966.1, XP_006515967.1, XP_006515968.1 lcl|GPHN_38:8-2365_ORF1_GPHN_38:7:2364, XP_006515969.1 lcl|GPHN_3:8-2257_ORF1_GPHN_3:7:2256, XP_006515970.1 lcl|GPHN_1:8-2218_ORF1_GPHN_1:7:2217, XP_017170562.1, XP_017170563.1, XP_017170564.1, XP_017170565.1 lcl|GPHN_29:8-2323_ORF1_GPHN_…	659	UniProt	NCBI validated	NCBI predicted	ORF DB
ALPHAIDLLR	1	ALPHAIDLLR		31.38	1117.66	10	-1.3	559.837	25.28	672730	F5:8044	2015-02-05_Fusion_1073.raw	2	NP_666077.2 lcl|GPHN_4:8-2326_ORF1_GPHN_4:7:2325, XP_006515962.1, XP_006515963.1, XP_006515964.1, XP_006515965.1, XP_006515966.1, XP_006515967.1, XP_006515968.1 lcl|GPHN_38:8-2365_ORF1_GPHN_38:7:2364, XP_006515969.1 lcl|GPHN_3:8-2257_ORF1_GPHN_3:7:2256, XP_006515970.1 lcl|GPHN_1:8-2218_ORF1_GPHN_1:7:2217, XP_017170562.1, XP_017170563.1, XP_017170564.1, XP_017170565.1 lcl|GPHN_29:8-2323_ORF1_GPHN_…	161	UniProt	NCBI validated	NCBI predicted	ORF DB
AMLMGSLNVTPL	1	AM(+15.99)LM(+15.99)GSLNVTPL	M2:Oxidation (M):1000.00;M4:Oxidation (M):1000.00	32.33	1277.64	12	0.3	639.825	30.24	2972000	F6:10647	2015-02-05_Fusion_1078.raw	1	NP_666077.2 lcl|GPHN_4:8-2326_ORF1_GPHN_4:7:2325, XP_006515962.1, XP_006515963.1, XP_006515964.1, XP_006515965.1, XP_006515966.1, XP_006515967.1, XP_006515968.1 lcl|GPHN_38:8-2365_ORF1_GPHN_38:7:2364, XP_006515969.1 lcl|GPHN_3:8-2257_ORF1_GPHN_3:7:2256, XP_006515970.1 lcl|GPHN_1:8-2218_ORF1_GPHN_1:7:2217, XP_017170562.1, XP_017170563.1, XP_017170564.1, XP_017170565.1 lcl|GPHN_29:8-2323_ORF1_GPHN_…	114	UniProt	NCBI validated	NCBI predicted	ORF DB
AMLMGSLNVTPL	2	AM(+15.99)LMGSLNVTPL	M2:Oxidation (M):26.31	23.28	1261.64	12	-0.5	631.827	33.54	269890	F2:12037	2015-02-05_Fusion_1067.raw	2	NP_666077.2 lcl|GPHN_4:8-2326_ORF1_GPHN_4:7:2325, XP_006515962.1, XP_006515963.1, XP_006515964.1, XP_006515965.1, XP_006515966.1, XP_006515967.1, XP_006515968.1 lcl|GPHN_38:8-2365_ORF1_GPHN_38:7:2364, XP_006515969.1 lcl|GPHN_3:8-2257_ORF1_GPHN_3:7:2256, XP_006515970.1 lcl|GPHN_1:8-2218_ORF1_GPHN_1:7:2217, XP_017170562.1, XP_017170563.1, XP_017170564.1, XP_017170565.1 lcl|GPHN_29:8-2323_ORF1_GPHN_…	114	UniProt	NCBI validated	NCBI predicted	ORF DB
AMLMGSLNVTPL	3	A(+42.01)MLM(+15.99)GSLNVTPL	A1:Acetylation (Protein N-term):1000.00;M4:Oxidation (M):26.31	20.72	1303.65	12	0.4	652.833	33.44	26658	F2:12009	2015-02-05_Fusion_1067.raw	1	NP_666077.2 lcl|GPHN_4:8-2326_ORF1_GPHN_4:7:2325, XP_006515962.1, XP_006515963.1, XP_006515964.1, XP_006515965.1, XP_006515966.1, XP_006515967.1, XP_006515968.1 lcl|GPHN_38:8-2365_ORF1_GPHN_38:7:2364, XP_006515969.1 lcl|GPHN_3:8-2257_ORF1_GPHN_3:7:2256, XP_006515970.1 lcl|GPHN_1:8-2218_ORF1_GPHN_1:7:2217, XP_017170562.1, XP_017170563.1, XP_017170564.1, XP_017170565.1 lcl|GPHN_29:8-2323_ORF1_GPHN_…	114	UniProt	NCBI validated	NCBI predicted	ORF DB
AMLMGSLNVTPLGMLSR	1	AMLM(+15.99)GSLNVTPLGM(+15.99)LSR	M4:Oxidation (M):22.85;M14:Oxidation (M):160.66	44.67	1821.91	17	1.3	911.966	30.09	340190	F7:10519	2015-02-05_Fusion_1080.raw	1	NP_666077.2 lcl|GPHN_4:8-2326_ORF1_GPHN_4:7:2325, XP_006515962.1, XP_006515963.1, XP_006515964.1, XP_006515965.1, XP_006515966.1, XP_006515967.1, XP_006515968.1 lcl|GPHN_38:8-2365_ORF1_GPHN_38:7:2364, XP_006515969.1 lcl|GPHN_3:8-2257_ORF1_GPHN_3:7:2256, XP_006515970.1 lcl|GPHN_1:8-2218_ORF1_GPHN_1:7:2217, XP_017170562.1, XP_017170563.1, XP_017170564.1, XP_017170565.1 lcl|GPHN_29:8-2323_ORF1_GPHN_…	114	UniProt	NCBI validated	NCBI predicted	ORF DB
AMLMGSLNVTPLGMLSR	2	AM(+15.99)LM(+15.99)GSLNVTPLGM(+15.99)LSR	M2:Oxidation (M):1000.00;M4:Oxidation (M):1000.00;M14:Oxidation (M):1000.00	38.79	1837.91	17	1.8	919.964	28.43	1448100	F7:9714	2015-02-05_Fusion_1080.raw	2	NP_666077.2 lcl|GPHN_4:8-2326_ORF1_GPHN_4:7:2325, XP_006515962.1, XP_006515963.1, XP_006515964.1, XP_006515965.1, XP_006515966.1, XP_006515967.1, XP_006515968.1 lcl|GPHN_38:8-2365_ORF1_GPHN_38:7:2364, XP_006515969.1 lcl|GPHN_3:8-2257_ORF1_GPHN_3:7:2256, XP_006515970.1 lcl|GPHN_1:8-2218_ORF1_GPHN_1:7:2217, XP_017170562.1, XP_017170563.1, XP_017170564.1, XP_017170565.1 lcl|GPHN_29:8-2323_ORF1_GPHN_…	114	UniProt	NCBI validated	NCBI predicted	ORF DB
AMLMGSLNVTPLGMLSR	3	AMLMGSLNVTPLGM(+15.99)LSR	M14:Oxidation (M):59.20	28.71	1805.92	17	3.7	903.971	32.32	198360	F7:11640	2015-02-05_Fusion_1080.raw	1	NP_666077.2 lcl|GPHN_4:8-2326_ORF1_GPHN_4:7:2325, XP_006515962.1, XP_006515963.1, XP_006515964.1, XP_006515965.1, XP_006515966.1, XP_006515967.1, XP_006515968.1 lcl|GPHN_38:8-2365_ORF1_GPHN_38:7:2364, XP_006515969.1 lcl|GPHN_3:8-2257_ORF1_GPHN_3:7:2256, XP_006515970.1 lcl|GPHN_1:8-2218_ORF1_GPHN_1:7:2217, XP_017170562.1, XP_017170563.1, XP_017170564.1, XP_017170565.1 lcl|GPHN_29:8-2323_ORF1_GPHN_…	114	UniProt	NCBI validated	NCBI predicted	ORF DB
ANGLLMLPPKTEQYVELHKGEVV	1	ANGLLMLPPKTEQYVELHKGEVV		29.31	2564.37	23	-1.9	642.098	27.39	120190	F2:9317	2015-02-05_Fusion_1067.raw	1	NP_666077.2 lcl|GPHN_4:8-2326_ORF1_GPHN_4:7:2325, XP_006515962.1, XP_006515963.1, XP_006515964.1, XP_006515965.1, XP_006515966.1, XP_006515967.1, XP_006515968.1 lcl|GPHN_38:8-2365_ORF1_GPHN_38:7:2364, XP_006515969.1 lcl|GPHN_3:8-2257_ORF1_GPHN_3:7:2256, XP_006515970.1 lcl|GPHN_1:8-2218_ORF1_GPHN_1:7:2217, XP_017170562.1, XP_017170563.1, XP_017170564.1, XP_017170565.1 lcl|GPHN_29:8-2323_ORF1_GPHN_…	742	UniProt	NCBI validated	NCBI predicted	ORF DB
ANGLLMLPPKTEQYVELHKGEVV	2	ANGLLM(+15.99)LPPKTEQYVELHKGEVV	M6:Oxidation (M):1000.00	24.33	2580.36	23	-1.3	861.127	26.54	2695100	F2:8862	2015-02-05_Fusion_1067.raw	2	NP_666077.2 lcl|GPHN_4:8-2326_ORF1_GPHN_4:7:2325, XP_006515962.1, XP_006515963.1, XP_006515964.1, XP_006515965.1, XP_006515966.1, XP_006515967.1, XP_006515968.1 lcl|GPHN_38:8-2365_ORF1_GPHN_38:7:2364, XP_006515969.1 lcl|GPHN_3:8-2257_ORF1_GPHN_3:7:2256, XP_006515970.1 lcl|GPHN_1:8-2218_ORF1_GPHN_1:7:2217, XP_017170562.1, XP_017170563.1, XP_017170564.1, XP_017170565.1 lcl|GPHN_29:8-2323_ORF1_GPHN_…	742	UniProt	NCBI validated	NCBI predicted	ORF DB
ANGLLMLPPKTEQYVELHKGEVVDV	1	ANGLLM(+15.99)LPPKTEQYVELHKGEVVDV	M6:Oxidation (M):1000.00	18.86	2794.46	25	-1.5	699.621	27.52	1187700	F2:9296	2015-02-05_Fusion_1067.raw	1	NP_666077.2 lcl|GPHN_4:8-2326_ORF1_GPHN_4:7:2325, XP_006515962.1, XP_006515963.1, XP_006515964.1, XP_006515965.1, XP_006515966.1, XP_006515967.1, XP_006515968.1 lcl|GPHN_38:8-2365_ORF1_GPHN_38:7:2364, XP_006515969.1 lcl|GPHN_3:8-2257_ORF1_GPHN_3:7:2256, XP_006515970.1 lcl|GPHN_1:8-2218_ORF1_GPHN_1:7:2217, XP_017170562.1, XP_017170563.1, XP_017170564.1, XP_017170565.1 lcl|GPHN_29:8-2323_ORF1_GPHN_…	742	UniProt	NCBI validated	NCBI predicted	ORF DB
ANHGQPIPG	1	A(+42.01)NHGQPIPG	A1:Acetylation (Protein N-term):1000.00	23.35	931.451	9	-0.7	466.733	17.23	0	F4:4391	2015-02-05_Fusion_1071.raw	0	NP_666077.2 lcl|GPHN_4:8-2326_ORF1_GPHN_4:7:2325, XP_006515962.1, XP_006515963.1, XP_006515964.1, XP_006515965.1, XP_006515968.1 lcl|GPHN_38:8-2365_ORF1_GPHN_38:7:2364, XP_017170562.1, XP_017170563.1, XP_017170564.1, lcl|GPHN_101:8-994_ORF2_GPHN_101:7:993, lcl|GPHN_105:73-2247_ORF1_GPHN_105:72:2246, lcl|GPHN_119:441-2183_ORF3_GPHN_119:440:2182, lcl|GPHN_121:8-2368_ORF1_GPHN_121:7:2367, lcl|GPHN_1…	256		NCBI validated	NCBI predicted	ORF DB
ANHGQPIPGL	1	ANHGQPIPGL		27.62	1002.52	10	-0.6	502.269	22.55	4016500	F4:6832	2015-02-05_Fusion_1071.raw	3	NP_666077.2 lcl|GPHN_4:8-2326_ORF1_GPHN_4:7:2325, XP_006515962.1, XP_006515963.1, XP_006515964.1, XP_006515965.1, XP_006515968.1 lcl|GPHN_38:8-2365_ORF1_GPHN_38:7:2364, XP_017170562.1, XP_017170563.1, XP_017170564.1, lcl|GPHN_101:8-994_ORF2_GPHN_101:7:993, lcl|GPHN_105:73-2247_ORF1_GPHN_105:72:2246, lcl|GPHN_119:441-2183_ORF3_GPHN_119:440:2182, lcl|GPHN_121:8-2368_ORF1_GPHN_121:7:2367, lcl|GPHN_1…	256		NCBI validated	NCBI predicted	ORF DB
ANHGQPIPGLI	1	ANHGQPIPGLI		28.68	1115.61	11	-1.1	558.811	25.39	179680	F5:8084	2015-02-05_Fusion_1073.raw	1	NP_666077.2 lcl|GPHN_4:8-2326_ORF1_GPHN_4:7:2325, XP_006515962.1, XP_006515963.1, XP_006515964.1, XP_006515965.1, XP_006515968.1 lcl|GPHN_38:8-2365_ORF1_GPHN_38:7:2364, XP_017170562.1, XP_017170563.1, XP_017170564.1, lcl|GPHN_101:8-994_ORF2_GPHN_101:7:993, lcl|GPHN_105:73-2247_ORF1_GPHN_105:72:2246, lcl|GPHN_119:441-2183_ORF3_GPHN_119:440:2182, lcl|GPHN_121:8-2368_ORF1_GPHN_121:7:2367, lcl|GPHN_1…	256		NCBI validated	NCBI predicted	ORF DB
ANHGQPIPGLIS	1	ANHGQPIPGLIS		27.01	1202.64	12	-0.7	602.327	24.31	1762500	F5:7560	2015-02-05_Fusion_1073.raw	1	NP_666077.2 lcl|GPHN_4:8-2326_ORF1_GPHN_4:7:2325, XP_006515962.1, XP_006515963.1, XP_006515964.1, XP_006515965.1, XP_006515968.1 lcl|GPHN_38:8-2365_ORF1_GPHN_38:7:2364, XP_017170562.1, XP_017170563.1, XP_017170564.1, lcl|GPHN_101:8-994_ORF2_GPHN_101:7:993, lcl|GPHN_105:73-2247_ORF1_GPHN_105:72:2246, lcl|GPHN_119:441-2183_ORF3_GPHN_119:440:2182, lcl|GPHN_121:8-2368_ORF1_GPHN_121:7:2367, lcl|GPHN_1…	256		NCBI validated	NCBI predicted	ORF DB
ANHGQPIPGLISY	1	ANHGQPIPGLISY		28.06	1365.7	13	-1	683.859	27	41503	F5:8850	2015-02-05_Fusion_1073.raw	1	NP_666077.2 lcl|GPHN_4:8-2326_ORF1_GPHN_4:7:2325, XP_006515962.1, XP_006515963.1, XP_006515964.1, XP_006515965.1, XP_006515968.1 lcl|GPHN_38:8-2365_ORF1_GPHN_38:7:2364, XP_017170562.1, XP_017170563.1, XP_017170564.1, lcl|GPHN_101:8-994_ORF2_GPHN_101:7:993, lcl|GPHN_105:73-2247_ORF1_GPHN_105:72:2246, lcl|GPHN_119:441-2183_ORF3_GPHN_119:440:2182, lcl|GPHN_121:8-2368_ORF1_GPHN_121:7:2367, lcl|GPHN_1…	256		NCBI validated	NCBI predicted	ORF DB
APRDVTPEAT	1	APRDVTPEAT		30.54	1055.52	10	1	528.77	15.9	1942600	F9:3788	2015-02-05_Fusion_1084.raw	2	NP_666077.2 lcl|GPHN_4:8-2326_ORF1_GPHN_4:7:2325, XP_006515962.1, XP_006515967.1, XP_006515970.1 lcl|GPHN_1:8-2218_ORF1_GPHN_1:7:2217, XP_017170564.1, XP_017170565.1 lcl|GPHN_29:8-2323_ORF1_GPHN_29:7:2322, XP_017170567.1, XP_030102591.1 lcl|GPHN_8:8-2281_ORF1_GPHN_8:7:2280, XP_030102593.1 lcl|GPHN_2:8-1945_ORF1_GPHN_2:7:1944, lcl|GPHN_101:8-994_ORF2_GPHN_101:7:993, lcl|GPHN_102:8-943_ORF2_GPHN_10…	91	UniProt	NCBI validated	NCBI predicted	ORF DB
APRDVTPEATK	1	APRDVTPEATK		34.27	1183.62	11	-1.1	395.547	13.72	10021000	F5:2706	2015-02-05_Fusion_1073.raw	4	NP_666077.2 lcl|GPHN_4:8-2326_ORF1_GPHN_4:7:2325, XP_006515962.1, XP_006515967.1, XP_006515970.1 lcl|GPHN_1:8-2218_ORF1_GPHN_1:7:2217, XP_017170564.1, XP_017170565.1 lcl|GPHN_29:8-2323_ORF1_GPHN_29:7:2322, XP_017170567.1, XP_030102591.1 lcl|GPHN_8:8-2281_ORF1_GPHN_8:7:2280, XP_030102593.1 lcl|GPHN_2:8-1945_ORF1_GPHN_2:7:1944, lcl|GPHN_101:8-994_ORF2_GPHN_101:7:993, lcl|GPHN_102:8-943_ORF2_GPHN_10…	91	UniProt	NCBI validated	NCBI predicted	ORF DB
APRDVTPEATKE	1	APRDVTPEATKE		29.06	1312.66	12	0.9	438.562	14.54	58658	F5:3072	2015-02-05_Fusion_1073.raw	3	NP_666077.2 lcl|GPHN_4:8-2326_ORF1_GPHN_4:7:2325, XP_006515962.1, XP_006515967.1, XP_006515970.1 lcl|GPHN_1:8-2218_ORF1_GPHN_1:7:2217, XP_017170564.1, XP_017170565.1 lcl|GPHN_29:8-2323_ORF1_GPHN_29:7:2322, XP_017170567.1, XP_030102591.1 lcl|GPHN_8:8-2281_ORF1_GPHN_8:7:2280, XP_030102593.1 lcl|GPHN_2:8-1945_ORF1_GPHN_2:7:1944, lcl|GPHN_101:8-994_ORF2_GPHN_101:7:993, lcl|GPHN_102:8-943_ORF2_GPHN_10…	91	UniProt	NCBI validated	NCBI predicted	ORF DB
APRDVTPEATKEVIE	1	APRDVTPEATKEVIE		41.72	1653.86	15	0.3	552.293	19.91	1288000	F5:5556	2015-02-05_Fusion_1073.raw	2	NP_666077.2 lcl|GPHN_4:8-2326_ORF1_GPHN_4:7:2325, XP_006515962.1, XP_006515967.1, XP_006515970.1 lcl|GPHN_1:8-2218_ORF1_GPHN_1:7:2217, XP_017170564.1, XP_017170565.1 lcl|GPHN_29:8-2323_ORF1_GPHN_29:7:2322, XP_017170567.1, XP_030102591.1 lcl|GPHN_8:8-2281_ORF1_GPHN_8:7:2280, XP_030102593.1 lcl|GPHN_2:8-1945_ORF1_GPHN_2:7:1944, lcl|GPHN_101:8-994_ORF2_GPHN_101:7:993, lcl|GPHN_102:8-943_ORF2_GPHN_10…	91	UniProt	NCBI validated	NCBI predicted	ORF DB
APRDVTPEATKEVIEREAPG	1	APRDVTPEATKEVIEREAPG		33.78	2164.11	20	0.5	542.036	21.33	566210	F9:6339	2015-02-05_Fusion_1084.raw	2	NP_666077.2 lcl|GPHN_4:8-2326_ORF1_GPHN_4:7:2325, XP_006515962.1, XP_006515967.1, XP_006515970.1 lcl|GPHN_1:8-2218_ORF1_GPHN_1:7:2217, XP_017170564.1, XP_017170565.1 lcl|GPHN_29:8-2323_ORF1_GPHN_29:7:2322, XP_017170567.1, XP_030102591.1 lcl|GPHN_8:8-2281_ORF1_GPHN_8:7:2280, XP_030102593.1 lcl|GPHN_2:8-1945_ORF1_GPHN_2:7:1944, lcl|GPHN_101:8-994_ORF2_GPHN_101:7:993, lcl|GPHN_102:8-943_ORF2_GPHN_10…	91	UniProt	NCBI validated	NCBI predicted	ORF DB
AQATSRLSTASCPTPK	1	AQATSRLS(+79.97)TASC(+57.02)PTPK	S8:Phosphorylation (STY):9.34;C12:Carbamidomethylation:1000.00	57.96	1754.8	16	-1.3	878.407	17.18	2316700	F7:4422	2015-02-05_Fusion_1080.raw	3	NP_666077.2 lcl|GPHN_4:8-2326_ORF1_GPHN_4:7:2325, XP_006515962.1, XP_006515963.1, XP_006515964.1, XP_006515965.1, XP_006515966.1, XP_006515967.1, XP_006515968.1 lcl|GPHN_38:8-2365_ORF1_GPHN_38:7:2364, XP_006515969.1 lcl|GPHN_3:8-2257_ORF1_GPHN_3:7:2256, XP_006515970.1 lcl|GPHN_1:8-2218_ORF1_GPHN_1:7:2217, XP_017170562.1, XP_017170563.1, XP_017170564.1, XP_017170565.1 lcl|GPHN_29:8-2323_ORF1_GPHN_…	309	UniProt	NCBI validated	NCBI predicted	ORF DB
AQATSRLSTASCPTPK	2	AQATSRLSTASC(+57.02)PTPK	C12:Carbamidomethylation:1000.00	25.32	1674.84	16	3	559.288	15.63	114520	F8:3860	2015-02-05_Fusion_1082.raw	1	NP_666077.2 lcl|GPHN_4:8-2326_ORF1_GPHN_4:7:2325, XP_006515962.1, XP_006515963.1, XP_006515964.1, XP_006515965.1, XP_006515966.1, XP_006515967.1, XP_006515968.1 lcl|GPHN_38:8-2365_ORF1_GPHN_38:7:2364, XP_006515969.1 lcl|GPHN_3:8-2257_ORF1_GPHN_3:7:2256, XP_006515970.1 lcl|GPHN_1:8-2218_ORF1_GPHN_1:7:2217, XP_017170562.1, XP_017170563.1, XP_017170564.1, XP_017170565.1 lcl|GPHN_29:8-2323_ORF1_GPHN_…	309	UniProt	NCBI validated	NCBI predicted	ORF DB
AQATSRLSTASCPTPK	3	AQATSRLST(+79.97)AS(+79.97)C(+57.02)PTPK	T9:Phosphorylation (STY):0.00;S11:Phosphorylation (STY):0.00;C12:Carbamidomethylation:1000.00	24.31	1834.77	16	-0.2	612.597	18.57	431140	F3:4623	2015-02-05_Fusion_1069.raw	1	NP_666077.2 lcl|GPHN_4:8-2326_ORF1_GPHN_4:7:2325, XP_006515962.1, XP_006515963.1, XP_006515964.1, XP_006515965.1, XP_006515966.1, XP_006515967.1, XP_006515968.1 lcl|GPHN_38:8-2365_ORF1_GPHN_38:7:2364, XP_006515969.1 lcl|GPHN_3:8-2257_ORF1_GPHN_3:7:2256, XP_006515970.1 lcl|GPHN_1:8-2218_ORF1_GPHN_1:7:2217, XP_017170562.1, XP_017170563.1, XP_017170564.1, XP_017170565.1 lcl|GPHN_29:8-2323_ORF1_GPHN_…	309	UniProt	NCBI validated	NCBI predicted	ORF DB
AQATSRLSTASCPTPK	4	AQATSRLST(+79.97)ASC(+57.02)PTPK	T9:Phosphorylation (STY):0.00;C12:Carbamidomethylation:1000.00	22.01	1754.8	16	-1.1	878.408	17.14	130560	F3:3998	2015-02-05_Fusion_1069.raw	1	NP_666077.2 lcl|GPHN_4:8-2326_ORF1_GPHN_4:7:2325, XP_006515962.1, XP_006515963.1, XP_006515964.1, XP_006515965.1, XP_006515966.1, XP_006515967.1, XP_006515968.1 lcl|GPHN_38:8-2365_ORF1_GPHN_38:7:2364, XP_006515969.1 lcl|GPHN_3:8-2257_ORF1_GPHN_3:7:2256, XP_006515970.1 lcl|GPHN_1:8-2218_ORF1_GPHN_1:7:2217, XP_017170562.1, XP_017170563.1, XP_017170564.1, XP_017170565.1 lcl|GPHN_29:8-2323_ORF1_GPHN_…	309	UniProt	NCBI validated	NCBI predicted	ORF DB
AQATSRLSTASCPTPK	5	AQATSRLST(+79.97)ASC(+57.02)PT(+79.97)PK	T9:Phosphorylation (STY):0.00;C12:Carbamidomethylation:1000.00;T14:Phosphorylation (STY):0.00	18.96	1834.77	16	-0.1	918.391	18.59	153470	F3:4635	2015-02-05_Fusion_1069.raw	1	NP_666077.2 lcl|GPHN_4:8-2326_ORF1_GPHN_4:7:2325, XP_006515962.1, XP_006515963.1, XP_006515964.1, XP_006515965.1, XP_006515966.1, XP_006515967.1, XP_006515968.1 lcl|GPHN_38:8-2365_ORF1_GPHN_38:7:2364, XP_006515969.1 lcl|GPHN_3:8-2257_ORF1_GPHN_3:7:2256, XP_006515970.1 lcl|GPHN_1:8-2218_ORF1_GPHN_1:7:2217, XP_017170562.1, XP_017170563.1, XP_017170564.1, XP_017170565.1 lcl|GPHN_29:8-2323_ORF1_GPHN_…	309	UniProt	NCBI validated	NCBI predicted	ORF DB
AQDVYAKDNLPPFPA	1	AQDVYAKDNLPPFPA		51.11	1644.81	15	0.7	823.415	27.57	12003000	F1:9072	2015-02-05_Fusion_1062.raw	4	NP_666077.2 lcl|GPHN_4:8-2326_ORF1_GPHN_4:7:2325, XP_006515962.1, XP_006515963.1, XP_006515964.1, XP_006515965.1, XP_006515966.1, XP_006515967.1, XP_006515968.1 lcl|GPHN_38:8-2365_ORF1_GPHN_38:7:2364, XP_006515969.1 lcl|GPHN_3:8-2257_ORF1_GPHN_3:7:2256, XP_006515970.1 lcl|GPHN_1:8-2218_ORF1_GPHN_1:7:2217, XP_017170562.1, XP_017170563.1, XP_017170564.1, XP_017170565.1 lcl|GPHN_29:8-2323_ORF1_GPHN_…	392	UniProt	NCBI validated	NCBI predicted	ORF DB
AQDVYAKDNLPPFPAS	1	AQDVYAKDNLPPFPAS		20.47	1731.85	16	1.6	866.932	26.9	43423	F9:8952	2015-02-05_Fusion_1084.raw	1	NP_666077.2 lcl|GPHN_4:8-2326_ORF1_GPHN_4:7:2325, XP_006515962.1, XP_006515963.1, XP_006515964.1, XP_006515965.1, XP_006515966.1, XP_006515967.1, XP_006515968.1 lcl|GPHN_38:8-2365_ORF1_GPHN_38:7:2364, XP_006515969.1 lcl|GPHN_3:8-2257_ORF1_GPHN_3:7:2256, XP_006515970.1 lcl|GPHN_1:8-2218_ORF1_GPHN_1:7:2217, XP_017170562.1, XP_017170563.1, XP_017170564.1, XP_017170565.1 lcl|GPHN_29:8-2323_ORF1_GPHN_…	392	UniProt	NCBI validated	NCBI predicted	ORF DB
AQDVYAKDNLPPFPASVK	1	AQDVYAKDNLPPFPASVK		43.16	1959.01	18	1.6	654.012	24.79	873810	F9:7952	2015-02-05_Fusion_1084.raw	2	NP_666077.2 lcl|GPHN_4:8-2326_ORF1_GPHN_4:7:2325, XP_006515962.1, XP_006515963.1, XP_006515964.1, XP_006515965.1, XP_006515966.1, XP_006515967.1, XP_006515968.1 lcl|GPHN_38:8-2365_ORF1_GPHN_38:7:2364, XP_006515969.1 lcl|GPHN_3:8-2257_ORF1_GPHN_3:7:2256, XP_006515970.1 lcl|GPHN_1:8-2218_ORF1_GPHN_1:7:2217, XP_017170562.1, XP_017170563.1, XP_017170564.1, XP_017170565.1 lcl|GPHN_29:8-2323_ORF1_GPHN_…	392	UniProt	NCBI validated	NCBI predicted	ORF DB
ARLPSCSST	1	ARLPSC(+57.02)SST	C6:Carbamidomethylation:1000.00	26.84	977.46	9	-1.8	489.736	15.57	498300	F4:3595	2015-02-05_Fusion_1071.raw	1	XP_006515962.1, XP_006515964.1, XP_006515966.1, XP_006515967.1, XP_017170562.1, XP_017170565.1 lcl|GPHN_29:8-2323_ORF1_GPHN_29:7:2322, XP_017170568.1, lcl|GPHN_109:8-2362_ORF1_GPHN_109:7:2361, lcl|GPHN_117:8-2179_ORF1_GPHN_117:7:2178, lcl|GPHN_118:8-1849_ORF1_GPHN_118:7:1848, lcl|GPHN_120:8-2125_ORF1_GPHN_120:7:2124, lcl|GPHN_121:8-2368_ORF1_GPHN_121:7:2367, lcl|GPHN_123:8-2149_ORF1_GPHN_123:7:21…	344	UniProt	NCBI validated	NCBI predicted	ORF DB
ARLPSCSSTYS	1	ARLPSC(+57.02)SSTYS	C6:Carbamidomethylation:1000.00	30.53	1227.56	11	0.3	614.785	18.03	1265600	F4:4743	2015-02-05_Fusion_1071.raw	2	XP_006515962.1, XP_006515964.1, XP_006515966.1, XP_006515967.1, XP_017170562.1, XP_017170565.1 lcl|GPHN_29:8-2323_ORF1_GPHN_29:7:2322, XP_017170568.1, lcl|GPHN_109:8-2362_ORF1_GPHN_109:7:2361, lcl|GPHN_117:8-2179_ORF1_GPHN_117:7:2178, lcl|GPHN_118:8-1849_ORF1_GPHN_118:7:1848, lcl|GPHN_120:8-2125_ORF1_GPHN_120:7:2124, lcl|GPHN_121:8-2368_ORF1_GPHN_121:7:2367, lcl|GPHN_123:8-2149_ORF1_GPHN_123:7:21…	344	UniProt	NCBI validated	NCBI predicted	ORF DB
ARLPSCSSTYS	2	ARLPS(+79.97)C(+57.02)SSTYS	S5:Phosphorylation (STY):0.00;C6:Carbamidomethylation:1000.00	19.94	1307.52	11	1.1	654.769	20.84	97012	F4:6058	2015-02-05_Fusion_1071.raw	1	XP_006515962.1, XP_006515964.1, XP_006515966.1, XP_006515967.1, XP_017170562.1, XP_017170565.1 lcl|GPHN_29:8-2323_ORF1_GPHN_29:7:2322, XP_017170568.1, lcl|GPHN_109:8-2362_ORF1_GPHN_109:7:2361, lcl|GPHN_117:8-2179_ORF1_GPHN_117:7:2178, lcl|GPHN_118:8-1849_ORF1_GPHN_118:7:1848, lcl|GPHN_120:8-2125_ORF1_GPHN_120:7:2124, lcl|GPHN_121:8-2368_ORF1_GPHN_121:7:2367, lcl|GPHN_123:8-2149_ORF1_GPHN_123:7:21…	344	UniProt	NCBI validated	NCBI predicted	ORF DB
ARLPSCSSTYSVSELHSR	1	ARLPSC(+57.02)SSTYSVSELHSR	C6:Carbamidomethylation:1000.00	44.4	2035.97	18	-1.9	510	19.51	440310	F3:5063	2015-02-05_Fusion_1069.raw	2	XP_006515962.1, XP_006515964.1, XP_006515966.1, XP_006515967.1, XP_017170562.1, XP_017170565.1 lcl|GPHN_29:8-2323_ORF1_GPHN_29:7:2322, XP_017170568.1, lcl|GPHN_109:8-2362_ORF1_GPHN_109:7:2361, lcl|GPHN_123:8-2149_ORF1_GPHN_123:7:2148, lcl|GPHN_130:8-1864_ORF1_GPHN_130:7:1863, lcl|GPHN_162:8-2323_ORF1_GPHN_162:7:2322, lcl|GPHN_198:8-1459_ORF1_GPHN_198:7:1458, lcl|GPHN_200:8-2188_ORF1_GPHN_200:7:21…	344			NCBI predicted	ORF DB
ARLPSCSSTYSVSEVQSR	1	ARLPSC(+57.02)SSTYSVSEVQSR	C6:Carbamidomethylation:1000.00	50.13	2012.96	18	1.6	671.995	20.11	7097300	F7:5799	2015-02-05_Fusion_1080.raw	2	lcl|GPHN_117:8-2179_ORF1_GPHN_117:7:2178, lcl|GPHN_118:8-1849_ORF1_GPHN_118:7:1848, lcl|GPHN_120:8-2125_ORF1_GPHN_120:7:2124, lcl|GPHN_121:8-2368_ORF1_GPHN_121:7:2367, lcl|GPHN_136:8-2164_ORF1_GPHN_136:7:2163, lcl|GPHN_138:8-2026_ORF1_GPHN_138:7:2025, lcl|GPHN_169:441-2216_ORF3_GPHN_169:440:2215, lcl|GPHN_207:8-1867_ORF1_GPHN_207:7:1866, lcl|GPHN_213:8-1963_ORF1_GPHN_213:7:1962, lcl|GPHN_23:8-235…	335	UniProt	NCBI validated		ORF DB
ARPGQDIRP	1	ARPGQDIRP		26.99	1008.55	9	0.8	505.281	14.62	8975700	F8:3374	2015-02-05_Fusion_1082.raw	3	NP_666077.2 lcl|GPHN_4:8-2326_ORF1_GPHN_4:7:2325, XP_006515962.1, XP_006515963.1, XP_006515964.1, XP_006515965.1, XP_006515966.1, XP_006515967.1, XP_006515968.1 lcl|GPHN_38:8-2365_ORF1_GPHN_38:7:2364, XP_006515969.1 lcl|GPHN_3:8-2257_ORF1_GPHN_3:7:2256, XP_006515970.1 lcl|GPHN_1:8-2218_ORF1_GPHN_1:7:2217, XP_017170562.1, XP_017170563.1, XP_017170564.1, XP_017170565.1 lcl|GPHN_29:8-2323_ORF1_GPHN_…	487	UniProt	NCBI validated	NCBI predicted	ORF DB
ARPGQDIRPI	1	ARPGQDIRPI		27.73	1121.63	10	-0.7	561.822	17.57	15143000	F6:4657	2015-02-05_Fusion_1078.raw	6	NP_666077.2 lcl|GPHN_4:8-2326_ORF1_GPHN_4:7:2325, XP_006515962.1, XP_006515963.1, XP_006515964.1, XP_006515965.1, XP_006515966.1, XP_006515967.1, XP_006515968.1 lcl|GPHN_38:8-2365_ORF1_GPHN_38:7:2364, XP_006515969.1 lcl|GPHN_3:8-2257_ORF1_GPHN_3:7:2256, XP_006515970.1 lcl|GPHN_1:8-2218_ORF1_GPHN_1:7:2217, XP_017170562.1, XP_017170563.1, XP_017170564.1, XP_017170565.1 lcl|GPHN_29:8-2323_ORF1_GPHN_…	487	UniProt	NCBI validated	NCBI predicted	ORF DB
ARPGQDIRPIG	1	ARPGQDIRPIG		34.75	1178.65	11	2.4	590.335	17.25	175300000	F5:4296	2015-02-05_Fusion_1073.raw	4	NP_666077.2 lcl|GPHN_4:8-2326_ORF1_GPHN_4:7:2325, XP_006515962.1, XP_006515963.1, XP_006515964.1, XP_006515965.1, XP_006515966.1, XP_006515967.1, XP_006515968.1 lcl|GPHN_38:8-2365_ORF1_GPHN_38:7:2364, XP_006515969.1 lcl|GPHN_3:8-2257_ORF1_GPHN_3:7:2256, XP_006515970.1 lcl|GPHN_1:8-2218_ORF1_GPHN_1:7:2217, XP_017170562.1, XP_017170563.1, XP_017170564.1, XP_017170565.1 lcl|GPHN_29:8-2323_ORF1_GPHN_…	487	UniProt	NCBI validated	NCBI predicted	ORF DB
ARPGQDIRPIGH	1	ARPGQDIRPIGH		38	1315.71	12	-0.3	439.577	15.4	1605500	F9:3539	2015-02-05_Fusion_1084.raw	2	NP_666077.2 lcl|GPHN_4:8-2326_ORF1_GPHN_4:7:2325, XP_006515962.1, XP_006515963.1, XP_006515964.1, XP_006515965.1, XP_006515966.1, XP_006515967.1, XP_006515968.1 lcl|GPHN_38:8-2365_ORF1_GPHN_38:7:2364, XP_006515969.1 lcl|GPHN_3:8-2257_ORF1_GPHN_3:7:2256, XP_006515970.1 lcl|GPHN_1:8-2218_ORF1_GPHN_1:7:2217, XP_017170562.1, XP_017170563.1, XP_017170564.1, XP_017170565.1 lcl|GPHN_29:8-2323_ORF1_GPHN_…	487	UniProt	NCBI validated	NCBI predicted	ORF DB
ARPGQDIRPIGHDIK	1	ARPGQDIRPIGHDIK		44.78	1671.92	15	0.1	418.986	16.65	6290500	F7:4099	2015-02-05_Fusion_1080.raw	2	NP_666077.2 lcl|GPHN_4:8-2326_ORF1_GPHN_4:7:2325, XP_006515962.1, XP_006515963.1, XP_006515964.1, XP_006515965.1, XP_006515966.1, XP_006515967.1, XP_006515968.1 lcl|GPHN_38:8-2365_ORF1_GPHN_38:7:2364, XP_006515969.1 lcl|GPHN_3:8-2257_ORF1_GPHN_3:7:2256, XP_006515970.1 lcl|GPHN_1:8-2218_ORF1_GPHN_1:7:2217, XP_017170562.1, XP_017170563.1, XP_017170564.1, XP_017170565.1 lcl|GPHN_29:8-2323_ORF1_GPHN_…	487	UniProt	NCBI validated	NCBI predicted	ORF DB
ASCPTPK	1	ASC(+57.02)PTPK	C3:Carbamidomethylation:1000.00	19.88	759.359	7	-0.2	380.687	11.1	82959	F8:2059	2015-02-05_Fusion_1082.raw	1	NP_666077.2 lcl|GPHN_4:8-2326_ORF1_GPHN_4:7:2325, XP_006515962.1, XP_006515963.1, XP_006515964.1, XP_006515965.1, XP_006515966.1, XP_006515967.1, XP_006515968.1 lcl|GPHN_38:8-2365_ORF1_GPHN_38:7:2364, XP_006515969.1 lcl|GPHN_3:8-2257_ORF1_GPHN_3:7:2256, XP_006515970.1 lcl|GPHN_1:8-2218_ORF1_GPHN_1:7:2217, XP_017170562.1, XP_017170563.1, XP_017170564.1, XP_017170565.1 lcl|GPHN_29:8-2323_ORF1_GPHN_…	318	UniProt	NCBI validated	NCBI predicted	ORF DB
ASCPTPKARLPS	1	ASC(+57.02)PTPKARLPS	C3:Carbamidomethylation:1000.00	24.38	1283.67	12	-1	428.895	16.36	104350	F4:4000	2015-02-05_Fusion_1071.raw	1	XP_017170562.1, XP_017170565.1 lcl|GPHN_29:8-2323_ORF1_GPHN_29:7:2322, lcl|GPHN_109:8-2362_ORF1_GPHN_109:7:2361, lcl|GPHN_118:8-1849_ORF1_GPHN_118:7:1848, lcl|GPHN_121:8-2368_ORF1_GPHN_121:7:2367, lcl|GPHN_198:8-1459_ORF1_GPHN_198:7:1458, lcl|GPHN_205:82-1992_ORF1_GPHN_205:81:1991, lcl|GPHN_208:8-934_ORF1_GPHN_208:7:933, lcl|GPHN_256:201-2186_ORF1_GPHN_256:200:2185, lcl|GPHN_262:8-1936_ORF1_GPHN_…	331			NCBI predicted	ORF DB
ASCPTPKLH	1	ASC(+57.02)PTPKLH	C3:Carbamidomethylation:1000.00	32.54	1009.5	9	-0.8	505.758	14.79	376710	F5:3156	2015-02-05_Fusion_1073.raw	1	XP_017170563.1, XP_030102590.1 lcl|GPHN_41:8-2320_ORF1_GPHN_41:7:2319, XP_030102591.1 lcl|GPHN_8:8-2281_ORF1_GPHN_8:7:2280, XP_030102592.1, lcl|GPHN_131:8-1846_ORF1_GPHN_131:7:1845, lcl|GPHN_133:201-2144_ORF1_GPHN_133:200:2143, lcl|GPHN_137:8-2062_ORF1_GPHN_137:7:2061, lcl|GPHN_145:8-2143_ORF1_GPHN_145:7:2142, lcl|GPHN_149:8-2227_ORF1_GPHN_149:7:2226, lcl|GPHN_187:73-2202_ORF1_GPHN_187:72:2201, l…	331			NCBI predicted	ORF DB
ASCPTPKQI	1	ASC(+57.02)PTPKQI	C3:Carbamidomethylation:1000.00	33.08	1000.5	9	0.4	501.258	16.64	488070	F2:4184	2015-02-05_Fusion_1067.raw	2	XP_006515962.1, XP_006515963.1, XP_006515964.1, XP_006515965.1, XP_006515966.1, XP_006515967.1, XP_017170564.1, XP_017170566.1, XP_017170567.1, XP_017170568.1, lcl|GPHN_103:8-2287_ORF1_GPHN_103:7:2286, lcl|GPHN_117:8-2179_ORF1_GPHN_117:7:2178, lcl|GPHN_120:8-2125_ORF1_GPHN_120:7:2124, lcl|GPHN_123:8-2149_ORF1_GPHN_123:7:2148, lcl|GPHN_12:8-2380_ORF1_GPHN_12:7:2379, lcl|GPHN_130:8-1864_ORF1_GPHN_1…	318	UniProt	NCBI validated	NCBI predicted	ORF DB
ASCPTPKQIR	1	ASC(+57.02)PTPKQIR	C3:Carbamidomethylation:1000.00	30.28	1156.6	10	-1.1	386.541	14.03	137750	F5:2826	2015-02-05_Fusion_1073.raw	1	XP_006515962.1, XP_006515963.1, XP_006515964.1, XP_006515965.1, XP_006515966.1, XP_006515967.1, XP_017170564.1, XP_017170566.1, XP_017170567.1, XP_017170568.1, lcl|GPHN_103:8-2287_ORF1_GPHN_103:7:2286, lcl|GPHN_117:8-2179_ORF1_GPHN_117:7:2178, lcl|GPHN_120:8-2125_ORF1_GPHN_120:7:2124, lcl|GPHN_123:8-2149_ORF1_GPHN_123:7:2148, lcl|GPHN_12:8-2380_ORF1_GPHN_12:7:2379, lcl|GPHN_130:8-1864_ORF1_GPHN_1…	318	UniProt	NCBI validated	NCBI predicted	ORF DB
ASCPTPKVQ	1	ASC(+57.02)PTPKVQ	C3:Carbamidomethylation:1000.00	26.19	986.486	9	-1.4	494.249	15.61	0	F5:3560	2015-02-05_Fusion_1073.raw	0	NP_666077.2 lcl|GPHN_4:8-2326_ORF1_GPHN_4:7:2325, XP_006515968.1 lcl|GPHN_38:8-2365_ORF1_GPHN_38:7:2364, XP_006515969.1 lcl|GPHN_3:8-2257_ORF1_GPHN_3:7:2256, XP_006515970.1 lcl|GPHN_1:8-2218_ORF1_GPHN_1:7:2217, XP_030102593.1 lcl|GPHN_2:8-1945_ORF1_GPHN_2:7:1944, lcl|GPHN_104:441-1244_ORF3_GPHN_104:440:1243, lcl|GPHN_105:73-2247_ORF1_GPHN_105:72:2246, lcl|GPHN_111:82-2160_ORF1_GPHN_111:81:2159, l…	318		NCBI validated	NCBI predicted	ORF DB
ASCPTPKVQ	2	AS(+79.97)C(+57.02)PTPKVQ	S2:Phosphorylation (STY):22.45;C3:Carbamidomethylation:1000.00	25.5	1066.45	9	1.1	534.234	17.64	319020	F5:4557	2015-02-05_Fusion_1073.raw	1	NP_666077.2 lcl|GPHN_4:8-2326_ORF1_GPHN_4:7:2325, XP_006515968.1 lcl|GPHN_38:8-2365_ORF1_GPHN_38:7:2364, XP_006515969.1 lcl|GPHN_3:8-2257_ORF1_GPHN_3:7:2256, XP_006515970.1 lcl|GPHN_1:8-2218_ORF1_GPHN_1:7:2217, XP_030102593.1 lcl|GPHN_2:8-1945_ORF1_GPHN_2:7:1944, lcl|GPHN_104:441-1244_ORF3_GPHN_104:440:1243, lcl|GPHN_105:73-2247_ORF1_GPHN_105:72:2246, lcl|GPHN_111:82-2160_ORF1_GPHN_111:81:2159, l…	318		NCBI validated	NCBI predicted	ORF DB
ASCPTPKVQ	3	ASC(+57.02)PT(+79.97)PKVQ	C3:Carbamidomethylation:1000.00;T5:Phosphorylation (STY):37.54	23.8	1066.45	9	-2.3	534.232	16.68	274380	F9:4159	2015-02-05_Fusion_1084.raw	1	NP_666077.2 lcl|GPHN_4:8-2326_ORF1_GPHN_4:7:2325, XP_006515968.1 lcl|GPHN_38:8-2365_ORF1_GPHN_38:7:2364, XP_006515969.1 lcl|GPHN_3:8-2257_ORF1_GPHN_3:7:2256, XP_006515970.1 lcl|GPHN_1:8-2218_ORF1_GPHN_1:7:2217, XP_030102593.1 lcl|GPHN_2:8-1945_ORF1_GPHN_2:7:1944, lcl|GPHN_104:441-1244_ORF3_GPHN_104:440:1243, lcl|GPHN_105:73-2247_ORF1_GPHN_105:72:2246, lcl|GPHN_111:82-2160_ORF1_GPHN_111:81:2159, l…	318		NCBI validated	NCBI predicted	ORF DB
ASCPTPKVQSR	1	ASC(+57.02)PTPKVQSR	C3:Carbamidomethylation:1000.00	20.57	1229.62	11	-1.9	410.879	13.41	84208	F2:2730	2015-02-05_Fusion_1067.raw	1	NP_666077.2 lcl|GPHN_4:8-2326_ORF1_GPHN_4:7:2325, XP_006515968.1 lcl|GPHN_38:8-2365_ORF1_GPHN_38:7:2364, XP_006515969.1 lcl|GPHN_3:8-2257_ORF1_GPHN_3:7:2256, XP_006515970.1 lcl|GPHN_1:8-2218_ORF1_GPHN_1:7:2217, XP_030102593.1 lcl|GPHN_2:8-1945_ORF1_GPHN_2:7:1944, lcl|GPHN_104:441-1244_ORF3_GPHN_104:440:1243, lcl|GPHN_105:73-2247_ORF1_GPHN_105:72:2246, lcl|GPHN_111:82-2160_ORF1_GPHN_111:81:2159, l…	318		NCBI validated	NCBI predicted	ORF DB
ASCPTPKVQSRC	1	ASC(+57.02)PTPKVQSRC(+57.02)	C3:Carbamidomethylation:1000.00;C12:Carbamidomethylation:1000.00	27.09	1389.65	12	-0.8	464.223	13.97	929390	F8:3029	2015-02-05_Fusion_1082.raw	1	NP_666077.2 lcl|GPHN_4:8-2326_ORF1_GPHN_4:7:2325, XP_006515968.1 lcl|GPHN_38:8-2365_ORF1_GPHN_38:7:2364, XP_006515969.1 lcl|GPHN_3:8-2257_ORF1_GPHN_3:7:2256, XP_006515970.1 lcl|GPHN_1:8-2218_ORF1_GPHN_1:7:2217, XP_030102593.1 lcl|GPHN_2:8-1945_ORF1_GPHN_2:7:1944, lcl|GPHN_104:441-1244_ORF3_GPHN_104:440:1243, lcl|GPHN_105:73-2247_ORF1_GPHN_105:72:2246, lcl|GPHN_111:82-2160_ORF1_GPHN_111:81:2159, l…	318		NCBI validated	NCBI predicted	ORF DB
ASHSAVDIT	1	ASHSAVDIT		27.09	899.435	9	-0.3	450.724	16.84	915060	F5:4140	2015-02-05_Fusion_1073.raw	1	NP_666077.2 lcl|GPHN_4:8-2326_ORF1_GPHN_4:7:2325, XP_006515962.1, XP_006515963.1, XP_006515964.1, XP_006515965.1, XP_006515966.1, XP_006515967.1, XP_006515968.1 lcl|GPHN_38:8-2365_ORF1_GPHN_38:7:2364, XP_006515969.1 lcl|GPHN_3:8-2257_ORF1_GPHN_3:7:2256, XP_006515970.1 lcl|GPHN_1:8-2218_ORF1_GPHN_1:7:2217, XP_017170562.1, XP_017170563.1, XP_017170564.1, XP_017170565.1 lcl|GPHN_29:8-2323_ORF1_GPHN_…	338	UniProt	NCBI validated	NCBI predicted	ORF DB
ASHSAVDITK	1	ASHS(+79.97)AVDITK	S4:Phosphorylation (STY):60.92	37.54	1107.5	10	1.3	554.756	15.7	16961000	F7:3695	2015-02-05_Fusion_1080.raw	6	NP_666077.2 lcl|GPHN_4:8-2326_ORF1_GPHN_4:7:2325, XP_006515962.1, XP_006515963.1, XP_006515964.1, XP_006515965.1, XP_006515966.1, XP_006515967.1, XP_006515968.1 lcl|GPHN_38:8-2365_ORF1_GPHN_38:7:2364, XP_006515969.1 lcl|GPHN_3:8-2257_ORF1_GPHN_3:7:2256, XP_006515970.1 lcl|GPHN_1:8-2218_ORF1_GPHN_1:7:2217, XP_017170562.1, XP_017170563.1, XP_017170564.1, XP_017170565.1 lcl|GPHN_29:8-2323_ORF1_GPHN_…	338	UniProt	NCBI validated	NCBI predicted	ORF DB
ASHSAVDITK	2	ASHSAVDITK		35.94	1027.53	10	0.6	514.773	14.14	27001000	F7:2982	2015-02-05_Fusion_1080.raw	4	NP_666077.2 lcl|GPHN_4:8-2326_ORF1_GPHN_4:7:2325, XP_006515962.1, XP_006515963.1, XP_006515964.1, XP_006515965.1, XP_006515966.1, XP_006515967.1, XP_006515968.1 lcl|GPHN_38:8-2365_ORF1_GPHN_38:7:2364, XP_006515969.1 lcl|GPHN_3:8-2257_ORF1_GPHN_3:7:2256, XP_006515970.1 lcl|GPHN_1:8-2218_ORF1_GPHN_1:7:2217, XP_017170562.1, XP_017170563.1, XP_017170564.1, XP_017170565.1 lcl|GPHN_29:8-2323_ORF1_GPHN_…	338	UniProt	NCBI validated	NCBI predicted	ORF DB
ASHSAVDITKVA	1	ASHSAVDITKVA		40.46	1197.64	12	0.4	599.825	18.95	5061200	F5:5119	2015-02-05_Fusion_1073.raw	2	NP_666077.2 lcl|GPHN_4:8-2326_ORF1_GPHN_4:7:2325, XP_006515962.1, XP_006515963.1, XP_006515964.1, XP_006515965.1, XP_006515966.1, XP_006515967.1, XP_006515968.1 lcl|GPHN_38:8-2365_ORF1_GPHN_38:7:2364, XP_006515969.1 lcl|GPHN_3:8-2257_ORF1_GPHN_3:7:2256, XP_006515970.1 lcl|GPHN_1:8-2218_ORF1_GPHN_1:7:2217, XP_017170562.1, XP_017170563.1, XP_017170564.1, XP_017170565.1 lcl|GPHN_29:8-2323_ORF1_GPHN_…	338	UniProt	NCBI validated	NCBI predicted	ORF DB
ASHSAVDITKVA	2	ASHS(+79.97)AVDITKVA	S4:Phosphorylation (STY):17.01	36.57	1277.6	12	0.8	639.809	21.27	1300500	F5:6181	2015-02-05_Fusion_1073.raw	1	NP_666077.2 lcl|GPHN_4:8-2326_ORF1_GPHN_4:7:2325, XP_006515962.1, XP_006515963.1, XP_006515964.1, XP_006515965.1, XP_006515966.1, XP_006515967.1, XP_006515968.1 lcl|GPHN_38:8-2365_ORF1_GPHN_38:7:2364, XP_006515969.1 lcl|GPHN_3:8-2257_ORF1_GPHN_3:7:2256, XP_006515970.1 lcl|GPHN_1:8-2218_ORF1_GPHN_1:7:2217, XP_017170562.1, XP_017170563.1, XP_017170564.1, XP_017170565.1 lcl|GPHN_29:8-2323_ORF1_GPHN_…	338	UniProt	NCBI validated	NCBI predicted	ORF DB
ASHSAVDITKVAR	1	ASHSAVDITKVAR		40.9	1353.74	13	0.7	452.253	16.82	589720	F7:4243	2015-02-05_Fusion_1080.raw	1	NP_666077.2 lcl|GPHN_4:8-2326_ORF1_GPHN_4:7:2325, XP_006515962.1, XP_006515963.1, XP_006515964.1, XP_006515965.1, XP_006515966.1, XP_006515967.1, XP_006515968.1 lcl|GPHN_38:8-2365_ORF1_GPHN_38:7:2364, XP_006515969.1 lcl|GPHN_3:8-2257_ORF1_GPHN_3:7:2256, XP_006515970.1 lcl|GPHN_1:8-2218_ORF1_GPHN_1:7:2217, XP_017170562.1, XP_017170563.1, XP_017170564.1, XP_017170565.1 lcl|GPHN_29:8-2323_ORF1_GPHN_…	338	UniProt	NCBI validated	NCBI predicted	ORF DB
ASLSTTPSESPR	1	ASLSTTPSESPR		28.14	1231.6	12	-2.3	616.808	17.04	100250	F3:3949	2015-02-05_Fusion_1069.raw	1	NP_666077.2 lcl|GPHN_4:8-2326_ORF1_GPHN_4:7:2325, XP_006515962.1, XP_006515963.1, XP_006515964.1, XP_006515965.1, XP_006515966.1, XP_006515967.1, XP_006515968.1 lcl|GPHN_38:8-2365_ORF1_GPHN_38:7:2364, XP_006515969.1 lcl|GPHN_3:8-2257_ORF1_GPHN_3:7:2256, XP_006515970.1 lcl|GPHN_1:8-2218_ORF1_GPHN_1:7:2217, XP_017170562.1, XP_017170563.1, XP_017170564.1, XP_017170565.1 lcl|GPHN_29:8-2323_ORF1_GPHN_…	297	UniProt	NCBI validated	NCBI predicted	ORF DB
ASLSTTPSESPRAQAT	1	ASLSTT(+79.97)PSESPRAQAT	T6:Phosphorylation (STY):0.00	33.33	1682.75	16	1.1	842.384	19.94	237530	F2:5741	2015-02-05_Fusion_1067.raw	2	NP_666077.2 lcl|GPHN_4:8-2326_ORF1_GPHN_4:7:2325, XP_006515962.1, XP_006515963.1, XP_006515964.1, XP_006515965.1, XP_006515966.1, XP_006515967.1, XP_006515968.1 lcl|GPHN_38:8-2365_ORF1_GPHN_38:7:2364, XP_006515969.1 lcl|GPHN_3:8-2257_ORF1_GPHN_3:7:2256, XP_006515970.1 lcl|GPHN_1:8-2218_ORF1_GPHN_1:7:2217, XP_017170562.1, XP_017170563.1, XP_017170564.1, XP_017170565.1 lcl|GPHN_29:8-2323_ORF1_GPHN_…	297	UniProt	NCBI validated	NCBI predicted	ORF DB
ASLSTTPSESPRAQAT	2	ASLSTT(+79.97)PSES(+79.97)PRAQAT	T6:Phosphorylation (STY):0.00;S10:Phosphorylation (STY):9.40	27.81	1762.72	16	1.2	882.367	22.99	162710	F2:7171	2015-02-05_Fusion_1067.raw	2	NP_666077.2 lcl|GPHN_4:8-2326_ORF1_GPHN_4:7:2325, XP_006515962.1, XP_006515963.1, XP_006515964.1, XP_006515965.1, XP_006515966.1, XP_006515967.1, XP_006515968.1 lcl|GPHN_38:8-2365_ORF1_GPHN_38:7:2364, XP_006515969.1 lcl|GPHN_3:8-2257_ORF1_GPHN_3:7:2256, XP_006515970.1 lcl|GPHN_1:8-2218_ORF1_GPHN_1:7:2217, XP_017170562.1, XP_017170563.1, XP_017170564.1, XP_017170565.1 lcl|GPHN_29:8-2323_ORF1_GPHN_…	297	UniProt	NCBI validated	NCBI predicted	ORF DB
ASLSTTPSESPRAQAT	3	ASLSTTPSESPRAQAT		24.91	1602.78	16	1	802.4	17.91	2211500	F2:4780	2015-02-05_Fusion_1067.raw	1	NP_666077.2 lcl|GPHN_4:8-2326_ORF1_GPHN_4:7:2325, XP_006515962.1, XP_006515963.1, XP_006515964.1, XP_006515965.1, XP_006515966.1, XP_006515967.1, XP_006515968.1 lcl|GPHN_38:8-2365_ORF1_GPHN_38:7:2364, XP_006515969.1 lcl|GPHN_3:8-2257_ORF1_GPHN_3:7:2256, XP_006515970.1 lcl|GPHN_1:8-2218_ORF1_GPHN_1:7:2217, XP_017170562.1, XP_017170563.1, XP_017170564.1, XP_017170565.1 lcl|GPHN_29:8-2323_ORF1_GPHN_…	297	UniProt	NCBI validated	NCBI predicted	ORF DB
ASTEDSSSSHITA	1	ASTEDSSSSHITA		32.83	1291.55	13	1.1	646.784	15.45	4188600	F2:3618	2015-02-05_Fusion_1067.raw	2	NP_666077.2 lcl|GPHN_4:8-2326_ORF1_GPHN_4:7:2325, XP_006515962.1, XP_006515963.1, XP_006515964.1, XP_006515965.1, XP_006515966.1, XP_006515967.1, XP_006515968.1 lcl|GPHN_38:8-2365_ORF1_GPHN_38:7:2364, XP_006515969.1 lcl|GPHN_3:8-2257_ORF1_GPHN_3:7:2256, XP_006515970.1 lcl|GPHN_1:8-2218_ORF1_GPHN_1:7:2217, XP_017170562.1, XP_017170563.1, XP_017170564.1, XP_017170565.1 lcl|GPHN_29:8-2323_ORF1_GPHN_…	225	UniProt	NCBI validated	NCBI predicted	ORF DB
ATEGMILT	1	A(+42.01)TEGMILT	A1:Acetylation (Protein N-term):1000.00	23.99	876.426	8	0.8	877.434	38.04	7236700	F2:13680	2015-02-05_Fusion_1067.raw	2	NP_666077.2 lcl|GPHN_4:8-2326_ORF1_GPHN_4:7:2325, XP_006515962.1, XP_006515963.1, XP_006515964.1, XP_006515965.1, XP_006515966.1, XP_006515967.1, XP_006515968.1 lcl|GPHN_38:8-2365_ORF1_GPHN_38:7:2364, XP_006515969.1 lcl|GPHN_3:8-2257_ORF1_GPHN_3:7:2256, XP_006515970.1 lcl|GPHN_1:8-2218_ORF1_GPHN_1:7:2217, XP_017170562.1, XP_017170563.1, XP_017170564.1, XP_017170565.1 lcl|GPHN_29:8-2323_ORF1_GPHN_…	2	UniProt	NCBI validated	NCBI predicted	ORF DB
ATEGMILTN	1	A(+42.01)TEGM(+15.99)ILTN	A1:Acetylation (Protein N-term):1000.00;M5:Oxidation (M):1000.00	24.45	1006.46	9	2.7	504.241	31.05	45276000	F5:10504	2015-02-05_Fusion_1073.raw	8	NP_666077.2 lcl|GPHN_4:8-2326_ORF1_GPHN_4:7:2325, XP_006515962.1, XP_006515963.1, XP_006515964.1, XP_006515965.1, XP_006515966.1, XP_006515967.1, XP_006515968.1 lcl|GPHN_38:8-2365_ORF1_GPHN_38:7:2364, XP_006515969.1 lcl|GPHN_3:8-2257_ORF1_GPHN_3:7:2256, XP_006515970.1 lcl|GPHN_1:8-2218_ORF1_GPHN_1:7:2217, XP_017170562.1, XP_017170563.1, XP_017170564.1, XP_017170565.1 lcl|GPHN_29:8-2323_ORF1_GPHN_…	2	UniProt	NCBI validated	NCBI predicted	ORF DB
ATEGMILTN	2	A(+42.01)TEGMILTN	A1:Acetylation (Protein N-term):1000.00	24.26	990.469	9	-1.4	496.241	36.15	5906800	F7:13407	2015-02-05_Fusion_1080.raw	2	NP_666077.2 lcl|GPHN_4:8-2326_ORF1_GPHN_4:7:2325, XP_006515962.1, XP_006515963.1, XP_006515964.1, XP_006515965.1, XP_006515966.1, XP_006515967.1, XP_006515968.1 lcl|GPHN_38:8-2365_ORF1_GPHN_38:7:2364, XP_006515969.1 lcl|GPHN_3:8-2257_ORF1_GPHN_3:7:2256, XP_006515970.1 lcl|GPHN_1:8-2218_ORF1_GPHN_1:7:2217, XP_017170562.1, XP_017170563.1, XP_017170564.1, XP_017170565.1 lcl|GPHN_29:8-2323_ORF1_GPHN_…	2	UniProt	NCBI validated	NCBI predicted	ORF DB
ATEGMILTNHDH	1	A(+42.01)TEGM(+15.99)ILTNHDH	A1:Acetylation (Protein N-term):1000.00;M5:Oxidation (M):1000.00	40.46	1395.61	12	1.3	698.813	22.34	0	F7:6854	2015-02-05_Fusion_1080.raw	0	NP_666077.2 lcl|GPHN_4:8-2326_ORF1_GPHN_4:7:2325, XP_006515962.1, XP_006515963.1, XP_006515964.1, XP_006515965.1, XP_006515966.1, XP_006515967.1, XP_006515968.1 lcl|GPHN_38:8-2365_ORF1_GPHN_38:7:2364, XP_006515969.1 lcl|GPHN_3:8-2257_ORF1_GPHN_3:7:2256, XP_006515970.1 lcl|GPHN_1:8-2218_ORF1_GPHN_1:7:2217, XP_017170562.1, XP_017170563.1, XP_017170564.1, XP_017170565.1 lcl|GPHN_29:8-2323_ORF1_GPHN_…	2	UniProt	NCBI validated	NCBI predicted	ORF DB
ATEGMILTNHDHQ	1	A(+42.01)TEGMILTNHDHQ	A1:Acetylation (Protein N-term):1000.00	41.44	1507.67	13	-1.1	754.843	24.42	30221000	F8:7977	2015-02-05_Fusion_1082.raw	2	NP_666077.2 lcl|GPHN_4:8-2326_ORF1_GPHN_4:7:2325, XP_006515962.1, XP_006515963.1, XP_006515964.1, XP_006515965.1, XP_006515966.1, XP_006515967.1, XP_006515968.1 lcl|GPHN_38:8-2365_ORF1_GPHN_38:7:2364, XP_006515969.1 lcl|GPHN_3:8-2257_ORF1_GPHN_3:7:2256, XP_006515970.1 lcl|GPHN_1:8-2218_ORF1_GPHN_1:7:2217, XP_017170562.1, XP_017170563.1, XP_017170564.1, XP_017170565.1 lcl|GPHN_29:8-2323_ORF1_GPHN_…	2	UniProt	NCBI validated	NCBI predicted	ORF DB
ATEGMILTNHDHQ	2	A(+42.01)TEGM(+15.99)ILTNHDHQ	A1:Acetylation (Protein N-term):1000.00;M5:Oxidation (M):1000.00	40.55	1523.67	13	0.8	762.842	22.64	75553000	F8:7153	2015-02-05_Fusion_1082.raw	2	NP_666077.2 lcl|GPHN_4:8-2326_ORF1_GPHN_4:7:2325, XP_006515962.1, XP_006515963.1, XP_006515964.1, XP_006515965.1, XP_006515966.1, XP_006515967.1, XP_006515968.1 lcl|GPHN_38:8-2365_ORF1_GPHN_38:7:2364, XP_006515969.1 lcl|GPHN_3:8-2257_ORF1_GPHN_3:7:2256, XP_006515970.1 lcl|GPHN_1:8-2218_ORF1_GPHN_1:7:2217, XP_017170562.1, XP_017170563.1, XP_017170564.1, XP_017170565.1 lcl|GPHN_29:8-2323_ORF1_GPHN_…	2	UniProt	NCBI validated	NCBI predicted	ORF DB
ATEGMILTNHDHQ	3	ATEGM(+15.99)ILTNHDHQ	M5:Oxidation (M):1000.00	37.39	1481.66	13	1.1	741.837	16.48	736590	F8:4252	2015-02-05_Fusion_1082.raw	2	NP_666077.2 lcl|GPHN_4:8-2326_ORF1_GPHN_4:7:2325, XP_006515962.1, XP_006515963.1, XP_006515964.1, XP_006515965.1, XP_006515966.1, XP_006515967.1, XP_006515968.1 lcl|GPHN_38:8-2365_ORF1_GPHN_38:7:2364, XP_006515969.1 lcl|GPHN_3:8-2257_ORF1_GPHN_3:7:2256, XP_006515970.1 lcl|GPHN_1:8-2218_ORF1_GPHN_1:7:2217, XP_017170562.1, XP_017170563.1, XP_017170564.1, XP_017170565.1 lcl|GPHN_29:8-2323_ORF1_GPHN_…	2	UniProt	NCBI validated	NCBI predicted	ORF DB
ATEGMILTNHDHQI	1	A(+42.01)TEGM(+15.99)ILTNHDHQI	A1:Acetylation (Protein N-term):1000.00;M5:Oxidation (M):1000.00	47.64	1636.75	14	1.6	819.384	24.3	12129000	F1:7558	2015-02-05_Fusion_1062.raw	5	NP_666077.2 lcl|GPHN_4:8-2326_ORF1_GPHN_4:7:2325, XP_006515962.1, XP_006515963.1, XP_006515964.1, XP_006515965.1, XP_006515966.1, XP_006515967.1, XP_006515968.1 lcl|GPHN_38:8-2365_ORF1_GPHN_38:7:2364, XP_006515969.1 lcl|GPHN_3:8-2257_ORF1_GPHN_3:7:2256, XP_006515970.1 lcl|GPHN_1:8-2218_ORF1_GPHN_1:7:2217, XP_017170562.1, XP_017170563.1, XP_017170564.1, XP_017170565.1 lcl|GPHN_29:8-2323_ORF1_GPHN_…	2	UniProt	NCBI validated	NCBI predicted	ORF DB
ATEGMILTNHDHQIR	1	A(+42.01)TEGMILTNHDHQIR	A1:Acetylation (Protein N-term):1000.00	51.3	1776.86	15	1.7	889.438	22.77	83910000	F7:7032	2015-02-05_Fusion_1080.raw	2	NP_666077.2 lcl|GPHN_4:8-2326_ORF1_GPHN_4:7:2325, XP_006515962.1, XP_006515963.1, XP_006515964.1, XP_006515965.1, XP_006515966.1, XP_006515967.1, XP_006515968.1 lcl|GPHN_38:8-2365_ORF1_GPHN_38:7:2364, XP_006515969.1 lcl|GPHN_3:8-2257_ORF1_GPHN_3:7:2256, XP_006515970.1 lcl|GPHN_1:8-2218_ORF1_GPHN_1:7:2217, XP_017170562.1, XP_017170563.1, XP_017170564.1, XP_017170565.1 lcl|GPHN_29:8-2323_ORF1_GPHN_…	2	UniProt	NCBI validated	NCBI predicted	ORF DB
ATEGMILTNHDHQIR	2	A(+42.01)TEGM(+15.99)ILTNHDHQIR	A1:Acetylation (Protein N-term):1000.00;M5:Oxidation (M):1000.00	48.3	1792.85	15	0.7	598.625	21.39	17363000	F7:6406	2015-02-05_Fusion_1080.raw	5	NP_666077.2 lcl|GPHN_4:8-2326_ORF1_GPHN_4:7:2325, XP_006515962.1, XP_006515963.1, XP_006515964.1, XP_006515965.1, XP_006515966.1, XP_006515967.1, XP_006515968.1 lcl|GPHN_38:8-2365_ORF1_GPHN_38:7:2364, XP_006515969.1 lcl|GPHN_3:8-2257_ORF1_GPHN_3:7:2256, XP_006515970.1 lcl|GPHN_1:8-2218_ORF1_GPHN_1:7:2217, XP_017170562.1, XP_017170563.1, XP_017170564.1, XP_017170565.1 lcl|GPHN_29:8-2323_ORF1_GPHN_…	2	UniProt	NCBI validated	NCBI predicted	ORF DB
ATEGMILTNHDHQIRV	1	A(+42.01)TEGM(+15.99)ILTNHDHQIRV	A1:Acetylation (Protein N-term):1000.00;M5:Oxidation (M):1000.00	45.06	1891.92	16	-0.1	631.648	23.49	4611300	F6:7471	2015-02-05_Fusion_1078.raw	1	NP_666077.2 lcl|GPHN_4:8-2326_ORF1_GPHN_4:7:2325, XP_006515962.1, XP_006515963.1, XP_006515964.1, XP_006515965.1, XP_006515966.1, XP_006515967.1, XP_006515968.1 lcl|GPHN_38:8-2365_ORF1_GPHN_38:7:2364, XP_006515969.1 lcl|GPHN_3:8-2257_ORF1_GPHN_3:7:2256, XP_006515970.1 lcl|GPHN_1:8-2218_ORF1_GPHN_1:7:2217, XP_017170562.1, XP_017170563.1, XP_017170564.1, XP_017170565.1 lcl|GPHN_29:8-2323_ORF1_GPHN_…	2	UniProt	NCBI validated	NCBI predicted	ORF DB
ATEGMILTNHDHQIRVG	1	A(+42.01)TEGM(+15.99)ILTNHDHQIRVG	A1:Acetylation (Protein N-term):1000.00;M5:Oxidation (M):1000.00	52.64	1948.94	17	-0.9	650.654	23	32855000	F1:6952	2015-02-05_Fusion_1062.raw	4	NP_666077.2 lcl|GPHN_4:8-2326_ORF1_GPHN_4:7:2325, XP_006515962.1, XP_006515963.1, XP_006515964.1, XP_006515965.1, XP_006515966.1, XP_006515967.1, XP_006515968.1 lcl|GPHN_38:8-2365_ORF1_GPHN_38:7:2364, XP_006515969.1 lcl|GPHN_3:8-2257_ORF1_GPHN_3:7:2256, XP_006515970.1 lcl|GPHN_1:8-2218_ORF1_GPHN_1:7:2217, XP_017170562.1, XP_017170563.1, XP_017170564.1, XP_017170565.1 lcl|GPHN_29:8-2323_ORF1_GPHN_…	2	UniProt	NCBI validated	NCBI predicted	ORF DB
ATEGMILTNHDHQIRVGV	1	A(+42.01)TEGM(+15.99)ILTNHDHQIRVGV	A1:Acetylation (Protein N-term):1000.00;M5:Oxidation (M):1000.00	30.43	2048.01	18	0.9	683.678	24.72	32893	F6:8071	2015-02-05_Fusion_1078.raw	1	NP_666077.2 lcl|GPHN_4:8-2326_ORF1_GPHN_4:7:2325, XP_006515962.1, XP_006515963.1, XP_006515964.1, XP_006515965.1, XP_006515966.1, XP_006515967.1, XP_006515968.1 lcl|GPHN_38:8-2365_ORF1_GPHN_38:7:2364, XP_006515969.1 lcl|GPHN_3:8-2257_ORF1_GPHN_3:7:2256, XP_006515970.1 lcl|GPHN_1:8-2218_ORF1_GPHN_1:7:2217, XP_017170562.1, XP_017170563.1, XP_017170564.1, XP_017170565.1 lcl|GPHN_29:8-2323_ORF1_GPHN_…	2	UniProt	NCBI validated	NCBI predicted	ORF DB
ATEGMILTNHDHQIRVGVL	1	A(+42.01)TEGM(+15.99)ILTNHDHQIRVGVL	A1:Acetylation (Protein N-term):1000.00;M5:Oxidation (M):1000.00	43.99	2161.09	19	4	721.375	26.97	569370	F6:9093	2015-02-05_Fusion_1078.raw	2	NP_666077.2 lcl|GPHN_4:8-2326_ORF1_GPHN_4:7:2325, XP_006515962.1, XP_006515963.1, XP_006515964.1, XP_006515965.1, XP_006515966.1, XP_006515967.1, XP_006515968.1 lcl|GPHN_38:8-2365_ORF1_GPHN_38:7:2364, XP_006515969.1 lcl|GPHN_3:8-2257_ORF1_GPHN_3:7:2256, XP_006515970.1 lcl|GPHN_1:8-2218_ORF1_GPHN_1:7:2217, XP_017170562.1, XP_017170563.1, XP_017170564.1, XP_017170565.1 lcl|GPHN_29:8-2323_ORF1_GPHN_…	2	UniProt	NCBI validated	NCBI predicted	ORF DB
ATEGMILTNHDHQIRVGVLT	1	A(+42.01)TEGM(+15.99)ILTNHDHQIRVGVLT	A1:Acetylation (Protein N-term):1000.00;M5:Oxidation (M):1000.00	27.87	2262.14	20	0.3	755.055	26.5	26536	F8:8979	2015-02-05_Fusion_1082.raw	1	NP_666077.2 lcl|GPHN_4:8-2326_ORF1_GPHN_4:7:2325, XP_006515962.1, XP_006515963.1, XP_006515964.1, XP_006515965.1, XP_006515966.1, XP_006515967.1, XP_006515968.1 lcl|GPHN_38:8-2365_ORF1_GPHN_38:7:2364, XP_006515969.1 lcl|GPHN_3:8-2257_ORF1_GPHN_3:7:2256, XP_006515970.1 lcl|GPHN_1:8-2218_ORF1_GPHN_1:7:2217, XP_017170562.1, XP_017170563.1, XP_017170564.1, XP_017170565.1 lcl|GPHN_29:8-2323_ORF1_GPHN_…	2	UniProt	NCBI validated	NCBI predicted	ORF DB
ATEGMILTNHDHQIRVGVLTV	1	A(+42.01)TEGM(+15.99)ILTNHDHQIRVGVLTV	A1:Acetylation (Protein N-term):1000.00;M5:Oxidation (M):1000.00	41.37	2361.21	21	1.7	788.079	29.25	274930	F2:10153	2015-02-05_Fusion_1067.raw	2	NP_666077.2 lcl|GPHN_4:8-2326_ORF1_GPHN_4:7:2325, XP_006515962.1, XP_006515963.1, XP_006515964.1, XP_006515965.1, XP_006515966.1, XP_006515967.1, XP_006515968.1 lcl|GPHN_38:8-2365_ORF1_GPHN_38:7:2364, XP_006515969.1 lcl|GPHN_3:8-2257_ORF1_GPHN_3:7:2256, XP_006515970.1 lcl|GPHN_1:8-2218_ORF1_GPHN_1:7:2217, XP_017170562.1, XP_017170563.1, XP_017170564.1, XP_017170565.1 lcl|GPHN_29:8-2323_ORF1_GPHN_…	2	UniProt	NCBI validated	NCBI predicted	ORF DB
ATGSADKRIPDS	1	A(+42.01)TGSADKRIPDS	A1:Acetylation (Protein N-term):1000.00	36.54	1258.62	12	-2.2	630.314	15.73	522200	F4:3680	2015-02-05_Fusion_1071.raw	2	NP_666077.2 lcl|GPHN_4:8-2326_ORF1_GPHN_4:7:2325, XP_006515962.1, XP_006515963.1, XP_006515964.1, XP_006515965.1, XP_006515968.1 lcl|GPHN_38:8-2365_ORF1_GPHN_38:7:2364, XP_017170562.1, XP_017170563.1, XP_017170564.1, lcl|GPHN_101:8-994_ORF2_GPHN_101:7:993, lcl|GPHN_105:73-2247_ORF1_GPHN_105:72:2246, lcl|GPHN_119:441-2183_ORF3_GPHN_119:440:2182, lcl|GPHN_121:8-2368_ORF1_GPHN_121:7:2367, lcl|GPHN_1…	272		NCBI validated	NCBI predicted	ORF DB
ATGSADKRIPDS	2	ATGSADKRIPDS		35.88	1216.6	12	0.3	609.31	14.19	13874000	F8:3146	2015-02-05_Fusion_1082.raw	3	NP_666077.2 lcl|GPHN_4:8-2326_ORF1_GPHN_4:7:2325, XP_006515962.1, XP_006515963.1, XP_006515964.1, XP_006515965.1, XP_006515968.1 lcl|GPHN_38:8-2365_ORF1_GPHN_38:7:2364, XP_017170562.1, XP_017170563.1, XP_017170564.1, lcl|GPHN_101:8-994_ORF2_GPHN_101:7:993, lcl|GPHN_105:73-2247_ORF1_GPHN_105:72:2246, lcl|GPHN_119:441-2183_ORF3_GPHN_119:440:2182, lcl|GPHN_121:8-2368_ORF1_GPHN_121:7:2367, lcl|GPHN_1…	272		NCBI validated	NCBI predicted	ORF DB
ATGSADKRIPDSIISRG	1	ATGSADKRIPDSIISRG		46.64	1742.93	17	0.8	436.74	19.26	6932300	F8:5525	2015-02-05_Fusion_1082.raw	3	NP_666077.2 lcl|GPHN_4:8-2326_ORF1_GPHN_4:7:2325, XP_006515962.1, XP_006515963.1, XP_006515964.1, XP_006515965.1, XP_006515968.1 lcl|GPHN_38:8-2365_ORF1_GPHN_38:7:2364, XP_017170562.1, XP_017170563.1, XP_017170564.1, lcl|GPHN_101:8-994_ORF2_GPHN_101:7:993, lcl|GPHN_105:73-2247_ORF1_GPHN_105:72:2246, lcl|GPHN_119:441-2183_ORF3_GPHN_119:440:2182, lcl|GPHN_121:8-2368_ORF1_GPHN_121:7:2367, lcl|GPHN_1…	272		NCBI validated	NCBI predicted	ORF DB
ATGSADKRIPDSIISRG	2	A(+42.01)TGSADKRIPDSIISRG	A1:Acetylation (Protein N-term):1000.00	43.45	1784.94	17	1.2	595.987	21.09	339980	F4:6183	2015-02-05_Fusion_1071.raw	1	NP_666077.2 lcl|GPHN_4:8-2326_ORF1_GPHN_4:7:2325, XP_006515962.1, XP_006515963.1, XP_006515964.1, XP_006515965.1, XP_006515968.1 lcl|GPHN_38:8-2365_ORF1_GPHN_38:7:2364, XP_017170562.1, XP_017170563.1, XP_017170564.1, lcl|GPHN_101:8-994_ORF2_GPHN_101:7:993, lcl|GPHN_105:73-2247_ORF1_GPHN_105:72:2246, lcl|GPHN_119:441-2183_ORF3_GPHN_119:440:2182, lcl|GPHN_121:8-2368_ORF1_GPHN_121:7:2367, lcl|GPHN_1…	272		NCBI validated	NCBI predicted	ORF DB
ATIQEHGYPT	1	ATIQEHGYPT		38	1115.52	10	1.1	558.77	18.2	12476000	F6:4972	2015-02-05_Fusion_1078.raw	5	NP_666077.2 lcl|GPHN_4:8-2326_ORF1_GPHN_4:7:2325, XP_006515962.1, XP_006515963.1, XP_006515964.1, XP_006515965.1, XP_006515966.1, XP_006515967.1, XP_006515968.1 lcl|GPHN_38:8-2365_ORF1_GPHN_38:7:2364, XP_006515969.1 lcl|GPHN_3:8-2257_ORF1_GPHN_3:7:2256, XP_006515970.1 lcl|GPHN_1:8-2218_ORF1_GPHN_1:7:2217, XP_017170562.1, XP_017170563.1, XP_017170564.1, XP_017170565.1 lcl|GPHN_29:8-2323_ORF1_GPHN_…	568	UniProt	NCBI validated	NCBI predicted	ORF DB
ATIQEHGYPTI	1	ATIQEHGYPTI		22.84	1228.61	11	-1.2	615.311	23.06	136200	F9:7154	2015-02-05_Fusion_1084.raw	1	NP_666077.2 lcl|GPHN_4:8-2326_ORF1_GPHN_4:7:2325, XP_006515962.1, XP_006515963.1, XP_006515964.1, XP_006515965.1, XP_006515966.1, XP_006515967.1, XP_006515968.1 lcl|GPHN_38:8-2365_ORF1_GPHN_38:7:2364, XP_006515969.1 lcl|GPHN_3:8-2257_ORF1_GPHN_3:7:2256, XP_006515970.1 lcl|GPHN_1:8-2218_ORF1_GPHN_1:7:2217, XP_017170562.1, XP_017170563.1, XP_017170564.1, XP_017170565.1 lcl|GPHN_29:8-2323_ORF1_GPHN_…	568	UniProt	NCBI validated	NCBI predicted	ORF DB
ATIQEHGYPTIN	1	ATIQEHGYPTIN		36.7	1342.65	12	-0.2	672.333	21.7	33786000	F5:6341	2015-02-05_Fusion_1073.raw	2	NP_666077.2 lcl|GPHN_4:8-2326_ORF1_GPHN_4:7:2325, XP_006515962.1, XP_006515963.1, XP_006515964.1, XP_006515965.1, XP_006515966.1, XP_006515967.1, XP_006515968.1 lcl|GPHN_38:8-2365_ORF1_GPHN_38:7:2364, XP_006515969.1 lcl|GPHN_3:8-2257_ORF1_GPHN_3:7:2256, XP_006515970.1 lcl|GPHN_1:8-2218_ORF1_GPHN_1:7:2217, XP_017170562.1, XP_017170563.1, XP_017170564.1, XP_017170565.1 lcl|GPHN_29:8-2323_ORF1_GPHN_…	568	UniProt	NCBI validated	NCBI predicted	ORF DB
ATIQEHGYPTINL	1	ATIQEHGYPTINL		35.15	1455.74	13	1.2	728.876	26.85	722080	F2:9004	2015-02-05_Fusion_1067.raw	1	NP_666077.2 lcl|GPHN_4:8-2326_ORF1_GPHN_4:7:2325, XP_006515962.1, XP_006515963.1, XP_006515964.1, XP_006515965.1, XP_006515966.1, XP_006515967.1, XP_006515968.1 lcl|GPHN_38:8-2365_ORF1_GPHN_38:7:2364, XP_006515969.1 lcl|GPHN_3:8-2257_ORF1_GPHN_3:7:2256, XP_006515970.1 lcl|GPHN_1:8-2218_ORF1_GPHN_1:7:2217, XP_017170562.1, XP_017170563.1, XP_017170564.1, XP_017170565.1 lcl|GPHN_29:8-2323_ORF1_GPHN_…	568	UniProt	NCBI validated	NCBI predicted	ORF DB
ATIQEHGYPTINLG	1	ATIQEHGYPTINLG		37.01	1512.76	14	-0.5	757.385	26.06	7751200	F9:8489	2015-02-05_Fusion_1084.raw	2	NP_666077.2 lcl|GPHN_4:8-2326_ORF1_GPHN_4:7:2325, XP_006515962.1, XP_006515963.1, XP_006515964.1, XP_006515965.1, XP_006515966.1, XP_006515967.1, XP_006515968.1 lcl|GPHN_38:8-2365_ORF1_GPHN_38:7:2364, XP_006515969.1 lcl|GPHN_3:8-2257_ORF1_GPHN_3:7:2256, XP_006515970.1 lcl|GPHN_1:8-2218_ORF1_GPHN_1:7:2217, XP_017170562.1, XP_017170563.1, XP_017170564.1, XP_017170565.1 lcl|GPHN_29:8-2323_ORF1_GPHN_…	568	UniProt	NCBI validated	NCBI predicted	ORF DB
ATKEVIEREAPG	1	ATKEVIEREAPG		35.25	1298.68	12	0.2	650.349	15.82	3059800	F5:3647	2015-02-05_Fusion_1073.raw	5	NP_666077.2 lcl|GPHN_4:8-2326_ORF1_GPHN_4:7:2325, XP_006515962.1, XP_006515963.1, XP_006515964.1, XP_006515965.1, XP_006515966.1, XP_006515967.1, XP_006515968.1 lcl|GPHN_38:8-2365_ORF1_GPHN_38:7:2364, XP_006515969.1 lcl|GPHN_3:8-2257_ORF1_GPHN_3:7:2256, XP_006515970.1 lcl|GPHN_1:8-2218_ORF1_GPHN_1:7:2217, XP_017170562.1, XP_017170563.1, XP_017170564.1, XP_017170565.1 lcl|GPHN_29:8-2323_ORF1_GPHN_…	99	UniProt	NCBI validated	NCBI predicted	ORF DB
ATKEVIEREAPGMA	1	ATKEVIEREAPGM(+15.99)A	M13:Oxidation (M):1000.00	41.31	1516.76	14	1	759.386	16.56	6304900	F8:4286	2015-02-05_Fusion_1082.raw	7	NP_666077.2 lcl|GPHN_4:8-2326_ORF1_GPHN_4:7:2325, XP_006515962.1, XP_006515963.1, XP_006515964.1, XP_006515965.1, XP_006515966.1, XP_006515967.1, XP_006515968.1 lcl|GPHN_38:8-2365_ORF1_GPHN_38:7:2364, XP_006515969.1 lcl|GPHN_3:8-2257_ORF1_GPHN_3:7:2256, XP_006515970.1 lcl|GPHN_1:8-2218_ORF1_GPHN_1:7:2217, XP_017170562.1, XP_017170563.1, XP_017170564.1, XP_017170565.1 lcl|GPHN_29:8-2323_ORF1_GPHN_…	99	UniProt	NCBI validated	NCBI predicted	ORF DB
ATLDIDGVR	1	ATLDIDGVR		30.28	958.508	9	3.2	480.263	23.02	28930000	F5:7003	2015-02-05_Fusion_1073.raw	5	NP_666077.2 lcl|GPHN_4:8-2326_ORF1_GPHN_4:7:2325, XP_006515962.1, XP_006515963.1, XP_006515964.1, XP_006515965.1, XP_006515966.1, XP_006515967.1, XP_006515968.1 lcl|GPHN_38:8-2365_ORF1_GPHN_38:7:2364, XP_006515969.1 lcl|GPHN_3:8-2257_ORF1_GPHN_3:7:2256, XP_006515970.1 lcl|GPHN_1:8-2218_ORF1_GPHN_1:7:2217, XP_017170562.1, XP_017170563.1, XP_017170564.1, XP_017170565.1 lcl|GPHN_29:8-2323_ORF1_GPHN_…	646	UniProt	NCBI validated	NCBI predicted	ORF DB
ATLDIDGVR	2	A(+42.01)TLDIDGVR	A1:Acetylation (Protein N-term):1000.00	19.63	1000.52	9	-7	501.263	25.38	0	F7:8297	2015-02-05_Fusion_1080.raw	0	NP_666077.2 lcl|GPHN_4:8-2326_ORF1_GPHN_4:7:2325, XP_006515962.1, XP_006515963.1, XP_006515964.1, XP_006515965.1, XP_006515966.1, XP_006515967.1, XP_006515968.1 lcl|GPHN_38:8-2365_ORF1_GPHN_38:7:2364, XP_006515969.1 lcl|GPHN_3:8-2257_ORF1_GPHN_3:7:2256, XP_006515970.1 lcl|GPHN_1:8-2218_ORF1_GPHN_1:7:2217, XP_017170562.1, XP_017170563.1, XP_017170564.1, XP_017170565.1 lcl|GPHN_29:8-2323_ORF1_GPHN_…	646	UniProt	NCBI validated	NCBI predicted	ORF DB
ATLDIDGVRK	1	ATLDIDGVRK		31.92	1086.6	10	1	544.309	19.17	103630000	F5:5262	2015-02-05_Fusion_1073.raw	10	NP_666077.2 lcl|GPHN_4:8-2326_ORF1_GPHN_4:7:2325, XP_006515962.1, XP_006515963.1, XP_006515964.1, XP_006515965.1, XP_006515966.1, XP_006515967.1, XP_006515968.1 lcl|GPHN_38:8-2365_ORF1_GPHN_38:7:2364, XP_006515969.1 lcl|GPHN_3:8-2257_ORF1_GPHN_3:7:2256, XP_006515970.1 lcl|GPHN_1:8-2218_ORF1_GPHN_1:7:2217, XP_017170562.1, XP_017170563.1, XP_017170564.1, XP_017170565.1 lcl|GPHN_29:8-2323_ORF1_GPHN_…	646	UniProt	NCBI validated	NCBI predicted	ORF DB
ATLDIDGVRKII	1	ATLDIDGVRKII		25.05	1312.77	12	-1.1	438.597	27.12	144410	F9:9035	2015-02-05_Fusion_1084.raw	1	NP_666077.2 lcl|GPHN_4:8-2326_ORF1_GPHN_4:7:2325, XP_006515962.1, XP_006515963.1, XP_006515964.1, XP_006515965.1, XP_006515966.1, XP_006515967.1, XP_006515968.1 lcl|GPHN_38:8-2365_ORF1_GPHN_38:7:2364, XP_006515969.1 lcl|GPHN_3:8-2257_ORF1_GPHN_3:7:2256, XP_006515970.1 lcl|GPHN_1:8-2218_ORF1_GPHN_1:7:2217, XP_017170562.1, XP_017170563.1, XP_017170564.1, XP_017170565.1 lcl|GPHN_29:8-2323_ORF1_GPHN_…	646	UniProt	NCBI validated	NCBI predicted	ORF DB
ATSRLSTASCPTPK	1	ATSRLS(+79.97)TASC(+57.02)PTPK	S6:Phosphorylation (STY):11.06;C10:Carbamidomethylation:1000.00	49.41	1555.71	14	1.5	778.862	16.47	572650	F8:4247	2015-02-05_Fusion_1082.raw	3	NP_666077.2 lcl|GPHN_4:8-2326_ORF1_GPHN_4:7:2325, XP_006515962.1, XP_006515963.1, XP_006515964.1, XP_006515965.1, XP_006515966.1, XP_006515967.1, XP_006515968.1 lcl|GPHN_38:8-2365_ORF1_GPHN_38:7:2364, XP_006515969.1 lcl|GPHN_3:8-2257_ORF1_GPHN_3:7:2256, XP_006515970.1 lcl|GPHN_1:8-2218_ORF1_GPHN_1:7:2217, XP_017170562.1, XP_017170563.1, XP_017170564.1, XP_017170565.1 lcl|GPHN_29:8-2323_ORF1_GPHN_…	311	UniProt	NCBI validated	NCBI predicted	ORF DB
ATSRLSTASCPTPK	2	ATSRLSTASC(+57.02)PTPK	C10:Carbamidomethylation:1000.00	35.89	1475.74	14	-1.1	492.92	14.87	113000	F4:3283	2015-02-05_Fusion_1071.raw	1	NP_666077.2 lcl|GPHN_4:8-2326_ORF1_GPHN_4:7:2325, XP_006515962.1, XP_006515963.1, XP_006515964.1, XP_006515965.1, XP_006515966.1, XP_006515967.1, XP_006515968.1 lcl|GPHN_38:8-2365_ORF1_GPHN_38:7:2364, XP_006515969.1 lcl|GPHN_3:8-2257_ORF1_GPHN_3:7:2256, XP_006515970.1 lcl|GPHN_1:8-2218_ORF1_GPHN_1:7:2217, XP_017170562.1, XP_017170563.1, XP_017170564.1, XP_017170565.1 lcl|GPHN_29:8-2323_ORF1_GPHN_…	311	UniProt	NCBI validated	NCBI predicted	ORF DB
ATSRLSTASCPTPK	3	ATSRLS(+79.97)TAS(+79.97)C(+57.02)PTPK	S6:Phosphorylation (STY):0.00;S9:Phosphorylation (STY):0.00;C10:Carbamidomethylation:1000.00	29.74	1635.67	14	-0.2	818.843	18.09	38684	F4:4805	2015-02-05_Fusion_1071.raw	1	NP_666077.2 lcl|GPHN_4:8-2326_ORF1_GPHN_4:7:2325, XP_006515962.1, XP_006515963.1, XP_006515964.1, XP_006515965.1, XP_006515966.1, XP_006515967.1, XP_006515968.1 lcl|GPHN_38:8-2365_ORF1_GPHN_38:7:2364, XP_006515969.1 lcl|GPHN_3:8-2257_ORF1_GPHN_3:7:2256, XP_006515970.1 lcl|GPHN_1:8-2218_ORF1_GPHN_1:7:2217, XP_017170562.1, XP_017170563.1, XP_017170564.1, XP_017170565.1 lcl|GPHN_29:8-2323_ORF1_GPHN_…	311	UniProt	NCBI validated	NCBI predicted	ORF DB
ATSRLSTASCPTPKQ	1	ATSRLS(+79.97)TASC(+57.02)PTPKQ	S6:Phosphorylation (STY):14.02;C10:Carbamidomethylation:1000.00	30.02	1683.77	15	2	562.263	16.62	57673	F4:4103	2015-02-05_Fusion_1071.raw	1	XP_006515962.1, XP_006515963.1, XP_006515964.1, XP_006515965.1, XP_006515966.1, XP_006515967.1, XP_017170564.1, XP_017170566.1, XP_017170567.1, XP_017170568.1, lcl|GPHN_103:8-2287_ORF1_GPHN_103:7:2286, lcl|GPHN_117:8-2179_ORF1_GPHN_117:7:2178, lcl|GPHN_120:8-2125_ORF1_GPHN_120:7:2124, lcl|GPHN_123:8-2149_ORF1_GPHN_123:7:2148, lcl|GPHN_12:8-2380_ORF1_GPHN_12:7:2379, lcl|GPHN_130:8-1864_ORF1_GPHN_1…	311	UniProt	NCBI validated	NCBI predicted	ORF DB
ATSRLSTASCPTPKVQ	1	ATSRLS(+79.97)TAS(+79.97)C(+57.02)PTPKVQ	S6:Phosphorylation (STY):0.00;S9:Phosphorylation (STY):0.00;C10:Carbamidomethylation:1000.00	29.44	1862.8	16	-0.2	621.94	20.71	67890	F5:5927	2015-02-05_Fusion_1073.raw	1	NP_666077.2 lcl|GPHN_4:8-2326_ORF1_GPHN_4:7:2325, XP_006515968.1 lcl|GPHN_38:8-2365_ORF1_GPHN_38:7:2364, XP_006515969.1 lcl|GPHN_3:8-2257_ORF1_GPHN_3:7:2256, XP_006515970.1 lcl|GPHN_1:8-2218_ORF1_GPHN_1:7:2217, XP_030102593.1 lcl|GPHN_2:8-1945_ORF1_GPHN_2:7:1944, lcl|GPHN_104:441-1244_ORF3_GPHN_104:440:1243, lcl|GPHN_105:73-2247_ORF1_GPHN_105:72:2246, lcl|GPHN_111:82-2160_ORF1_GPHN_111:81:2159, l…	311		NCBI validated	NCBI predicted	ORF DB
ATVGVTEVEV	1	ATVGVTEVEV		24.82	1002.52	10	-0.6	502.269	27.29	6799200	F2:9179	2015-02-05_Fusion_1067.raw	2	NP_666077.2 lcl|GPHN_4:8-2326_ORF1_GPHN_4:7:2325, XP_006515962.1, XP_006515963.1, XP_006515964.1, XP_006515965.1, XP_006515966.1, XP_006515967.1, XP_006515968.1 lcl|GPHN_38:8-2365_ORF1_GPHN_38:7:2364, XP_006515969.1 lcl|GPHN_3:8-2257_ORF1_GPHN_3:7:2256, XP_006515970.1 lcl|GPHN_1:8-2218_ORF1_GPHN_1:7:2217, XP_017170562.1, XP_017170563.1, XP_017170564.1, XP_017170565.1 lcl|GPHN_29:8-2323_ORF1_GPHN_…	522	UniProt	NCBI validated	NCBI predicted	ORF DB
ATVGVTEVEVN	1	ATVGVTEVEVN		23.85	1116.57	11	3.7	559.293	25.14	73773000	F6:8221	2015-02-05_Fusion_1078.raw	2	NP_666077.2 lcl|GPHN_4:8-2326_ORF1_GPHN_4:7:2325, XP_006515962.1, XP_006515963.1, XP_006515964.1, XP_006515965.1, XP_006515966.1, XP_006515967.1, XP_006515968.1 lcl|GPHN_38:8-2365_ORF1_GPHN_38:7:2364, XP_006515969.1 lcl|GPHN_3:8-2257_ORF1_GPHN_3:7:2256, XP_006515970.1 lcl|GPHN_1:8-2218_ORF1_GPHN_1:7:2217, XP_017170562.1, XP_017170563.1, XP_017170564.1, XP_017170565.1 lcl|GPHN_29:8-2323_ORF1_GPHN_…	522	UniProt	NCBI validated	NCBI predicted	ORF DB
ATVGVTEVEVNK	1	ATVGVTEVEVNK		39.25	1244.66	12	0.2	623.338	20.82	3843600	F7:6116	2015-02-05_Fusion_1080.raw	1	NP_666077.2 lcl|GPHN_4:8-2326_ORF1_GPHN_4:7:2325, XP_006515962.1, XP_006515963.1, XP_006515964.1, XP_006515965.1, XP_006515966.1, XP_006515967.1, XP_006515968.1 lcl|GPHN_38:8-2365_ORF1_GPHN_38:7:2364, XP_006515969.1 lcl|GPHN_3:8-2257_ORF1_GPHN_3:7:2256, XP_006515970.1 lcl|GPHN_1:8-2218_ORF1_GPHN_1:7:2217, XP_017170562.1, XP_017170563.1, XP_017170564.1, XP_017170565.1 lcl|GPHN_29:8-2323_ORF1_GPHN_…	522	UniProt	NCBI validated	NCBI predicted	ORF DB
ATVGVTEVEVNKFPV	1	ATVGVTEVEVNKFPV		35.18	1587.85	15	1.6	794.934	28.17	2154700	F6:9676	2015-02-05_Fusion_1078.raw	2	NP_666077.2 lcl|GPHN_4:8-2326_ORF1_GPHN_4:7:2325, XP_006515962.1, XP_006515963.1, XP_006515964.1, XP_006515965.1, XP_006515966.1, XP_006515967.1, XP_006515968.1 lcl|GPHN_38:8-2365_ORF1_GPHN_38:7:2364, XP_006515969.1 lcl|GPHN_3:8-2257_ORF1_GPHN_3:7:2256, XP_006515970.1 lcl|GPHN_1:8-2218_ORF1_GPHN_1:7:2217, XP_017170562.1, XP_017170563.1, XP_017170564.1, XP_017170565.1 lcl|GPHN_29:8-2323_ORF1_GPHN_…	522	UniProt	NCBI validated	NCBI predicted	ORF DB
ATVGVTEVEVNKFPVVA	1	ATVGVTEVEVNKFPVVA		35.71	1757.96	17	7.6	879.992	29.07	1731800	F6:10118	2015-02-05_Fusion_1078.raw	1	NP_666077.2 lcl|GPHN_4:8-2326_ORF1_GPHN_4:7:2325, XP_006515962.1, XP_006515963.1, XP_006515964.1, XP_006515965.1, XP_006515966.1, XP_006515967.1, XP_006515968.1 lcl|GPHN_38:8-2365_ORF1_GPHN_38:7:2364, XP_006515969.1 lcl|GPHN_3:8-2257_ORF1_GPHN_3:7:2256, XP_006515970.1 lcl|GPHN_1:8-2218_ORF1_GPHN_1:7:2217, XP_017170562.1, XP_017170563.1, XP_017170564.1, XP_017170565.1 lcl|GPHN_29:8-2323_ORF1_GPHN_…	522	UniProt	NCBI validated	NCBI predicted	ORF DB
ATVGVTEVEVNKFPVVAV	1	ATVGVTEVEVNKFPVVAV		43.79	1857.02	18	0.6	929.52	30.94	14058000	F2:10891	2015-02-05_Fusion_1067.raw	3	NP_666077.2 lcl|GPHN_4:8-2326_ORF1_GPHN_4:7:2325, XP_006515962.1, XP_006515963.1, XP_006515964.1, XP_006515965.1, XP_006515966.1, XP_006515967.1, XP_006515968.1 lcl|GPHN_38:8-2365_ORF1_GPHN_38:7:2364, XP_006515969.1 lcl|GPHN_3:8-2257_ORF1_GPHN_3:7:2256, XP_006515970.1 lcl|GPHN_1:8-2218_ORF1_GPHN_1:7:2217, XP_017170562.1, XP_017170563.1, XP_017170564.1, XP_017170565.1 lcl|GPHN_29:8-2323_ORF1_GPHN_…	522	UniProt	NCBI validated	NCBI predicted	ORF DB
ATVGVTEVEVNKFPVVAVM	1	ATVGVTEVEVNKFPVVAVM(+15.99)	M19:Oxidation (M):1000.00	52.02	2004.06	19	0.1	1003.04	30.2	2229000	F7:10565	2015-02-05_Fusion_1080.raw	2	NP_666077.2 lcl|GPHN_4:8-2326_ORF1_GPHN_4:7:2325, XP_006515962.1, XP_006515963.1, XP_006515964.1, XP_006515965.1, XP_006515966.1, XP_006515967.1, XP_006515968.1 lcl|GPHN_38:8-2365_ORF1_GPHN_38:7:2364, XP_006515969.1 lcl|GPHN_3:8-2257_ORF1_GPHN_3:7:2256, XP_006515970.1 lcl|GPHN_1:8-2218_ORF1_GPHN_1:7:2217, XP_017170562.1, XP_017170563.1, XP_017170564.1, XP_017170565.1 lcl|GPHN_29:8-2323_ORF1_GPHN_…	522	UniProt	NCBI validated	NCBI predicted	ORF DB
ATVGVTEVEVNKFPVVAVM	2	ATVGVTEVEVNKFPVVAVM		28.41	1988.07	19	-0.3	995.04	32.6	402240	F7:11704	2015-02-05_Fusion_1080.raw	1	NP_666077.2 lcl|GPHN_4:8-2326_ORF1_GPHN_4:7:2325, XP_006515962.1, XP_006515963.1, XP_006515964.1, XP_006515965.1, XP_006515966.1, XP_006515967.1, XP_006515968.1 lcl|GPHN_38:8-2365_ORF1_GPHN_38:7:2364, XP_006515969.1 lcl|GPHN_3:8-2257_ORF1_GPHN_3:7:2256, XP_006515970.1 lcl|GPHN_1:8-2218_ORF1_GPHN_1:7:2217, XP_017170562.1, XP_017170563.1, XP_017170564.1, XP_017170565.1 lcl|GPHN_29:8-2323_ORF1_GPHN_…	522	UniProt	NCBI validated	NCBI predicted	ORF DB
ATVGVTEVEVNKFPVVAVMSTGNELLNPEDDLLPGK	1	ATVGVTEVEVNKFPVVAVMSTGNELLNPEDDLLPGK		59.14	3780.95	36	1	946.245	35.86	8267900	F7:13213	2015-02-05_Fusion_1080.raw	2	NP_666077.2 lcl|GPHN_4:8-2326_ORF1_GPHN_4:7:2325, XP_006515962.1, XP_006515963.1, XP_006515964.1, XP_006515965.1, XP_006515966.1, XP_006515967.1, XP_006515968.1 lcl|GPHN_38:8-2365_ORF1_GPHN_38:7:2364, XP_006515969.1 lcl|GPHN_3:8-2257_ORF1_GPHN_3:7:2256, XP_006515970.1 lcl|GPHN_1:8-2218_ORF1_GPHN_1:7:2217, XP_017170562.1, XP_017170563.1, XP_017170564.1, XP_017170565.1 lcl|GPHN_29:8-2323_ORF1_GPHN_…	522	UniProt	NCBI validated	NCBI predicted	ORF DB
ATVGVTEVEVNKFPVVAVMSTGNELLNPEDDLLPGK	2	ATVGVTEVEVNKFPVVAVM(+15.99)STGNELLNPEDDLLPGK	M19:Oxidation (M):1000.00	52.54	3796.94	36	0.1	1266.66	33.34	50572000	F7:12002	2015-02-05_Fusion_1080.raw	2	NP_666077.2 lcl|GPHN_4:8-2326_ORF1_GPHN_4:7:2325, XP_006515962.1, XP_006515963.1, XP_006515964.1, XP_006515965.1, XP_006515966.1, XP_006515967.1, XP_006515968.1 lcl|GPHN_38:8-2365_ORF1_GPHN_38:7:2364, XP_006515969.1 lcl|GPHN_3:8-2257_ORF1_GPHN_3:7:2256, XP_006515970.1 lcl|GPHN_1:8-2218_ORF1_GPHN_1:7:2217, XP_017170562.1, XP_017170563.1, XP_017170564.1, XP_017170565.1 lcl|GPHN_29:8-2323_ORF1_GPHN_…	522	UniProt	NCBI validated	NCBI predicted	ORF DB
AVDITKVA	1	AVDITKVA		26.84	815.475	8	-1.9	408.744	21.53	6766000	F9:6421	2015-02-05_Fusion_1084.raw	2	NP_666077.2 lcl|GPHN_4:8-2326_ORF1_GPHN_4:7:2325, XP_006515962.1, XP_006515963.1, XP_006515964.1, XP_006515965.1, XP_006515966.1, XP_006515967.1, XP_006515968.1 lcl|GPHN_38:8-2365_ORF1_GPHN_38:7:2364, XP_006515969.1 lcl|GPHN_3:8-2257_ORF1_GPHN_3:7:2256, XP_006515970.1 lcl|GPHN_1:8-2218_ORF1_GPHN_1:7:2217, XP_017170562.1, XP_017170563.1, XP_017170564.1, XP_017170565.1 lcl|GPHN_29:8-2323_ORF1_GPHN_…	342	UniProt	NCBI validated	NCBI predicted	ORF DB
AVRAADGPGDRF	1	AVRAADGPGDRF		34.72	1230.61	12	1.6	616.313	16.82	0	F8:4410	2015-02-05_Fusion_1082.raw	0	NP_666077.2 lcl|GPHN_4:8-2326_ORF1_GPHN_4:7:2325, XP_006515962.1, XP_006515963.1, XP_006515964.1, XP_006515965.1, XP_006515966.1, XP_006515967.1, XP_006515968.1 lcl|GPHN_38:8-2365_ORF1_GPHN_38:7:2364, XP_006515969.1 lcl|GPHN_3:8-2257_ORF1_GPHN_3:7:2256, XP_006515970.1 lcl|GPHN_1:8-2218_ORF1_GPHN_1:7:2217, XP_017170562.1, XP_017170563.1, XP_017170564.1, XP_017170565.1 lcl|GPHN_29:8-2323_ORF1_GPHN_…	413	UniProt	NCBI validated	NCBI predicted	ORF DB
AVVQVEDTE	1	AVVQVEDTE		18.4	988.471	9	0.6	495.243	21.82	173220	F4:6536	2015-02-05_Fusion_1071.raw	1	NP_666077.2 lcl|GPHN_4:8-2326_ORF1_GPHN_4:7:2325, XP_006515962.1, XP_006515963.1, XP_006515964.1, XP_006515965.1, XP_006515966.1, XP_006515967.1, XP_006515968.1 lcl|GPHN_38:8-2365_ORF1_GPHN_38:7:2364, XP_006515969.1 lcl|GPHN_3:8-2257_ORF1_GPHN_3:7:2256, XP_006515970.1 lcl|GPHN_1:8-2218_ORF1_GPHN_1:7:2217, XP_017170562.1, XP_017170563.1, XP_017170564.1, XP_017170565.1 lcl|GPHN_29:8-2323_ORF1_GPHN_…	459	UniProt	NCBI validated	NCBI predicted	ORF DB
AVVQVEDTEL	1	AVVQVEDTEL		22.4	1101.56	10	0.9	551.785	27.65	142630	F8:9525	2015-02-05_Fusion_1082.raw	1	NP_666077.2 lcl|GPHN_4:8-2326_ORF1_GPHN_4:7:2325, XP_006515962.1, XP_006515963.1, XP_006515964.1, XP_006515965.1, XP_006515966.1, XP_006515967.1, XP_006515968.1 lcl|GPHN_38:8-2365_ORF1_GPHN_38:7:2364, XP_006515969.1 lcl|GPHN_3:8-2257_ORF1_GPHN_3:7:2256, XP_006515970.1 lcl|GPHN_1:8-2218_ORF1_GPHN_1:7:2217, XP_017170562.1, XP_017170563.1, XP_017170564.1, XP_017170565.1 lcl|GPHN_29:8-2323_ORF1_GPHN_…	459	UniProt	NCBI validated	NCBI predicted	ORF DB
AVVQVEDTELIR	1	AVVQVEDTELIR		34.33	1370.74	12	-0.8	686.377	25.43	577770	F7:8340	2015-02-05_Fusion_1080.raw	1	NP_666077.2 lcl|GPHN_4:8-2326_ORF1_GPHN_4:7:2325, XP_006515962.1, XP_006515963.1, XP_006515964.1, XP_006515965.1, XP_006515966.1, XP_006515967.1, XP_006515968.1 lcl|GPHN_38:8-2365_ORF1_GPHN_38:7:2364, XP_006515969.1 lcl|GPHN_3:8-2257_ORF1_GPHN_3:7:2256, XP_006515970.1 lcl|GPHN_1:8-2218_ORF1_GPHN_1:7:2217, XP_017170562.1, XP_017170563.1, XP_017170564.1, XP_017170565.1 lcl|GPHN_29:8-2323_ORF1_GPHN_…	459	UniProt	NCBI validated	NCBI predicted	ORF DB
AVVQVEDTELIRESDDGTEELEVR	1	AVVQVEDTELIRESDDGTEELEVR		40.64	2730.32	24	1	911.115	27.46	0	F7:9283	2015-02-05_Fusion_1080.raw	0	NP_666077.2 lcl|GPHN_4:8-2326_ORF1_GPHN_4:7:2325, XP_006515962.1, XP_006515963.1, XP_006515964.1, XP_006515965.1, XP_006515966.1, XP_006515967.1, XP_006515968.1 lcl|GPHN_38:8-2365_ORF1_GPHN_38:7:2364, XP_006515969.1 lcl|GPHN_3:8-2257_ORF1_GPHN_3:7:2256, XP_006515970.1 lcl|GPHN_1:8-2218_ORF1_GPHN_1:7:2217, XP_017170562.1, XP_017170563.1, XP_017170564.1, XP_017170565.1 lcl|GPHN_29:8-2323_ORF1_GPHN_…	459	UniProt	NCBI validated	NCBI predicted	ORF DB
AYKIVPDEIEEI	1	AYKIVPDEIEEI		34.22	1417.73	12	5.5	709.878	29.27	41115000	F6:10152	2015-02-05_Fusion_1078.raw	3	NP_666077.2 lcl|GPHN_4:8-2326_ORF1_GPHN_4:7:2325, XP_006515962.1, XP_006515963.1, XP_006515964.1, XP_006515965.1, XP_006515966.1, XP_006515967.1, XP_006515968.1 lcl|GPHN_38:8-2365_ORF1_GPHN_38:7:2364, XP_006515969.1 lcl|GPHN_3:8-2257_ORF1_GPHN_3:7:2256, XP_006515970.1 lcl|GPHN_1:8-2218_ORF1_GPHN_1:7:2217, XP_017170562.1, XP_017170563.1, XP_017170564.1, XP_017170565.1 lcl|GPHN_29:8-2323_ORF1_GPHN_…	55	UniProt	NCBI validated	NCBI predicted	ORF DB
AYKIVPDEIEEI	2	A(+42.01)YKIVPDEIEEI	A1:Acetylation (Protein N-term):1000.00	20.17	1459.74	12	0.6	730.88	32.51	1398700	F2:11595	2015-02-05_Fusion_1067.raw	2	NP_666077.2 lcl|GPHN_4:8-2326_ORF1_GPHN_4:7:2325, XP_006515962.1, XP_006515963.1, XP_006515964.1, XP_006515965.1, XP_006515966.1, XP_006515967.1, XP_006515968.1 lcl|GPHN_38:8-2365_ORF1_GPHN_38:7:2364, XP_006515969.1 lcl|GPHN_3:8-2257_ORF1_GPHN_3:7:2256, XP_006515970.1 lcl|GPHN_1:8-2218_ORF1_GPHN_1:7:2217, XP_017170562.1, XP_017170563.1, XP_017170564.1, XP_017170565.1 lcl|GPHN_29:8-2323_ORF1_GPHN_…	55	UniProt	NCBI validated	NCBI predicted	ORF DB
AYKIVPDEIEEIKET	1	AYKIVPDEIEEIKET		43.87	1775.92	15	2	888.969	25.66	194680000	F6:8458	2015-02-05_Fusion_1078.raw	5	NP_666077.2 lcl|GPHN_4:8-2326_ORF1_GPHN_4:7:2325, XP_006515962.1, XP_006515963.1, XP_006515964.1, XP_006515965.1, XP_006515966.1, XP_006515967.1, XP_006515968.1 lcl|GPHN_38:8-2365_ORF1_GPHN_38:7:2364, XP_006515969.1 lcl|GPHN_3:8-2257_ORF1_GPHN_3:7:2256, XP_006515970.1 lcl|GPHN_1:8-2218_ORF1_GPHN_1:7:2217, XP_017170562.1, XP_017170563.1, XP_017170564.1, XP_017170565.1 lcl|GPHN_29:8-2323_ORF1_GPHN_…	55	UniProt	NCBI validated	NCBI predicted	ORF DB
AYKIVPDEIEEIKET	2	A(+42.01)YKIVPDEIEEIKET	A1:Acetylation (Protein N-term):1000.00	42.09	1817.93	15	1.5	909.973	28.17	13650000	F6:9672	2015-02-05_Fusion_1078.raw	4	NP_666077.2 lcl|GPHN_4:8-2326_ORF1_GPHN_4:7:2325, XP_006515962.1, XP_006515963.1, XP_006515964.1, XP_006515965.1, XP_006515966.1, XP_006515967.1, XP_006515968.1 lcl|GPHN_38:8-2365_ORF1_GPHN_38:7:2364, XP_006515969.1 lcl|GPHN_3:8-2257_ORF1_GPHN_3:7:2256, XP_006515970.1 lcl|GPHN_1:8-2218_ORF1_GPHN_1:7:2217, XP_017170562.1, XP_017170563.1, XP_017170564.1, XP_017170565.1 lcl|GPHN_29:8-2323_ORF1_GPHN_…	55	UniProt	NCBI validated	NCBI predicted	ORF DB
CDVKLDPRPEYHR	1	C(+57.02)DVKLDPRPEYHR	C1:Carbamidomethylation:1000.00	49.59	1683.82	13	-0.7	421.961	17.09	31747000	F1:4160	2015-02-05_Fusion_1062.raw	7	NP_666077.2 lcl|GPHN_4:8-2326_ORF1_GPHN_4:7:2325, XP_006515962.1, XP_006515963.1, XP_006515964.1, XP_006515965.1, XP_006515966.1, XP_006515967.1, XP_006515968.1 lcl|GPHN_38:8-2365_ORF1_GPHN_38:7:2364, XP_006515969.1 lcl|GPHN_3:8-2257_ORF1_GPHN_3:7:2256, XP_006515970.1 lcl|GPHN_1:8-2218_ORF1_GPHN_1:7:2217, XP_017170562.1, XP_017170563.1, XP_017170564.1, XP_017170565.1 lcl|GPHN_29:8-2323_ORF1_GPHN_…	699	UniProt	NCBI validated	NCBI predicted	ORF DB
CDVKLDPRPEYHRCI	1	C(+57.02)DVKLDPRPEYHRC(+57.02)I	C1:Carbamidomethylation:1000.00;C14:Carbamidomethylation:1000.00	38.25	1956.93	15	-1.2	490.239	19.1	3910700	F2:5345	2015-02-05_Fusion_1067.raw	4	NP_666077.2 lcl|GPHN_4:8-2326_ORF1_GPHN_4:7:2325, XP_006515962.1, XP_006515963.1, XP_006515964.1, XP_006515965.1, XP_006515966.1, XP_006515967.1, XP_006515968.1 lcl|GPHN_38:8-2365_ORF1_GPHN_38:7:2364, XP_006515969.1 lcl|GPHN_3:8-2257_ORF1_GPHN_3:7:2256, XP_006515970.1 lcl|GPHN_1:8-2218_ORF1_GPHN_1:7:2217, XP_017170562.1, XP_017170563.1, XP_017170564.1, XP_017170565.1 lcl|GPHN_29:8-2323_ORF1_GPHN_…	699	UniProt	NCBI validated	NCBI predicted	ORF DB
CDVKLDPRPEYHRCIL	1	C(+57.02)DVKLDPRPEYHRC(+57.02)IL	C1:Carbamidomethylation:1000.00;C14:Carbamidomethylation:1000.00	25.3	2070.01	16	-0.1	518.511	21.35	3741000	F6:6473	2015-02-05_Fusion_1078.raw	3	NP_666077.2 lcl|GPHN_4:8-2326_ORF1_GPHN_4:7:2325, XP_006515962.1, XP_006515963.1, XP_006515964.1, XP_006515965.1, XP_006515966.1, XP_006515967.1, XP_006515968.1 lcl|GPHN_38:8-2365_ORF1_GPHN_38:7:2364, XP_006515969.1 lcl|GPHN_3:8-2257_ORF1_GPHN_3:7:2256, XP_006515970.1 lcl|GPHN_1:8-2218_ORF1_GPHN_1:7:2217, XP_017170562.1, XP_017170563.1, XP_017170564.1, XP_017170565.1 lcl|GPHN_29:8-2323_ORF1_GPHN_…	699	UniProt	NCBI validated	NCBI predicted	ORF DB
CDVKLDPRPEYHRCILT	1	C(+57.02)DVKLDPRPEYHRC(+57.02)ILT	C1:Carbamidomethylation:1000.00;C14:Carbamidomethylation:1000.00	29.79	2171.06	17	1.5	724.696	20.97	11637000	F6:6254	2015-02-05_Fusion_1078.raw	3	NP_666077.2 lcl|GPHN_4:8-2326_ORF1_GPHN_4:7:2325, XP_006515962.1, XP_006515963.1, XP_006515964.1, XP_006515965.1, XP_006515966.1, XP_006515967.1, XP_006515968.1 lcl|GPHN_38:8-2365_ORF1_GPHN_38:7:2364, XP_006515969.1 lcl|GPHN_3:8-2257_ORF1_GPHN_3:7:2256, XP_006515970.1 lcl|GPHN_1:8-2218_ORF1_GPHN_1:7:2217, XP_017170562.1, XP_017170563.1, XP_017170564.1, XP_017170565.1 lcl|GPHN_29:8-2323_ORF1_GPHN_…	699	UniProt	NCBI validated	NCBI predicted	ORF DB
CEEEEEEKKDSGVA	1	C(+57.02)EEEEEEKKDSGVA	C1:Carbamidomethylation:1000.00	35.3	1637.67	14	2.3	546.899	14.21	18908000	F9:3011	2015-02-05_Fusion_1084.raw	2	NP_666077.2 lcl|GPHN_4:8-2326_ORF1_GPHN_4:7:2325, XP_006515962.1, XP_006515963.1, XP_006515964.1, XP_006515965.1, XP_006515966.1, XP_006515967.1, XP_006515968.1 lcl|GPHN_38:8-2365_ORF1_GPHN_38:7:2364, XP_006515969.1 lcl|GPHN_3:8-2257_ORF1_GPHN_3:7:2256, XP_006515970.1 lcl|GPHN_1:8-2218_ORF1_GPHN_1:7:2217, XP_017170562.1, XP_017170563.1, XP_017170564.1, XP_017170565.1 lcl|GPHN_29:8-2323_ORF1_GPHN_…	212	UniProt	NCBI validated	NCBI predicted	ORF DB
CEEEEEEKKDSGVA	2	C(+57.02)EEEEEEKKDS(+79.97)GVA	C1:Carbamidomethylation:1000.00;S11:Phosphorylation (STY):1000.00	26.45	1717.64	14	-1.5	859.825	14.65	77081	F9:3201	2015-02-05_Fusion_1084.raw	1	NP_666077.2 lcl|GPHN_4:8-2326_ORF1_GPHN_4:7:2325, XP_006515962.1, XP_006515963.1, XP_006515964.1, XP_006515965.1, XP_006515966.1, XP_006515967.1, XP_006515968.1 lcl|GPHN_38:8-2365_ORF1_GPHN_38:7:2364, XP_006515969.1 lcl|GPHN_3:8-2257_ORF1_GPHN_3:7:2256, XP_006515970.1 lcl|GPHN_1:8-2218_ORF1_GPHN_1:7:2217, XP_017170562.1, XP_017170563.1, XP_017170564.1, XP_017170565.1 lcl|GPHN_29:8-2323_ORF1_GPHN_…	212	UniProt	NCBI validated	NCBI predicted	ORF DB
CEEEEEEKKDSGVAS	1	C(+57.02)EEEEEEKKDSGVAS	C1:Carbamidomethylation:1000.00	28.43	1724.7	15	0.3	863.36	14.02	800950	F9:2902	2015-02-05_Fusion_1084.raw	2	NP_666077.2 lcl|GPHN_4:8-2326_ORF1_GPHN_4:7:2325, XP_006515962.1, XP_006515963.1, XP_006515964.1, XP_006515965.1, XP_006515966.1, XP_006515967.1, XP_006515968.1 lcl|GPHN_38:8-2365_ORF1_GPHN_38:7:2364, XP_006515969.1 lcl|GPHN_3:8-2257_ORF1_GPHN_3:7:2256, XP_006515970.1 lcl|GPHN_1:8-2218_ORF1_GPHN_1:7:2217, XP_017170562.1, XP_017170563.1, XP_017170564.1, XP_017170565.1 lcl|GPHN_29:8-2323_ORF1_GPHN_…	212	UniProt	NCBI validated	NCBI predicted	ORF DB
CEEEEEEKKDSGVASTEDSSSSH	1	C(+57.02)EEEEEEKKDSGVASTEDSSSSH	C1:Carbamidomethylation:1000.00	47.81	2555.01	23	3.6	639.762	14.59	24119	F8:3362	2015-02-05_Fusion_1082.raw	1	NP_666077.2 lcl|GPHN_4:8-2326_ORF1_GPHN_4:7:2325, XP_006515962.1, XP_006515963.1, XP_006515964.1, XP_006515965.1, XP_006515966.1, XP_006515967.1, XP_006515968.1 lcl|GPHN_38:8-2365_ORF1_GPHN_38:7:2364, XP_006515969.1 lcl|GPHN_3:8-2257_ORF1_GPHN_3:7:2256, XP_006515970.1 lcl|GPHN_1:8-2218_ORF1_GPHN_1:7:2217, XP_017170562.1, XP_017170563.1, XP_017170564.1, XP_017170565.1 lcl|GPHN_29:8-2323_ORF1_GPHN_…	212	UniProt	NCBI validated	NCBI predicted	ORF DB
CFRNLAEDRS	1	C(+57.02)FRNLAEDRS	C1:Carbamidomethylation:1000.00	27.94	1266.58	10	3.3	634.298	17.06	3110300	F6:4430	2015-02-05_Fusion_1078.raw	3	NP_666077.2 lcl|GPHN_4:8-2326_ORF1_GPHN_4:7:2325, XP_006515962.1, XP_006515963.1, XP_006515964.1, XP_006515965.1, XP_006515966.1, XP_006515967.1, XP_006515968.1 lcl|GPHN_38:8-2365_ORF1_GPHN_38:7:2364, XP_006515969.1 lcl|GPHN_3:8-2257_ORF1_GPHN_3:7:2256, XP_006515970.1 lcl|GPHN_1:8-2218_ORF1_GPHN_1:7:2217, XP_017170562.1, XP_017170563.1, XP_017170564.1, XP_017170565.1 lcl|GPHN_29:8-2323_ORF1_GPHN_…	26	UniProt	NCBI validated	NCBI predicted	ORF DB
CFRNLAEDRSGI	1	C(+57.02)FRNLAEDRSGI	C1:Carbamidomethylation:1000.00	37.21	1436.68	12	-1.3	479.901	20.92	3129700	F6:6247	2015-02-05_Fusion_1078.raw	4	NP_666077.2 lcl|GPHN_4:8-2326_ORF1_GPHN_4:7:2325, XP_006515962.1, XP_006515963.1, XP_006515964.1, XP_006515965.1, XP_006515966.1, XP_006515967.1, XP_006515968.1 lcl|GPHN_38:8-2365_ORF1_GPHN_38:7:2364, XP_006515969.1 lcl|GPHN_3:8-2257_ORF1_GPHN_3:7:2256, XP_006515970.1 lcl|GPHN_1:8-2218_ORF1_GPHN_1:7:2217, XP_017170562.1, XP_017170563.1, XP_017170564.1, XP_017170565.1 lcl|GPHN_29:8-2323_ORF1_GPHN_…	26	UniProt	NCBI validated	NCBI predicted	ORF DB
CFRNLAEDRSGINLKDLVQDPS	1	C(+57.02)FRNLAEDRSGINLKDLVQDPS	C1:Carbamidomethylation:1000.00	32.89	2546.25	22	0	637.571	26.82	764770	F2:8979	2015-02-05_Fusion_1067.raw	1	NP_666077.2 lcl|GPHN_4:8-2326_ORF1_GPHN_4:7:2325, XP_006515962.1, XP_006515963.1, XP_006515964.1, XP_006515965.1, XP_006515966.1, XP_006515967.1, XP_006515968.1 lcl|GPHN_38:8-2365_ORF1_GPHN_38:7:2364, XP_006515969.1 lcl|GPHN_3:8-2257_ORF1_GPHN_3:7:2256, XP_006515970.1 lcl|GPHN_1:8-2218_ORF1_GPHN_1:7:2217, XP_017170562.1, XP_017170563.1, XP_017170564.1, XP_017170565.1 lcl|GPHN_29:8-2323_ORF1_GPHN_…	26	UniProt	NCBI validated	NCBI predicted	ORF DB
CGIRGKTL	1	C(+57.02)GIRGKTL	C1:Carbamidomethylation:1000.00	21.25	903.496	8	-0.8	452.755	14.41	369930	F2:3153	2015-02-05_Fusion_1067.raw	2	NP_666077.2 lcl|GPHN_4:8-2326_ORF1_GPHN_4:7:2325, XP_006515962.1, XP_006515963.1, XP_006515964.1, XP_006515965.1, XP_006515966.1, XP_006515967.1, XP_006515968.1 lcl|GPHN_38:8-2365_ORF1_GPHN_38:7:2364, XP_006515969.1 lcl|GPHN_3:8-2257_ORF1_GPHN_3:7:2256, XP_006515970.1 lcl|GPHN_1:8-2218_ORF1_GPHN_1:7:2217, XP_017170562.1, XP_017170563.1, XP_017170564.1, XP_017170565.1 lcl|GPHN_29:8-2323_ORF1_GPHN_…	133	UniProt	NCBI validated	NCBI predicted	ORF DB
CGIRGKTLII	1	C(+57.02)GIRGKTLII	C1:Carbamidomethylation:1000.00	20.76	1129.66	10	-0.4	377.562	21.34	661820	F2:6393	2015-02-05_Fusion_1067.raw	1	NP_666077.2 lcl|GPHN_4:8-2326_ORF1_GPHN_4:7:2325, XP_006515962.1, XP_006515963.1, XP_006515964.1, XP_006515965.1, XP_006515966.1, XP_006515967.1, XP_006515968.1 lcl|GPHN_38:8-2365_ORF1_GPHN_38:7:2364, XP_006515969.1 lcl|GPHN_3:8-2257_ORF1_GPHN_3:7:2256, XP_006515970.1 lcl|GPHN_1:8-2218_ORF1_GPHN_1:7:2217, XP_017170562.1, XP_017170563.1, XP_017170564.1, XP_017170565.1 lcl|GPHN_29:8-2323_ORF1_GPHN_…	133	UniProt	NCBI validated	NCBI predicted	ORF DB
CILTWHHQEPLPWAQ	1	C(+57.02)ILTWHHQEPLPWAQ	C1:Carbamidomethylation:1000.00	46.8	1914.92	15	0.9	639.314	28.36	5138000	F7:9681	2015-02-05_Fusion_1080.raw	2	NP_666077.2 lcl|GPHN_4:8-2326_ORF1_GPHN_4:7:2325, XP_006515962.1, XP_006515963.1, XP_006515964.1, XP_006515965.1, XP_006515966.1, XP_006515967.1, XP_006515968.1 lcl|GPHN_38:8-2365_ORF1_GPHN_38:7:2364, XP_006515969.1 lcl|GPHN_3:8-2257_ORF1_GPHN_3:7:2256, XP_006515970.1 lcl|GPHN_1:8-2218_ORF1_GPHN_1:7:2217, XP_017170562.1, XP_017170563.1, XP_017170564.1, XP_017170565.1 lcl|GPHN_29:8-2323_ORF1_GPHN_…	712	UniProt	NCBI validated	NCBI predicted	ORF DB
CILTWHHQEPLPWAQSTGN	1	C(+57.02)ILTWHHQEPLPWAQSTGN	C1:Carbamidomethylation:1000.00	43.98	2274.06	19	-0.1	759.029	27.99	2462400	F7:9513	2015-02-05_Fusion_1080.raw	1	NP_666077.2 lcl|GPHN_4:8-2326_ORF1_GPHN_4:7:2325, XP_006515962.1, XP_006515963.1, XP_006515964.1, XP_006515965.1, XP_006515966.1, XP_006515967.1, XP_006515968.1 lcl|GPHN_38:8-2365_ORF1_GPHN_38:7:2364, XP_006515969.1 lcl|GPHN_3:8-2257_ORF1_GPHN_3:7:2256, XP_006515970.1 lcl|GPHN_1:8-2218_ORF1_GPHN_1:7:2217, XP_017170562.1, XP_017170563.1, XP_017170564.1, XP_017170565.1 lcl|GPHN_29:8-2323_ORF1_GPHN_…	712	UniProt	NCBI validated	NCBI predicted	ORF DB
CILTWHHQEPLPWAQSTGNQM	1	C(+57.02)ILTWHHQEPLPWAQSTGNQM(+15.99)	C1:Carbamidomethylation:1000.00;M21:Oxidation (M):1000.00	43.04	2549.16	21	2	850.728	27.77	2214300	F7:9404	2015-02-05_Fusion_1080.raw	1	NP_666077.2 lcl|GPHN_4:8-2326_ORF1_GPHN_4:7:2325, XP_006515962.1, XP_006515963.1, XP_006515964.1, XP_006515965.1, XP_006515966.1, XP_006515967.1, XP_006515968.1 lcl|GPHN_38:8-2365_ORF1_GPHN_38:7:2364, XP_006515969.1 lcl|GPHN_3:8-2257_ORF1_GPHN_3:7:2256, XP_006515970.1 lcl|GPHN_1:8-2218_ORF1_GPHN_1:7:2217, XP_017170562.1, XP_017170563.1, XP_017170564.1, XP_017170565.1 lcl|GPHN_29:8-2323_ORF1_GPHN_…	712	UniProt	NCBI validated	NCBI predicted	ORF DB
CILTWHHQEPLPWAQSTGNQMS	1	C(+57.02)ILTWHHQEPLPWAQSTGNQM(+15.99)S	C1:Carbamidomethylation:1000.00;M21:Oxidation (M):1000.00	20.83	2636.19	22	0.9	879.738	27.45	286070	F7:9308	2015-02-05_Fusion_1080.raw	1	NP_666077.2 lcl|GPHN_4:8-2326_ORF1_GPHN_4:7:2325, XP_006515962.1, XP_006515963.1, XP_006515964.1, XP_006515965.1, XP_006515966.1, XP_006515967.1, XP_006515968.1 lcl|GPHN_38:8-2365_ORF1_GPHN_38:7:2364, XP_006515969.1 lcl|GPHN_3:8-2257_ORF1_GPHN_3:7:2256, XP_006515970.1 lcl|GPHN_1:8-2218_ORF1_GPHN_1:7:2217, XP_017170562.1, XP_017170563.1, XP_017170564.1, XP_017170565.1 lcl|GPHN_29:8-2323_ORF1_GPHN_…	712	UniProt	NCBI validated	NCBI predicted	ORF DB
CILTWHHQEPLPWAQSTGNQMSSR	1	C(+57.02)ILTWHHQEPLPWAQSTGNQMSSR	C1:Carbamidomethylation:1000.00	68.98	2863.33	24	1.9	716.841	25.93	95633000	F7:8552	2015-02-05_Fusion_1080.raw	3	NP_666077.2 lcl|GPHN_4:8-2326_ORF1_GPHN_4:7:2325, XP_006515962.1, XP_006515963.1, XP_006515964.1, XP_006515965.1, XP_006515966.1, XP_006515967.1, XP_006515968.1 lcl|GPHN_38:8-2365_ORF1_GPHN_38:7:2364, XP_006515969.1 lcl|GPHN_3:8-2257_ORF1_GPHN_3:7:2256, XP_006515970.1 lcl|GPHN_1:8-2218_ORF1_GPHN_1:7:2217, XP_017170562.1, XP_017170563.1, XP_017170564.1, XP_017170565.1 lcl|GPHN_29:8-2323_ORF1_GPHN_…	712	UniProt	NCBI validated	NCBI predicted	ORF DB
CILTWHHQEPLPWAQSTGNQMSSR	2	C(+57.02)ILTWHHQEPLPWAQSTGNQM(+15.99)SSR	C1:Carbamidomethylation:1000.00;M21:Oxidation (M):1000.00	64.34	2879.32	24	1.5	960.783	25.13	381410000	F7:8177	2015-02-05_Fusion_1080.raw	10	NP_666077.2 lcl|GPHN_4:8-2326_ORF1_GPHN_4:7:2325, XP_006515962.1, XP_006515963.1, XP_006515964.1, XP_006515965.1, XP_006515966.1, XP_006515967.1, XP_006515968.1 lcl|GPHN_38:8-2365_ORF1_GPHN_38:7:2364, XP_006515969.1 lcl|GPHN_3:8-2257_ORF1_GPHN_3:7:2256, XP_006515970.1 lcl|GPHN_1:8-2218_ORF1_GPHN_1:7:2217, XP_017170562.1, XP_017170563.1, XP_017170564.1, XP_017170565.1 lcl|GPHN_29:8-2323_ORF1_GPHN_…	712	UniProt	NCBI validated	NCBI predicted	ORF DB
CILTWHHQEPLPWAQSTGNQMSSR	3	CILTWHHQEPLPWAQS(+79.97)TGNQM(+15.99)SSR	S16:Phosphorylation (STY):11.06;M21:Oxidation (M):1000.00	51.78	2902.27	24	-0.9	968.429	28.32	495350	F7:9709	2015-02-05_Fusion_1080.raw	1	NP_666077.2 lcl|GPHN_4:8-2326_ORF1_GPHN_4:7:2325, XP_006515962.1, XP_006515963.1, XP_006515964.1, XP_006515965.1, XP_006515966.1, XP_006515967.1, XP_006515968.1 lcl|GPHN_38:8-2365_ORF1_GPHN_38:7:2364, XP_006515969.1 lcl|GPHN_3:8-2257_ORF1_GPHN_3:7:2256, XP_006515970.1 lcl|GPHN_1:8-2218_ORF1_GPHN_1:7:2217, XP_017170562.1, XP_017170563.1, XP_017170564.1, XP_017170565.1 lcl|GPHN_29:8-2323_ORF1_GPHN_…	712	UniProt	NCBI validated	NCBI predicted	ORF DB
CNLFVVPA	1	C(+57.02)NLFVVPA	C1:Carbamidomethylation:1000.00	28.11	918.463	8	-0.2	460.239	32.19	48061000	F1:10935	2015-02-05_Fusion_1062.raw	4	NP_666077.2 lcl|GPHN_4:8-2326_ORF1_GPHN_4:7:2325, XP_006515962.1, XP_006515963.1, XP_006515964.1, XP_006515965.1, XP_006515966.1, XP_006515967.1, XP_006515968.1 lcl|GPHN_38:8-2365_ORF1_GPHN_38:7:2364, XP_006515969.1 lcl|GPHN_3:8-2257_ORF1_GPHN_3:7:2256, XP_006515970.1 lcl|GPHN_1:8-2218_ORF1_GPHN_1:7:2217, XP_017170562.1, XP_017170563.1, XP_017170564.1, XP_017170565.1 lcl|GPHN_29:8-2323_ORF1_GPHN_…	671	UniProt	NCBI validated	NCBI predicted	ORF DB
CNLFVVPAL	1	C(+57.02)NLFVVPAL	C1:Carbamidomethylation:1000.00	29.41	1031.55	9	-0.1	516.781	37.04	136090	F5:12452	2015-02-05_Fusion_1073.raw	2	NP_666077.2 lcl|GPHN_4:8-2326_ORF1_GPHN_4:7:2325, XP_006515962.1, XP_006515963.1, XP_006515964.1, XP_006515965.1, XP_006515966.1, XP_006515967.1, XP_006515968.1 lcl|GPHN_38:8-2365_ORF1_GPHN_38:7:2364, XP_006515969.1 lcl|GPHN_3:8-2257_ORF1_GPHN_3:7:2256, XP_006515970.1 lcl|GPHN_1:8-2218_ORF1_GPHN_1:7:2217, XP_017170562.1, XP_017170563.1, XP_017170564.1, XP_017170565.1 lcl|GPHN_29:8-2323_ORF1_GPHN_…	671	UniProt	NCBI validated	NCBI predicted	ORF DB
CNLFVVPALR	1	C(+57.02)NLFVVPALR	C1:Carbamidomethylation:1000.00	35.51	1187.65	10	-0.1	594.831	30.16	2342300	F7:10544	2015-02-05_Fusion_1080.raw	1	NP_666077.2 lcl|GPHN_4:8-2326_ORF1_GPHN_4:7:2325, XP_006515962.1, XP_006515963.1, XP_006515964.1, XP_006515965.1, XP_006515966.1, XP_006515967.1, XP_006515968.1 lcl|GPHN_38:8-2365_ORF1_GPHN_38:7:2364, XP_006515969.1 lcl|GPHN_3:8-2257_ORF1_GPHN_3:7:2256, XP_006515970.1 lcl|GPHN_1:8-2218_ORF1_GPHN_1:7:2217, XP_017170562.1, XP_017170563.1, XP_017170564.1, XP_017170565.1 lcl|GPHN_29:8-2323_ORF1_GPHN_…	671	UniProt	NCBI validated	NCBI predicted	ORF DB
CPTPKQI	1	C(+57.02)PTPKQI	C1:Carbamidomethylation:1000.00	23.18	842.432	7	-2.2	422.222	15.86	504560	F2:3857	2015-02-05_Fusion_1067.raw	1	XP_006515962.1, XP_006515963.1, XP_006515964.1, XP_006515965.1, XP_006515966.1, XP_006515967.1, XP_017170564.1, XP_017170566.1, XP_017170567.1, XP_017170568.1, lcl|GPHN_103:8-2287_ORF1_GPHN_103:7:2286, lcl|GPHN_117:8-2179_ORF1_GPHN_117:7:2178, lcl|GPHN_120:8-2125_ORF1_GPHN_120:7:2124, lcl|GPHN_123:8-2149_ORF1_GPHN_123:7:2148, lcl|GPHN_12:8-2380_ORF1_GPHN_12:7:2379, lcl|GPHN_130:8-1864_ORF1_GPHN_1…	320	UniProt	NCBI validated	NCBI predicted	ORF DB
CSSKENIL	1	C(+57.02)SSKENIL	C1:Carbamidomethylation:1000.00	32.52	949.454	8	0.1	475.734	17.99	100080000	F1:4565	2015-02-05_Fusion_1062.raw	3	NP_666077.2 lcl|GPHN_4:8-2326_ORF1_GPHN_4:7:2325, XP_006515962.1, XP_006515963.1, XP_006515964.1, XP_006515965.1, XP_006515966.1, XP_006515967.1, XP_006515968.1 lcl|GPHN_38:8-2365_ORF1_GPHN_38:7:2364, XP_006515969.1 lcl|GPHN_3:8-2257_ORF1_GPHN_3:7:2256, XP_006515970.1 lcl|GPHN_1:8-2218_ORF1_GPHN_1:7:2217, XP_017170562.1, XP_017170563.1, XP_017170564.1, XP_017170565.1 lcl|GPHN_29:8-2323_ORF1_GPHN_…	329	UniProt	NCBI validated	NCBI predicted	ORF DB
CSSKENIL	2	C(+57.02)(+42.01)SSKENIL	C1:Carbamidomethylation:1000.00;C1:Acetylation (Protein N-term):1000.00	22.39	991.464	8	-3.1	496.738	22.91	0	F2:7136	2015-02-05_Fusion_1067.raw	0	NP_666077.2 lcl|GPHN_4:8-2326_ORF1_GPHN_4:7:2325, XP_006515962.1, XP_006515963.1, XP_006515964.1, XP_006515965.1, XP_006515966.1, XP_006515967.1, XP_006515968.1 lcl|GPHN_38:8-2365_ORF1_GPHN_38:7:2364, XP_006515969.1 lcl|GPHN_3:8-2257_ORF1_GPHN_3:7:2256, XP_006515970.1 lcl|GPHN_1:8-2218_ORF1_GPHN_1:7:2217, XP_017170562.1, XP_017170563.1, XP_017170564.1, XP_017170565.1 lcl|GPHN_29:8-2323_ORF1_GPHN_…	329	UniProt	NCBI validated	NCBI predicted	ORF DB
CSSKENILR	1	C(+57.02)SSKENILR	C1:Carbamidomethylation:1000.00	37.63	1105.55	9	-0.9	553.784	14.45	29894000	F5:3055	2015-02-05_Fusion_1073.raw	8	NP_666077.2 lcl|GPHN_4:8-2326_ORF1_GPHN_4:7:2325, XP_006515962.1, XP_006515963.1, XP_006515964.1, XP_006515965.1, XP_006515966.1, XP_006515967.1, XP_006515968.1 lcl|GPHN_38:8-2365_ORF1_GPHN_38:7:2364, XP_006515969.1 lcl|GPHN_3:8-2257_ORF1_GPHN_3:7:2256, XP_006515970.1 lcl|GPHN_1:8-2218_ORF1_GPHN_1:7:2217, XP_017170562.1, XP_017170563.1, XP_017170564.1, XP_017170565.1 lcl|GPHN_29:8-2323_ORF1_GPHN_…	329	UniProt	NCBI validated	NCBI predicted	ORF DB
CSSKENILR	2	C(+57.02)SS(+79.97)KENILR	C1:Carbamidomethylation:1000.00;S3:Phosphorylation (STY):10.11	30.34	1185.52	9	0	593.768	17.14	14583000	F7:4401	2015-02-05_Fusion_1080.raw	3	NP_666077.2 lcl|GPHN_4:8-2326_ORF1_GPHN_4:7:2325, XP_006515962.1, XP_006515963.1, XP_006515964.1, XP_006515965.1, XP_006515966.1, XP_006515967.1, XP_006515968.1 lcl|GPHN_38:8-2365_ORF1_GPHN_38:7:2364, XP_006515969.1 lcl|GPHN_3:8-2257_ORF1_GPHN_3:7:2256, XP_006515970.1 lcl|GPHN_1:8-2218_ORF1_GPHN_1:7:2217, XP_017170562.1, XP_017170563.1, XP_017170564.1, XP_017170565.1 lcl|GPHN_29:8-2323_ORF1_GPHN_…	329	UniProt	NCBI validated	NCBI predicted	ORF DB
CSSKENILRA	1	C(+57.02)SSKENILRA	C1:Carbamidomethylation:1000.00	37.18	1176.59	10	-0.2	589.303	15.83	15182000	F6:3868	2015-02-05_Fusion_1078.raw	3	NP_666077.2 lcl|GPHN_4:8-2326_ORF1_GPHN_4:7:2325, XP_006515962.1, XP_006515963.1, XP_006515964.1, XP_006515965.1, XP_006515966.1, XP_006515967.1, XP_006515968.1 lcl|GPHN_38:8-2365_ORF1_GPHN_38:7:2364, XP_006515969.1 lcl|GPHN_3:8-2257_ORF1_GPHN_3:7:2256, XP_006515970.1 lcl|GPHN_1:8-2218_ORF1_GPHN_1:7:2217, XP_017170562.1, XP_017170563.1, XP_017170564.1, XP_017170565.1 lcl|GPHN_29:8-2323_ORF1_GPHN_…	329	UniProt	NCBI validated	NCBI predicted	ORF DB
CSSKENILRA	2	C(+57.02)(+42.01)SSKENILRA	C1:Carbamidomethylation:1000.00;C1:Acetylation (Protein N-term):1000.00	30.39	1218.6	10	0.8	610.309	19.28	725050	F6:5478	2015-02-05_Fusion_1078.raw	2	NP_666077.2 lcl|GPHN_4:8-2326_ORF1_GPHN_4:7:2325, XP_006515962.1, XP_006515963.1, XP_006515964.1, XP_006515965.1, XP_006515966.1, XP_006515967.1, XP_006515968.1 lcl|GPHN_38:8-2365_ORF1_GPHN_38:7:2364, XP_006515969.1 lcl|GPHN_3:8-2257_ORF1_GPHN_3:7:2256, XP_006515970.1 lcl|GPHN_1:8-2218_ORF1_GPHN_1:7:2217, XP_017170562.1, XP_017170563.1, XP_017170564.1, XP_017170565.1 lcl|GPHN_29:8-2323_ORF1_GPHN_…	329	UniProt	NCBI validated	NCBI predicted	ORF DB
CSSKENILRA	3	C(+57.02)SS(+79.97)KENILRA	C1:Carbamidomethylation:1000.00;S3:Phosphorylation (STY):0.00	24.25	1256.56	10	-0.6	629.286	18.93	759890	F6:5274	2015-02-05_Fusion_1078.raw	1	NP_666077.2 lcl|GPHN_4:8-2326_ORF1_GPHN_4:7:2325, XP_006515962.1, XP_006515963.1, XP_006515964.1, XP_006515965.1, XP_006515966.1, XP_006515967.1, XP_006515968.1 lcl|GPHN_38:8-2365_ORF1_GPHN_38:7:2364, XP_006515969.1 lcl|GPHN_3:8-2257_ORF1_GPHN_3:7:2256, XP_006515970.1 lcl|GPHN_1:8-2218_ORF1_GPHN_1:7:2217, XP_017170562.1, XP_017170563.1, XP_017170564.1, XP_017170565.1 lcl|GPHN_29:8-2323_ORF1_GPHN_…	329	UniProt	NCBI validated	NCBI predicted	ORF DB
CSSKENILRAS	1	C(+57.02)SSKENILRAS	C1:Carbamidomethylation:1000.00	18.57	1263.62	11	-0.3	422.215	15.71	114580	F6:3828	2015-02-05_Fusion_1078.raw	1	NP_666077.2 lcl|GPHN_4:8-2326_ORF1_GPHN_4:7:2325, XP_006515962.1, XP_006515963.1, XP_006515964.1, XP_006515965.1, XP_006515966.1, XP_006515967.1, XP_006515968.1 lcl|GPHN_38:8-2365_ORF1_GPHN_38:7:2364, XP_006515969.1 lcl|GPHN_3:8-2257_ORF1_GPHN_3:7:2256, XP_006515970.1 lcl|GPHN_1:8-2218_ORF1_GPHN_1:7:2217, XP_017170562.1, XP_017170563.1, XP_017170564.1, XP_017170565.1 lcl|GPHN_29:8-2323_ORF1_GPHN_…	329	UniProt	NCBI validated	NCBI predicted	ORF DB
DAIVKVK	1	DAIVKVK		19.28	771.485	7	-1.7	386.749	15.4	585800	F9:3549	2015-02-05_Fusion_1084.raw	2	NP_666077.2 lcl|GPHN_4:8-2326_ORF1_GPHN_4:7:2325, XP_006515962.1, XP_006515963.1, XP_006515964.1, XP_006515965.1, XP_006515966.1, XP_006515967.1, XP_006515968.1 lcl|GPHN_38:8-2365_ORF1_GPHN_38:7:2364, XP_006515969.1 lcl|GPHN_3:8-2257_ORF1_GPHN_3:7:2256, XP_006515970.1 lcl|GPHN_1:8-2218_ORF1_GPHN_1:7:2217, XP_017170562.1, XP_017170563.1, XP_017170564.1, XP_017170565.1 lcl|GPHN_29:8-2323_ORF1_GPHN_…	171	UniProt	NCBI validated	NCBI predicted	ORF DB
DAVVQVEDTELI	1	DAVVQVEDTELI		35.62	1329.67	12	0.1	665.841	34.47	19670000	F1:11656	2015-02-05_Fusion_1062.raw	3	NP_666077.2 lcl|GPHN_4:8-2326_ORF1_GPHN_4:7:2325, XP_006515962.1, XP_006515963.1, XP_006515964.1, XP_006515965.1, XP_006515966.1, XP_006515967.1, XP_006515968.1 lcl|GPHN_38:8-2365_ORF1_GPHN_38:7:2364, XP_006515969.1 lcl|GPHN_3:8-2257_ORF1_GPHN_3:7:2256, XP_006515970.1 lcl|GPHN_1:8-2218_ORF1_GPHN_1:7:2217, XP_017170562.1, XP_017170563.1, XP_017170564.1, XP_017170565.1 lcl|GPHN_29:8-2323_ORF1_GPHN_…	458	UniProt	NCBI validated	NCBI predicted	ORF DB
DELEDLPSPPPPL	1	DELEDLPS(+79.97)PPPPL	S8:Phosphorylation (STY):1000.00	28.56	1497.66	13	-0.3	749.839	40.38	110530	F9:14303	2015-02-05_Fusion_1084.raw	1	NP_666077.2 lcl|GPHN_4:8-2326_ORF1_GPHN_4:7:2325, XP_006515962.1, XP_006515963.1, XP_006515964.1, XP_006515965.1, XP_006515966.1, XP_006515967.1, XP_006515968.1 lcl|GPHN_38:8-2365_ORF1_GPHN_38:7:2364, XP_006515969.1 lcl|GPHN_3:8-2257_ORF1_GPHN_3:7:2256, XP_006515970.1 lcl|GPHN_1:8-2218_ORF1_GPHN_1:7:2217, XP_017170562.1, XP_017170563.1, XP_017170564.1, XP_017170565.1 lcl|GPHN_29:8-2323_ORF1_GPHN_…	181	UniProt	NCBI validated	NCBI predicted	ORF DB
DGMGRVLAQDVYAKDNLPPFPA	1	DGM(+15.99)GRVLAQDVYAKDNLPPFPA	M3:Oxidation (M):1000.00	29.52	2389.17	22	2	797.4	28.74	1374800	F6:9950	2015-02-05_Fusion_1078.raw	2	NP_666077.2 lcl|GPHN_4:8-2326_ORF1_GPHN_4:7:2325, XP_006515962.1, XP_006515963.1, XP_006515964.1, XP_006515965.1, XP_006515966.1, XP_006515967.1, XP_006515968.1 lcl|GPHN_38:8-2365_ORF1_GPHN_38:7:2364, XP_006515969.1 lcl|GPHN_3:8-2257_ORF1_GPHN_3:7:2256, XP_006515970.1 lcl|GPHN_1:8-2218_ORF1_GPHN_1:7:2217, XP_017170562.1, XP_017170563.1, XP_017170564.1, XP_017170565.1 lcl|GPHN_29:8-2323_ORF1_GPHN_…	385	UniProt	NCBI validated	NCBI predicted	ORF DB
DGPGDRFI	1	DGPGDRFI		25.89	875.414	8	-0.1	438.714	24.44	1711700	F5:7659	2015-02-05_Fusion_1073.raw	2	NP_666077.2 lcl|GPHN_4:8-2326_ORF1_GPHN_4:7:2325, XP_006515962.1, XP_006515963.1, XP_006515964.1, XP_006515965.1, XP_006515966.1, XP_006515967.1, XP_006515968.1 lcl|GPHN_38:8-2365_ORF1_GPHN_38:7:2364, XP_006515969.1 lcl|GPHN_3:8-2257_ORF1_GPHN_3:7:2256, XP_006515970.1 lcl|GPHN_1:8-2218_ORF1_GPHN_1:7:2217, XP_017170562.1, XP_017170563.1, XP_017170564.1, XP_017170565.1 lcl|GPHN_29:8-2323_ORF1_GPHN_…	418	UniProt	NCBI validated	NCBI predicted	ORF DB
DGPGDRFIIG	1	DGPGDRFIIG		34.1	1045.52	10	0.4	523.767	27.83	434660	F5:9212	2015-02-05_Fusion_1073.raw	2	NP_666077.2 lcl|GPHN_4:8-2326_ORF1_GPHN_4:7:2325, XP_006515962.1, XP_006515963.1, XP_006515964.1, XP_006515965.1, XP_006515966.1, XP_006515967.1, XP_006515968.1 lcl|GPHN_38:8-2365_ORF1_GPHN_38:7:2364, XP_006515969.1 lcl|GPHN_3:8-2257_ORF1_GPHN_3:7:2256, XP_006515970.1 lcl|GPHN_1:8-2218_ORF1_GPHN_1:7:2217, XP_017170562.1, XP_017170563.1, XP_017170564.1, XP_017170565.1 lcl|GPHN_29:8-2323_ORF1_GPHN_…	418	UniProt	NCBI validated	NCBI predicted	ORF DB
DGPGDRFIIGE	1	DGPGDRFIIGE		35.5	1174.56	11	1.1	588.289	27.86	8083000	F5:9226	2015-02-05_Fusion_1073.raw	1	NP_666077.2 lcl|GPHN_4:8-2326_ORF1_GPHN_4:7:2325, XP_006515962.1, XP_006515963.1, XP_006515964.1, XP_006515965.1, XP_006515966.1, XP_006515967.1, XP_006515968.1 lcl|GPHN_38:8-2365_ORF1_GPHN_38:7:2364, XP_006515969.1 lcl|GPHN_3:8-2257_ORF1_GPHN_3:7:2256, XP_006515970.1 lcl|GPHN_1:8-2218_ORF1_GPHN_1:7:2217, XP_017170562.1, XP_017170563.1, XP_017170564.1, XP_017170565.1 lcl|GPHN_29:8-2323_ORF1_GPHN_…	418	UniProt	NCBI validated	NCBI predicted	ORF DB
DGPGDRFIIGES	1	DGPGDRFIIGES		36.77	1261.59	12	1.2	631.805	27.34	753200	F6:9287	2015-02-05_Fusion_1078.raw	2	NP_666077.2 lcl|GPHN_4:8-2326_ORF1_GPHN_4:7:2325, XP_006515962.1, XP_006515963.1, XP_006515964.1, XP_006515965.1, XP_006515966.1, XP_006515967.1, XP_006515968.1 lcl|GPHN_38:8-2365_ORF1_GPHN_38:7:2364, XP_006515969.1 lcl|GPHN_3:8-2257_ORF1_GPHN_3:7:2256, XP_006515970.1 lcl|GPHN_1:8-2218_ORF1_GPHN_1:7:2217, XP_017170562.1, XP_017170563.1, XP_017170564.1, XP_017170565.1 lcl|GPHN_29:8-2323_ORF1_GPHN_…	418	UniProt	NCBI validated	NCBI predicted	ORF DB
DGPGDRFIIGESQ	1	DGPGDRFIIGESQ		25.56	1389.65	13	0.2	695.834	26.97	884020	F9:8958	2015-02-05_Fusion_1084.raw	2	NP_666077.2 lcl|GPHN_4:8-2326_ORF1_GPHN_4:7:2325, XP_006515962.1, XP_006515963.1, XP_006515964.1, XP_006515965.1, XP_006515966.1, XP_006515967.1, XP_006515968.1 lcl|GPHN_38:8-2365_ORF1_GPHN_38:7:2364, XP_006515969.1 lcl|GPHN_3:8-2257_ORF1_GPHN_3:7:2256, XP_006515970.1 lcl|GPHN_1:8-2218_ORF1_GPHN_1:7:2217, XP_017170562.1, XP_017170563.1, XP_017170564.1, XP_017170565.1 lcl|GPHN_29:8-2323_ORF1_GPHN_…	418	UniProt	NCBI validated	NCBI predicted	ORF DB
DGPGDRFIIGESQA	1	DGPGDRFIIGESQA		34.36	1460.69	14	-0.2	731.352	27.12	1418200	F2:9117	2015-02-05_Fusion_1067.raw	3	NP_666077.2 lcl|GPHN_4:8-2326_ORF1_GPHN_4:7:2325, XP_006515962.1, XP_006515963.1, XP_006515964.1, XP_006515965.1, XP_006515966.1, XP_006515967.1, XP_006515968.1 lcl|GPHN_38:8-2365_ORF1_GPHN_38:7:2364, XP_006515969.1 lcl|GPHN_3:8-2257_ORF1_GPHN_3:7:2256, XP_006515970.1 lcl|GPHN_1:8-2218_ORF1_GPHN_1:7:2217, XP_017170562.1, XP_017170563.1, XP_017170564.1, XP_017170565.1 lcl|GPHN_29:8-2323_ORF1_GPHN_…	418	UniProt	NCBI validated	NCBI predicted	ORF DB
DGPGDRFIIGESQAGEQPT	1	DGPGDRFIIGESQAGEQPT		48.67	1972.91	19	-0.8	987.463	27.07	38616000	F1:8852	2015-02-05_Fusion_1062.raw	4	NP_666077.2 lcl|GPHN_4:8-2326_ORF1_GPHN_4:7:2325, XP_006515962.1, XP_006515963.1, XP_006515964.1, XP_006515965.1, XP_006515966.1, XP_006515967.1, XP_006515968.1 lcl|GPHN_38:8-2365_ORF1_GPHN_38:7:2364, XP_006515969.1 lcl|GPHN_3:8-2257_ORF1_GPHN_3:7:2256, XP_006515970.1 lcl|GPHN_1:8-2218_ORF1_GPHN_1:7:2217, XP_017170562.1, XP_017170563.1, XP_017170564.1, XP_017170565.1 lcl|GPHN_29:8-2323_ORF1_GPHN_…	418	UniProt	NCBI validated	NCBI predicted	ORF DB
DGPGDRFIIGESQAGEQPTQT	1	DGPGDRFIIGESQAGEQPTQT		43.75	2202.02	21	-2.5	1102.01	26.87	519890	F6:9067	2015-02-05_Fusion_1078.raw	2	NP_666077.2 lcl|GPHN_4:8-2326_ORF1_GPHN_4:7:2325, XP_006515962.1, XP_006515963.1, XP_006515964.1, XP_006515965.1, XP_006515966.1, XP_006515967.1, XP_006515968.1 lcl|GPHN_38:8-2365_ORF1_GPHN_38:7:2364, XP_006515969.1 lcl|GPHN_3:8-2257_ORF1_GPHN_3:7:2256, XP_006515970.1 lcl|GPHN_1:8-2218_ORF1_GPHN_1:7:2217, XP_017170562.1, XP_017170563.1, XP_017170564.1, XP_017170565.1 lcl|GPHN_29:8-2323_ORF1_GPHN_…	418	UniProt	NCBI validated	NCBI predicted	ORF DB
DGPGDRFIIGESQAGEQPTQTV	1	DGPGDRFIIGESQAGEQPTQTV		32.75	2301.09	22	0.7	1151.55	28.43	4400300	F2:9723	2015-02-05_Fusion_1067.raw	4	NP_666077.2 lcl|GPHN_4:8-2326_ORF1_GPHN_4:7:2325, XP_006515962.1, XP_006515963.1, XP_006515964.1, XP_006515965.1, XP_006515966.1, XP_006515967.1, XP_006515968.1 lcl|GPHN_38:8-2365_ORF1_GPHN_38:7:2364, XP_006515969.1 lcl|GPHN_3:8-2257_ORF1_GPHN_3:7:2256, XP_006515970.1 lcl|GPHN_1:8-2218_ORF1_GPHN_1:7:2217, XP_017170562.1, XP_017170563.1, XP_017170564.1, XP_017170565.1 lcl|GPHN_29:8-2323_ORF1_GPHN_…	418	UniProt	NCBI validated	NCBI predicted	ORF DB
DGPGDRFIIGESQAGEQPTQTVMPG	1	DGPGDRFIIGESQAGEQPTQTVM(+15.99)PG	M23:Oxidation (M):1000.00	34.13	2602.2	25	0.6	868.407	27.93	3122500	F6:9542	2015-02-05_Fusion_1078.raw	4	NP_666077.2 lcl|GPHN_4:8-2326_ORF1_GPHN_4:7:2325, XP_006515962.1, XP_006515963.1, XP_006515964.1, XP_006515965.1, XP_006515966.1, XP_006515967.1, XP_006515968.1 lcl|GPHN_38:8-2365_ORF1_GPHN_38:7:2364, XP_006515969.1 lcl|GPHN_3:8-2257_ORF1_GPHN_3:7:2256, XP_006515970.1 lcl|GPHN_1:8-2218_ORF1_GPHN_1:7:2217, XP_017170562.1, XP_017170563.1, XP_017170564.1, XP_017170565.1 lcl|GPHN_29:8-2323_ORF1_GPHN_…	418	UniProt	NCBI validated	NCBI predicted	ORF DB
DGPGDRFIIGESQAGEQPTQTVMPGQV	1	DGPGDRFIIGESQAGEQPTQTVM(+15.99)PGQV	M23:Oxidation (M):1000.00	42.99	2829.32	27	0	944.115	29.07	3412700	F6:10075	2015-02-05_Fusion_1078.raw	2	NP_666077.2 lcl|GPHN_4:8-2326_ORF1_GPHN_4:7:2325, XP_006515962.1, XP_006515963.1, XP_006515964.1, XP_006515965.1, XP_006515966.1, XP_006515967.1, XP_006515968.1 lcl|GPHN_38:8-2365_ORF1_GPHN_38:7:2364, XP_006515969.1 lcl|GPHN_3:8-2257_ORF1_GPHN_3:7:2256, XP_006515970.1 lcl|GPHN_1:8-2218_ORF1_GPHN_1:7:2217, XP_017170562.1, XP_017170563.1, XP_017170564.1, XP_017170565.1 lcl|GPHN_29:8-2323_ORF1_GPHN_…	418	UniProt	NCBI validated	NCBI predicted	ORF DB
DGPGDRFIIGESQAGEQPTQTVMPGQVM	1	DGPGDRFIIGESQAGEQPTQTVM(+15.99)PGQVM(+15.99)	M23:Oxidation (M):1000.00;M28:Oxidation (M):1000.00	43.49	2976.36	28	1.1	993.128	28.49	2006400	F6:9800	2015-02-05_Fusion_1078.raw	2	NP_666077.2 lcl|GPHN_4:8-2326_ORF1_GPHN_4:7:2325, XP_006515962.1, XP_006515963.1, XP_006515964.1, XP_006515965.1, XP_006515966.1, XP_006515967.1, XP_006515968.1 lcl|GPHN_38:8-2365_ORF1_GPHN_38:7:2364, XP_006515969.1 lcl|GPHN_3:8-2257_ORF1_GPHN_3:7:2256, XP_006515970.1 lcl|GPHN_1:8-2218_ORF1_GPHN_1:7:2217, XP_017170562.1, XP_017170563.1, XP_017170564.1, XP_017170565.1 lcl|GPHN_29:8-2323_ORF1_GPHN_…	418	UniProt	NCBI validated	NCBI predicted	ORF DB
DGPGDRFIIGESQAGEQPTQTVMPGQVM	2	DGPGDRFIIGESQAGEQPTQTVM(+15.99)PGQVM	M23:Oxidation (M):23.70	35.13	2960.36	28	0.5	987.796	30.42	1554900	F2:10668	2015-02-05_Fusion_1067.raw	2	NP_666077.2 lcl|GPHN_4:8-2326_ORF1_GPHN_4:7:2325, XP_006515962.1, XP_006515963.1, XP_006515964.1, XP_006515965.1, XP_006515966.1, XP_006515967.1, XP_006515968.1 lcl|GPHN_38:8-2365_ORF1_GPHN_38:7:2364, XP_006515969.1 lcl|GPHN_3:8-2257_ORF1_GPHN_3:7:2256, XP_006515970.1 lcl|GPHN_1:8-2218_ORF1_GPHN_1:7:2217, XP_017170562.1, XP_017170563.1, XP_017170564.1, XP_017170565.1 lcl|GPHN_29:8-2323_ORF1_GPHN_…	418	UniProt	NCBI validated	NCBI predicted	ORF DB
DGPGDRFIIGESQAGEQPTQTVMPGQVMRV	1	DGPGDRFIIGESQAGEQPTQTVM(+15.99)PGQVM(+15.99)RV	M23:Oxidation (M):1000.00;M28:Oxidation (M):1000.00	57.15	3231.53	30	-1	1078.18	26.38	10876000	F6:8818	2015-02-05_Fusion_1078.raw	4	NP_666077.2 lcl|GPHN_4:8-2326_ORF1_GPHN_4:7:2325, XP_006515962.1, XP_006515963.1, XP_006515964.1, XP_006515965.1, XP_006515966.1, XP_006515967.1, XP_006515968.1 lcl|GPHN_38:8-2365_ORF1_GPHN_38:7:2364, XP_006515969.1 lcl|GPHN_3:8-2257_ORF1_GPHN_3:7:2256, XP_006515970.1 lcl|GPHN_1:8-2218_ORF1_GPHN_1:7:2217, XP_017170562.1, XP_017170563.1, XP_017170564.1, XP_017170565.1 lcl|GPHN_29:8-2323_ORF1_GPHN_…	418	UniProt	NCBI validated	NCBI predicted	ORF DB
DGTEELEVR	1	DGTEELEVR		30.61	1046.49	9	-0.6	524.251	20.82	41717	F5:5983	2015-02-05_Fusion_1073.raw	1	NP_666077.2 lcl|GPHN_4:8-2326_ORF1_GPHN_4:7:2325, XP_006515962.1, XP_006515963.1, XP_006515964.1, XP_006515965.1, XP_006515966.1, XP_006515967.1, XP_006515968.1 lcl|GPHN_38:8-2365_ORF1_GPHN_38:7:2364, XP_006515969.1 lcl|GPHN_3:8-2257_ORF1_GPHN_3:7:2256, XP_006515970.1 lcl|GPHN_1:8-2218_ORF1_GPHN_1:7:2217, XP_017170562.1, XP_017170563.1, XP_017170564.1, XP_017170565.1 lcl|GPHN_29:8-2323_ORF1_GPHN_…	474	UniProt	NCBI validated	NCBI predicted	ORF DB
DIDGVRKI	1	DIDGVRKI		20.21	914.519	8	0	458.267	18.2	3729700	F6:4971	2015-02-05_Fusion_1078.raw	1	NP_666077.2 lcl|GPHN_4:8-2326_ORF1_GPHN_4:7:2325, XP_006515962.1, XP_006515963.1, XP_006515964.1, XP_006515965.1, XP_006515966.1, XP_006515967.1, XP_006515968.1 lcl|GPHN_38:8-2365_ORF1_GPHN_38:7:2364, XP_006515969.1 lcl|GPHN_3:8-2257_ORF1_GPHN_3:7:2256, XP_006515970.1 lcl|GPHN_1:8-2218_ORF1_GPHN_1:7:2217, XP_017170562.1, XP_017170563.1, XP_017170564.1, XP_017170565.1 lcl|GPHN_29:8-2323_ORF1_GPHN_…	649	UniProt	NCBI validated	NCBI predicted	ORF DB
DIDLHAQ	1	DIDLHAQ		21.52	810.387	7	-0.7	406.201	20.6	2577100	F9:5972	2015-02-05_Fusion_1084.raw	1	NP_666077.2 lcl|GPHN_4:8-2326_ORF1_GPHN_4:7:2325, XP_006515962.1, XP_006515963.1, XP_006515964.1, XP_006515965.1, XP_006515966.1, XP_006515967.1, XP_006515968.1 lcl|GPHN_38:8-2365_ORF1_GPHN_38:7:2364, XP_006515969.1 lcl|GPHN_3:8-2257_ORF1_GPHN_3:7:2256, XP_006515970.1 lcl|GPHN_1:8-2218_ORF1_GPHN_1:7:2217, XP_017170562.1, XP_017170563.1, XP_017170564.1, XP_017170565.1 lcl|GPHN_29:8-2323_ORF1_GPHN_…	623	UniProt	NCBI validated	NCBI predicted	ORF DB
DIDLHAQI	1	DIDLHAQI		28.12	923.471	8	-0.9	462.743	26.73	12423000	F1:8693	2015-02-05_Fusion_1062.raw	3	NP_666077.2 lcl|GPHN_4:8-2326_ORF1_GPHN_4:7:2325, XP_006515962.1, XP_006515963.1, XP_006515964.1, XP_006515965.1, XP_006515966.1, XP_006515967.1, XP_006515968.1 lcl|GPHN_38:8-2365_ORF1_GPHN_38:7:2364, XP_006515969.1 lcl|GPHN_3:8-2257_ORF1_GPHN_3:7:2256, XP_006515970.1 lcl|GPHN_1:8-2218_ORF1_GPHN_1:7:2217, XP_017170562.1, XP_017170563.1, XP_017170564.1, XP_017170565.1 lcl|GPHN_29:8-2323_ORF1_GPHN_…	623	UniProt	NCBI validated	NCBI predicted	ORF DB
DKGVQCEEEEEEKK	1	DKGVQC(+57.02)EEEEEEKK	C6:Carbamidomethylation:1000.00	43.38	1735.76	14	-0.3	579.593	13.21	299340	F5:2526	2015-02-05_Fusion_1073.raw	2	NP_666077.2 lcl|GPHN_4:8-2326_ORF1_GPHN_4:7:2325, XP_006515962.1, XP_006515963.1, XP_006515964.1, XP_006515965.1, XP_006515966.1, XP_006515967.1, XP_006515968.1 lcl|GPHN_38:8-2365_ORF1_GPHN_38:7:2364, XP_006515969.1 lcl|GPHN_3:8-2257_ORF1_GPHN_3:7:2256, XP_006515970.1 lcl|GPHN_1:8-2218_ORF1_GPHN_1:7:2217, XP_017170562.1, XP_017170563.1, XP_017170564.1, XP_017170565.1 lcl|GPHN_29:8-2323_ORF1_GPHN_…	207	UniProt	NCBI validated	NCBI predicted	ORF DB
DKGVQCEEEEEEKKD	1	DKGVQC(+57.02)EEEEEEKKD	C6:Carbamidomethylation:1000.00	46.36	1850.78	15	-0.7	617.935	13.68	499900	F5:2712	2015-02-05_Fusion_1073.raw	2	NP_666077.2 lcl|GPHN_4:8-2326_ORF1_GPHN_4:7:2325, XP_006515962.1, XP_006515963.1, XP_006515964.1, XP_006515965.1, XP_006515966.1, XP_006515967.1, XP_006515968.1 lcl|GPHN_38:8-2365_ORF1_GPHN_38:7:2364, XP_006515969.1 lcl|GPHN_3:8-2257_ORF1_GPHN_3:7:2256, XP_006515970.1 lcl|GPHN_1:8-2218_ORF1_GPHN_1:7:2217, XP_017170562.1, XP_017170563.1, XP_017170564.1, XP_017170565.1 lcl|GPHN_29:8-2323_ORF1_GPHN_…	207	UniProt	NCBI validated	NCBI predicted	ORF DB
DKGVQCEEEEEEKKDSG	1	DKGVQC(+57.02)EEEEEEKKDSG	C6:Carbamidomethylation:1000.00	47.25	1994.84	17	3.1	665.955	14.19	296830	F5:2911	2015-02-05_Fusion_1073.raw	2	NP_666077.2 lcl|GPHN_4:8-2326_ORF1_GPHN_4:7:2325, XP_006515962.1, XP_006515963.1, XP_006515964.1, XP_006515965.1, XP_006515966.1, XP_006515967.1, XP_006515968.1 lcl|GPHN_38:8-2365_ORF1_GPHN_38:7:2364, XP_006515969.1 lcl|GPHN_3:8-2257_ORF1_GPHN_3:7:2256, XP_006515970.1 lcl|GPHN_1:8-2218_ORF1_GPHN_1:7:2217, XP_017170562.1, XP_017170563.1, XP_017170564.1, XP_017170565.1 lcl|GPHN_29:8-2323_ORF1_GPHN_…	207	UniProt	NCBI validated	NCBI predicted	ORF DB
DKGVQCEEEEEEKKDSGVA	1	DKGVQC(+57.02)EEEEEEKKDSGVA	C6:Carbamidomethylation:1000.00	52.45	2164.94	19	3.2	722.657	16.15	22453000	F9:3889	2015-02-05_Fusion_1084.raw	6	NP_666077.2 lcl|GPHN_4:8-2326_ORF1_GPHN_4:7:2325, XP_006515962.1, XP_006515963.1, XP_006515964.1, XP_006515965.1, XP_006515966.1, XP_006515967.1, XP_006515968.1 lcl|GPHN_38:8-2365_ORF1_GPHN_38:7:2364, XP_006515969.1 lcl|GPHN_3:8-2257_ORF1_GPHN_3:7:2256, XP_006515970.1 lcl|GPHN_1:8-2218_ORF1_GPHN_1:7:2217, XP_017170562.1, XP_017170563.1, XP_017170564.1, XP_017170565.1 lcl|GPHN_29:8-2323_ORF1_GPHN_…	207	UniProt	NCBI validated	NCBI predicted	ORF DB
DKGVQCEEEEEEKKDSGVAS	1	DKGVQC(+57.02)EEEEEEKKDSGVAS	C6:Carbamidomethylation:1000.00	33.35	2251.98	20	1.3	751.667	16.1	828880	F5:3783	2015-02-05_Fusion_1073.raw	4	NP_666077.2 lcl|GPHN_4:8-2326_ORF1_GPHN_4:7:2325, XP_006515962.1, XP_006515963.1, XP_006515964.1, XP_006515965.1, XP_006515966.1, XP_006515967.1, XP_006515968.1 lcl|GPHN_38:8-2365_ORF1_GPHN_38:7:2364, XP_006515969.1 lcl|GPHN_3:8-2257_ORF1_GPHN_3:7:2256, XP_006515970.1 lcl|GPHN_1:8-2218_ORF1_GPHN_1:7:2217, XP_017170562.1, XP_017170563.1, XP_017170564.1, XP_017170565.1 lcl|GPHN_29:8-2323_ORF1_GPHN_…	207	UniProt	NCBI validated	NCBI predicted	ORF DB
DKRIPDSIIS	1	DKRIPDSIIS		22.31	1142.63	10	-1.1	572.321	22.04	2218600	F2:6690	2015-02-05_Fusion_1067.raw	2	NP_666077.2 lcl|GPHN_4:8-2326_ORF1_GPHN_4:7:2325, XP_006515962.1, XP_006515963.1, XP_006515964.1, XP_006515965.1, XP_006515968.1 lcl|GPHN_38:8-2365_ORF1_GPHN_38:7:2364, XP_017170562.1, XP_017170563.1, XP_017170564.1, lcl|GPHN_101:8-994_ORF2_GPHN_101:7:993, lcl|GPHN_105:73-2247_ORF1_GPHN_105:72:2246, lcl|GPHN_119:441-2183_ORF3_GPHN_119:440:2182, lcl|GPHN_121:8-2368_ORF1_GPHN_121:7:2367, lcl|GPHN_1…	277		NCBI validated	NCBI predicted	ORF DB
DKRIPDSIISR	1	DKRIPDSIISR		34.67	1298.73	11	-0.7	433.917	19.29	443610	F2:5480	2015-02-05_Fusion_1067.raw	1	NP_666077.2 lcl|GPHN_4:8-2326_ORF1_GPHN_4:7:2325, XP_006515962.1, XP_006515963.1, XP_006515964.1, XP_006515965.1, XP_006515968.1 lcl|GPHN_38:8-2365_ORF1_GPHN_38:7:2364, XP_017170562.1, XP_017170563.1, XP_017170564.1, lcl|GPHN_101:8-994_ORF2_GPHN_101:7:993, lcl|GPHN_105:73-2247_ORF1_GPHN_105:72:2246, lcl|GPHN_119:441-2183_ORF3_GPHN_119:440:2182, lcl|GPHN_121:8-2368_ORF1_GPHN_121:7:2367, lcl|GPHN_1…	277		NCBI validated	NCBI predicted	ORF DB
DLLRDAI	1	D(+42.01)LLRDAI	D1:Acetylation (Protein N-term):1000.00	20.41	856.465	7	-1.2	429.239	30.37	286110	F2:10648	2015-02-05_Fusion_1067.raw	1	NP_666077.2 lcl|GPHN_4:8-2326_ORF1_GPHN_4:7:2325, XP_006515962.1, XP_006515963.1, XP_006515964.1, XP_006515965.1, XP_006515966.1, XP_006515967.1, XP_006515968.1 lcl|GPHN_38:8-2365_ORF1_GPHN_38:7:2364, XP_006515969.1 lcl|GPHN_3:8-2257_ORF1_GPHN_3:7:2256, XP_006515970.1 lcl|GPHN_1:8-2218_ORF1_GPHN_1:7:2217, XP_017170562.1, XP_017170563.1, XP_017170564.1, XP_017170565.1 lcl|GPHN_29:8-2323_ORF1_GPHN_…	167	UniProt	NCBI validated	NCBI predicted	ORF DB
DLLRDAI	2	DLLRDAI		20.05	814.455	7	-2.6	408.234	27.76	22184000	F2:9406	2015-02-05_Fusion_1067.raw	2	NP_666077.2 lcl|GPHN_4:8-2326_ORF1_GPHN_4:7:2325, XP_006515962.1, XP_006515963.1, XP_006515964.1, XP_006515965.1, XP_006515966.1, XP_006515967.1, XP_006515968.1 lcl|GPHN_38:8-2365_ORF1_GPHN_38:7:2364, XP_006515969.1 lcl|GPHN_3:8-2257_ORF1_GPHN_3:7:2256, XP_006515970.1 lcl|GPHN_1:8-2218_ORF1_GPHN_1:7:2217, XP_017170562.1, XP_017170563.1, XP_017170564.1, XP_017170565.1 lcl|GPHN_29:8-2323_ORF1_GPHN_…	167	UniProt	NCBI validated	NCBI predicted	ORF DB
DLLRDAIV	1	D(+42.01)LLRDAIV	D1:Acetylation (Protein N-term):1000.00	31.88	955.534	8	-1	478.774	32.27	6559100	F6:11513	2015-02-05_Fusion_1078.raw	4	NP_666077.2 lcl|GPHN_4:8-2326_ORF1_GPHN_4:7:2325, XP_006515962.1, XP_006515963.1, XP_006515964.1, XP_006515965.1, XP_006515966.1, XP_006515967.1, XP_006515968.1 lcl|GPHN_38:8-2365_ORF1_GPHN_38:7:2364, XP_006515969.1 lcl|GPHN_3:8-2257_ORF1_GPHN_3:7:2256, XP_006515970.1 lcl|GPHN_1:8-2218_ORF1_GPHN_1:7:2217, XP_017170562.1, XP_017170563.1, XP_017170564.1, XP_017170565.1 lcl|GPHN_29:8-2323_ORF1_GPHN_…	167	UniProt	NCBI validated	NCBI predicted	ORF DB
DLLRDAIV	2	DLLRDAIV		23.82	913.523	8	0.3	457.769	29.56	22305000	F6:10333	2015-02-05_Fusion_1078.raw	2	NP_666077.2 lcl|GPHN_4:8-2326_ORF1_GPHN_4:7:2325, XP_006515962.1, XP_006515963.1, XP_006515964.1, XP_006515965.1, XP_006515966.1, XP_006515967.1, XP_006515968.1 lcl|GPHN_38:8-2365_ORF1_GPHN_38:7:2364, XP_006515969.1 lcl|GPHN_3:8-2257_ORF1_GPHN_3:7:2256, XP_006515970.1 lcl|GPHN_1:8-2218_ORF1_GPHN_1:7:2217, XP_017170562.1, XP_017170563.1, XP_017170564.1, XP_017170565.1 lcl|GPHN_29:8-2323_ORF1_GPHN_…	167	UniProt	NCBI validated	NCBI predicted	ORF DB
DLLRDAIVK	1	DLLRDAIVK		19.07	1041.62	9	-2.8	348.212	24.08	797170	F6:7739	2015-02-05_Fusion_1078.raw	1	NP_666077.2 lcl|GPHN_4:8-2326_ORF1_GPHN_4:7:2325, XP_006515962.1, XP_006515963.1, XP_006515964.1, XP_006515965.1, XP_006515966.1, XP_006515967.1, XP_006515968.1 lcl|GPHN_38:8-2365_ORF1_GPHN_38:7:2364, XP_006515969.1 lcl|GPHN_3:8-2257_ORF1_GPHN_3:7:2256, XP_006515970.1 lcl|GPHN_1:8-2218_ORF1_GPHN_1:7:2217, XP_017170562.1, XP_017170563.1, XP_017170564.1, XP_017170565.1 lcl|GPHN_29:8-2323_ORF1_GPHN_…	167	UniProt	NCBI validated	NCBI predicted	ORF DB
DLLRDAIVKV	1	DLLRDAIVKV		28.44	1140.69	10	3.6	571.353	28.11	142050000	F2:9563	2015-02-05_Fusion_1067.raw	3	NP_666077.2 lcl|GPHN_4:8-2326_ORF1_GPHN_4:7:2325, XP_006515962.1, XP_006515963.1, XP_006515964.1, XP_006515965.1, XP_006515966.1, XP_006515967.1, XP_006515968.1 lcl|GPHN_38:8-2365_ORF1_GPHN_38:7:2364, XP_006515969.1 lcl|GPHN_3:8-2257_ORF1_GPHN_3:7:2256, XP_006515970.1 lcl|GPHN_1:8-2218_ORF1_GPHN_1:7:2217, XP_017170562.1, XP_017170563.1, XP_017170564.1, XP_017170565.1 lcl|GPHN_29:8-2323_ORF1_GPHN_…	167	UniProt	NCBI validated	NCBI predicted	ORF DB
DLLRDAIVKV	2	D(+42.01)LLRDAIVKV	D1:Acetylation (Protein N-term):1000.00	26.07	1182.7	10	-0.3	592.356	29	9052700	F6:10051	2015-02-05_Fusion_1078.raw	3	NP_666077.2 lcl|GPHN_4:8-2326_ORF1_GPHN_4:7:2325, XP_006515962.1, XP_006515963.1, XP_006515964.1, XP_006515965.1, XP_006515966.1, XP_006515967.1, XP_006515968.1 lcl|GPHN_38:8-2365_ORF1_GPHN_38:7:2364, XP_006515969.1 lcl|GPHN_3:8-2257_ORF1_GPHN_3:7:2256, XP_006515970.1 lcl|GPHN_1:8-2218_ORF1_GPHN_1:7:2217, XP_017170562.1, XP_017170563.1, XP_017170564.1, XP_017170565.1 lcl|GPHN_29:8-2323_ORF1_GPHN_…	167	UniProt	NCBI validated	NCBI predicted	ORF DB
DLLRDAIVKVK	1	DLLRDAIVKVK		34.34	1268.78	11	-1.4	423.934	24.12	1490900	F6:7751	2015-02-05_Fusion_1078.raw	2	NP_666077.2 lcl|GPHN_4:8-2326_ORF1_GPHN_4:7:2325, XP_006515962.1, XP_006515963.1, XP_006515964.1, XP_006515965.1, XP_006515966.1, XP_006515967.1, XP_006515968.1 lcl|GPHN_38:8-2365_ORF1_GPHN_38:7:2364, XP_006515969.1 lcl|GPHN_3:8-2257_ORF1_GPHN_3:7:2256, XP_006515970.1 lcl|GPHN_1:8-2218_ORF1_GPHN_1:7:2217, XP_017170562.1, XP_017170563.1, XP_017170564.1, XP_017170565.1 lcl|GPHN_29:8-2323_ORF1_GPHN_…	167	UniProt	NCBI validated	NCBI predicted	ORF DB
DLLRDAIVKVKEV	1	DLLRDAIVKVKEV		31.27	1496.89	13	3.1	499.973	28.19	704880	F2:9641	2015-02-05_Fusion_1067.raw	2	NP_666077.2 lcl|GPHN_4:8-2326_ORF1_GPHN_4:7:2325, XP_006515962.1, XP_006515963.1, XP_006515964.1, XP_006515965.1, XP_006515966.1, XP_006515967.1, XP_006515968.1 lcl|GPHN_38:8-2365_ORF1_GPHN_38:7:2364, XP_006515969.1 lcl|GPHN_3:8-2257_ORF1_GPHN_3:7:2256, XP_006515970.1 lcl|GPHN_1:8-2218_ORF1_GPHN_1:7:2217, XP_017170562.1, XP_017170563.1, XP_017170564.1, XP_017170565.1 lcl|GPHN_29:8-2323_ORF1_GPHN_…	167	UniProt	NCBI validated	NCBI predicted	ORF DB
DLVQDPSL	1	DLVQDPSL		21.03	885.444	8	-0.4	443.729	29.73	2260200	F5:10051	2015-02-05_Fusion_1073.raw	2	NP_666077.2 lcl|GPHN_4:8-2326_ORF1_GPHN_4:7:2325, XP_006515962.1, XP_006515963.1, XP_006515964.1, XP_006515965.1, XP_006515966.1, XP_006515967.1, XP_006515968.1 lcl|GPHN_38:8-2365_ORF1_GPHN_38:7:2364, XP_006515969.1 lcl|GPHN_3:8-2257_ORF1_GPHN_3:7:2256, XP_006515970.1 lcl|GPHN_1:8-2218_ORF1_GPHN_1:7:2217, XP_017170562.1, XP_017170563.1, XP_017170564.1, XP_017170565.1 lcl|GPHN_29:8-2323_ORF1_GPHN_…	41	UniProt	NCBI validated	NCBI predicted	ORF DB
DLVQDPSLL	1	DLVQDPSLL		24.31	998.528	9	-0.5	500.271	34.42	1412700	F5:11697	2015-02-05_Fusion_1073.raw	5	NP_666077.2 lcl|GPHN_4:8-2326_ORF1_GPHN_4:7:2325, XP_006515962.1, XP_006515963.1, XP_006515964.1, XP_006515965.1, XP_006515966.1, XP_006515967.1, XP_006515968.1 lcl|GPHN_38:8-2365_ORF1_GPHN_38:7:2364, XP_006515969.1 lcl|GPHN_3:8-2257_ORF1_GPHN_3:7:2256, XP_006515970.1 lcl|GPHN_1:8-2218_ORF1_GPHN_1:7:2217, XP_017170562.1, XP_017170563.1, XP_017170564.1, XP_017170565.1 lcl|GPHN_29:8-2323_ORF1_GPHN_…	41	UniProt	NCBI validated	NCBI predicted	ORF DB
DLVQDPSLLG	1	DLVQDPSLLG		27.42	1055.55	10	-0.8	528.782	33.67	5752100	F5:11430	2015-02-05_Fusion_1073.raw	2	NP_666077.2 lcl|GPHN_4:8-2326_ORF1_GPHN_4:7:2325, XP_006515962.1, XP_006515963.1, XP_006515964.1, XP_006515965.1, XP_006515966.1, XP_006515967.1, XP_006515968.1 lcl|GPHN_38:8-2365_ORF1_GPHN_38:7:2364, XP_006515969.1 lcl|GPHN_3:8-2257_ORF1_GPHN_3:7:2256, XP_006515970.1 lcl|GPHN_1:8-2218_ORF1_GPHN_1:7:2217, XP_017170562.1, XP_017170563.1, XP_017170564.1, XP_017170565.1 lcl|GPHN_29:8-2323_ORF1_GPHN_…	41	UniProt	NCBI validated	NCBI predicted	ORF DB
DLVQDPSLLGGTIS	1	DLVQDPSLLGGTIS		31.85	1413.74	14	-1	707.874	35.63	1781900	F7:13121	2015-02-05_Fusion_1080.raw	2	NP_666077.2 lcl|GPHN_4:8-2326_ORF1_GPHN_4:7:2325, XP_006515962.1, XP_006515963.1, XP_006515964.1, XP_006515965.1, XP_006515966.1, XP_006515967.1, XP_006515968.1 lcl|GPHN_38:8-2365_ORF1_GPHN_38:7:2364, XP_006515969.1 lcl|GPHN_3:8-2257_ORF1_GPHN_3:7:2256, XP_006515970.1 lcl|GPHN_1:8-2218_ORF1_GPHN_1:7:2217, XP_017170562.1, XP_017170563.1, XP_017170564.1, XP_017170565.1 lcl|GPHN_29:8-2323_ORF1_GPHN_…	41	UniProt	NCBI validated	NCBI predicted	ORF DB
DLVQDPSLLGGTISAY	1	DLVQDPSLLGGTISAY		27.87	1647.84	16	0.9	824.926	37.9	3439600	F7:14180	2015-02-05_Fusion_1080.raw	1	NP_666077.2 lcl|GPHN_4:8-2326_ORF1_GPHN_4:7:2325, XP_006515962.1, XP_006515963.1, XP_006515964.1, XP_006515965.1, XP_006515966.1, XP_006515967.1, XP_006515968.1 lcl|GPHN_38:8-2365_ORF1_GPHN_38:7:2364, XP_006515969.1 lcl|GPHN_3:8-2257_ORF1_GPHN_3:7:2256, XP_006515970.1 lcl|GPHN_1:8-2218_ORF1_GPHN_1:7:2217, XP_017170562.1, XP_017170563.1, XP_017170564.1, XP_017170565.1 lcl|GPHN_29:8-2323_ORF1_GPHN_…	41	UniProt	NCBI validated	NCBI predicted	ORF DB
DLVQDPSLLGGTISAYK	1	D(+42.01)LVQDPSLLGGTISAYK	D1:Acetylation (Protein N-term):1000.00	50.78	1817.94	17	0.3	909.978	34.05	29977000	F7:12384	2015-02-05_Fusion_1080.raw	10	NP_666077.2 lcl|GPHN_4:8-2326_ORF1_GPHN_4:7:2325, XP_006515962.1, XP_006515963.1, XP_006515964.1, XP_006515965.1, XP_006515966.1, XP_006515967.1, XP_006515968.1 lcl|GPHN_38:8-2365_ORF1_GPHN_38:7:2364, XP_006515969.1 lcl|GPHN_3:8-2257_ORF1_GPHN_3:7:2256, XP_006515970.1 lcl|GPHN_1:8-2218_ORF1_GPHN_1:7:2217, XP_017170562.1, XP_017170563.1, XP_017170564.1, XP_017170565.1 lcl|GPHN_29:8-2323_ORF1_GPHN_…	41	UniProt	NCBI validated	NCBI predicted	ORF DB
DLVQDPSLLGGTISAYK	2	DLVQDPSLLGGTISAYK		46.91	1775.93	17	0.5	888.973	32.54	304150000	F7:11683	2015-02-05_Fusion_1080.raw	7	NP_666077.2 lcl|GPHN_4:8-2326_ORF1_GPHN_4:7:2325, XP_006515962.1, XP_006515963.1, XP_006515964.1, XP_006515965.1, XP_006515966.1, XP_006515967.1, XP_006515968.1 lcl|GPHN_38:8-2365_ORF1_GPHN_38:7:2364, XP_006515969.1 lcl|GPHN_3:8-2257_ORF1_GPHN_3:7:2256, XP_006515970.1 lcl|GPHN_1:8-2218_ORF1_GPHN_1:7:2217, XP_017170562.1, XP_017170563.1, XP_017170564.1, XP_017170565.1 lcl|GPHN_29:8-2323_ORF1_GPHN_…	41	UniProt	NCBI validated	NCBI predicted	ORF DB
DNLPPFP	1	DNLPPFP		20.69	798.391	7	1.1	799.399	32.84	987310	F9:11724	2015-02-05_Fusion_1084.raw	1	NP_666077.2 lcl|GPHN_4:8-2326_ORF1_GPHN_4:7:2325, XP_006515962.1, XP_006515963.1, XP_006515964.1, XP_006515965.1, XP_006515966.1, XP_006515967.1, XP_006515968.1 lcl|GPHN_38:8-2365_ORF1_GPHN_38:7:2364, XP_006515969.1 lcl|GPHN_3:8-2257_ORF1_GPHN_3:7:2256, XP_006515970.1 lcl|GPHN_1:8-2218_ORF1_GPHN_1:7:2217, XP_017170562.1, XP_017170563.1, XP_017170564.1, XP_017170565.1 lcl|GPHN_29:8-2323_ORF1_GPHN_…	399	UniProt	NCBI validated	NCBI predicted	ORF DB
DNLPPFPA	1	DNLPPFPA		22.67	869.428	8	-0.5	435.721	31.74	4278500	F9:11054	2015-02-05_Fusion_1084.raw	3	NP_666077.2 lcl|GPHN_4:8-2326_ORF1_GPHN_4:7:2325, XP_006515962.1, XP_006515963.1, XP_006515964.1, XP_006515965.1, XP_006515966.1, XP_006515967.1, XP_006515968.1 lcl|GPHN_38:8-2365_ORF1_GPHN_38:7:2364, XP_006515969.1 lcl|GPHN_3:8-2257_ORF1_GPHN_3:7:2256, XP_006515970.1 lcl|GPHN_1:8-2218_ORF1_GPHN_1:7:2217, XP_017170562.1, XP_017170563.1, XP_017170564.1, XP_017170565.1 lcl|GPHN_29:8-2323_ORF1_GPHN_…	399	UniProt	NCBI validated	NCBI predicted	ORF DB
DNLPPFPAS	1	DNLPPFPAS		28.8	956.46	9	-1.5	479.237	30.47	3992900	F9:10527	2015-02-05_Fusion_1084.raw	2	NP_666077.2 lcl|GPHN_4:8-2326_ORF1_GPHN_4:7:2325, XP_006515962.1, XP_006515963.1, XP_006515964.1, XP_006515965.1, XP_006515966.1, XP_006515967.1, XP_006515968.1 lcl|GPHN_38:8-2365_ORF1_GPHN_38:7:2364, XP_006515969.1 lcl|GPHN_3:8-2257_ORF1_GPHN_3:7:2256, XP_006515970.1 lcl|GPHN_1:8-2218_ORF1_GPHN_1:7:2217, XP_017170562.1, XP_017170563.1, XP_017170564.1, XP_017170565.1 lcl|GPHN_29:8-2323_ORF1_GPHN_…	399	UniProt	NCBI validated	NCBI predicted	ORF DB
DNLPPFPASVK	1	DNLPPFPASVK		31.47	1183.62	11	3.1	592.821	26.55	828290000	F7:9129	2015-02-05_Fusion_1080.raw	4	NP_666077.2 lcl|GPHN_4:8-2326_ORF1_GPHN_4:7:2325, XP_006515962.1, XP_006515963.1, XP_006515964.1, XP_006515965.1, XP_006515966.1, XP_006515967.1, XP_006515968.1 lcl|GPHN_38:8-2365_ORF1_GPHN_38:7:2364, XP_006515969.1 lcl|GPHN_3:8-2257_ORF1_GPHN_3:7:2256, XP_006515970.1 lcl|GPHN_1:8-2218_ORF1_GPHN_1:7:2217, XP_017170562.1, XP_017170563.1, XP_017170564.1, XP_017170565.1 lcl|GPHN_29:8-2323_ORF1_GPHN_…	399	UniProt	NCBI validated	NCBI predicted	ORF DB
DNLPPFPASVKDGYAVR	1	DNLPPFPASVKDGYAVR		41.62	1844.94	17	0.5	615.988	26.16	897160	F7:8666	2015-02-05_Fusion_1080.raw	2	NP_666077.2 lcl|GPHN_4:8-2326_ORF1_GPHN_4:7:2325, XP_006515962.1, XP_006515963.1, XP_006515964.1, XP_006515965.1, XP_006515966.1, XP_006515967.1, XP_006515968.1 lcl|GPHN_38:8-2365_ORF1_GPHN_38:7:2364, XP_006515969.1 lcl|GPHN_3:8-2257_ORF1_GPHN_3:7:2256, XP_006515970.1 lcl|GPHN_1:8-2218_ORF1_GPHN_1:7:2217, XP_017170562.1, XP_017170563.1, XP_017170564.1, XP_017170565.1 lcl|GPHN_29:8-2323_ORF1_GPHN_…	399	UniProt	NCBI validated	NCBI predicted	ORF DB
DNPDDLLN	1	DNPDDLLN		19.28	914.398	8	0.4	458.207	28.71	0	F5:9610	2015-02-05_Fusion_1073.raw	0	NP_666077.2 lcl|GPHN_4:8-2326_ORF1_GPHN_4:7:2325, XP_006515962.1, XP_006515963.1, XP_006515964.1, XP_006515965.1, XP_006515966.1, XP_006515967.1, XP_006515968.1 lcl|GPHN_38:8-2365_ORF1_GPHN_38:7:2364, XP_006515969.1 lcl|GPHN_3:8-2257_ORF1_GPHN_3:7:2256, XP_006515970.1 lcl|GPHN_1:8-2218_ORF1_GPHN_1:7:2217, XP_017170562.1, XP_017170563.1, XP_017170564.1, XP_017170565.1 lcl|GPHN_29:8-2323_ORF1_GPHN_…	585	UniProt	NCBI validated	NCBI predicted	ORF DB
DNPDDLLNAL	1	DNPDDLLNAL		26.17	1098.52	10	-0.9	550.266	37.53	777010	F9:13273	2015-02-05_Fusion_1084.raw	2	NP_666077.2 lcl|GPHN_4:8-2326_ORF1_GPHN_4:7:2325, XP_006515962.1, XP_006515963.1, XP_006515964.1, XP_006515965.1, XP_006515966.1, XP_006515967.1, XP_006515968.1 lcl|GPHN_38:8-2365_ORF1_GPHN_38:7:2364, XP_006515969.1 lcl|GPHN_3:8-2257_ORF1_GPHN_3:7:2256, XP_006515970.1 lcl|GPHN_1:8-2218_ORF1_GPHN_1:7:2217, XP_017170562.1, XP_017170563.1, XP_017170564.1, XP_017170565.1 lcl|GPHN_29:8-2323_ORF1_GPHN_…	585	UniProt	NCBI validated	NCBI predicted	ORF DB
DNPDDLLNALN	1	DNPDDLLNALN		27.61	1212.56	11	0.1	607.288	35.47	5589600	F9:12587	2015-02-05_Fusion_1084.raw	1	NP_666077.2 lcl|GPHN_4:8-2326_ORF1_GPHN_4:7:2325, XP_006515962.1, XP_006515963.1, XP_006515964.1, XP_006515965.1, XP_006515966.1, XP_006515967.1, XP_006515968.1 lcl|GPHN_38:8-2365_ORF1_GPHN_38:7:2364, XP_006515969.1 lcl|GPHN_3:8-2257_ORF1_GPHN_3:7:2256, XP_006515970.1 lcl|GPHN_1:8-2218_ORF1_GPHN_1:7:2217, XP_017170562.1, XP_017170563.1, XP_017170564.1, XP_017170565.1 lcl|GPHN_29:8-2323_ORF1_GPHN_…	585	UniProt	NCBI validated	NCBI predicted	ORF DB
DPRPEYH	1	DPRPEYH		20.5	912.409	7	0.8	457.212	16.54	226070	F9:4085	2015-02-05_Fusion_1084.raw	1	NP_666077.2 lcl|GPHN_4:8-2326_ORF1_GPHN_4:7:2325, XP_006515962.1, XP_006515963.1, XP_006515964.1, XP_006515965.1, XP_006515966.1, XP_006515967.1, XP_006515968.1 lcl|GPHN_38:8-2365_ORF1_GPHN_38:7:2364, XP_006515969.1 lcl|GPHN_3:8-2257_ORF1_GPHN_3:7:2256, XP_006515970.1 lcl|GPHN_1:8-2218_ORF1_GPHN_1:7:2217, XP_017170562.1, XP_017170563.1, XP_017170564.1, XP_017170565.1 lcl|GPHN_29:8-2323_ORF1_GPHN_…	704	UniProt	NCBI validated	NCBI predicted	ORF DB
DPRPEYHR	1	DPRPEYHR		31.53	1068.51	8	-0.9	357.177	15.16	7061500	F7:3437	2015-02-05_Fusion_1080.raw	5	NP_666077.2 lcl|GPHN_4:8-2326_ORF1_GPHN_4:7:2325, XP_006515962.1, XP_006515963.1, XP_006515964.1, XP_006515965.1, XP_006515966.1, XP_006515967.1, XP_006515968.1 lcl|GPHN_38:8-2365_ORF1_GPHN_38:7:2364, XP_006515969.1 lcl|GPHN_3:8-2257_ORF1_GPHN_3:7:2256, XP_006515970.1 lcl|GPHN_1:8-2218_ORF1_GPHN_1:7:2217, XP_017170562.1, XP_017170563.1, XP_017170564.1, XP_017170565.1 lcl|GPHN_29:8-2323_ORF1_GPHN_…	704	UniProt	NCBI validated	NCBI predicted	ORF DB
DPRPEYHRC	1	DPRPEYHRC(+57.02)	C9:Carbamidomethylation:1000.00	21.13	1228.54	9	2.4	410.522	15.33	0	F8:3705	2015-02-05_Fusion_1082.raw	0	NP_666077.2 lcl|GPHN_4:8-2326_ORF1_GPHN_4:7:2325, XP_006515962.1, XP_006515963.1, XP_006515964.1, XP_006515965.1, XP_006515966.1, XP_006515967.1, XP_006515968.1 lcl|GPHN_38:8-2365_ORF1_GPHN_38:7:2364, XP_006515969.1 lcl|GPHN_3:8-2257_ORF1_GPHN_3:7:2256, XP_006515970.1 lcl|GPHN_1:8-2218_ORF1_GPHN_1:7:2217, XP_017170562.1, XP_017170563.1, XP_017170564.1, XP_017170565.1 lcl|GPHN_29:8-2323_ORF1_GPHN_…	704	UniProt	NCBI validated	NCBI predicted	ORF DB
DRFIIGE	1	DRFIIGE		22.52	848.439	7	-0.6	425.227	25.6	8077800	F9:8305	2015-02-05_Fusion_1084.raw	2	NP_666077.2 lcl|GPHN_4:8-2326_ORF1_GPHN_4:7:2325, XP_006515962.1, XP_006515963.1, XP_006515964.1, XP_006515965.1, XP_006515966.1, XP_006515967.1, XP_006515968.1 lcl|GPHN_38:8-2365_ORF1_GPHN_38:7:2364, XP_006515969.1 lcl|GPHN_3:8-2257_ORF1_GPHN_3:7:2256, XP_006515970.1 lcl|GPHN_1:8-2218_ORF1_GPHN_1:7:2217, XP_017170562.1, XP_017170563.1, XP_017170564.1, XP_017170565.1 lcl|GPHN_29:8-2323_ORF1_GPHN_…	422	UniProt	NCBI validated	NCBI predicted	ORF DB
DRFIIGESQ	1	DRFIIGESQ		28.51	1063.53	9	0.8	532.773	24.58	1138300	F5:7711	2015-02-05_Fusion_1073.raw	2	NP_666077.2 lcl|GPHN_4:8-2326_ORF1_GPHN_4:7:2325, XP_006515962.1, XP_006515963.1, XP_006515964.1, XP_006515965.1, XP_006515966.1, XP_006515967.1, XP_006515968.1 lcl|GPHN_38:8-2365_ORF1_GPHN_38:7:2364, XP_006515969.1 lcl|GPHN_3:8-2257_ORF1_GPHN_3:7:2256, XP_006515970.1 lcl|GPHN_1:8-2218_ORF1_GPHN_1:7:2217, XP_017170562.1, XP_017170563.1, XP_017170564.1, XP_017170565.1 lcl|GPHN_29:8-2323_ORF1_GPHN_…	422	UniProt	NCBI validated	NCBI predicted	ORF DB
DRFIIGESQA	1	DRFIIGESQA		22.09	1134.57	10	-0.9	568.29	24.65	241790	F9:7899	2015-02-05_Fusion_1084.raw	2	NP_666077.2 lcl|GPHN_4:8-2326_ORF1_GPHN_4:7:2325, XP_006515962.1, XP_006515963.1, XP_006515964.1, XP_006515965.1, XP_006515966.1, XP_006515967.1, XP_006515968.1 lcl|GPHN_38:8-2365_ORF1_GPHN_38:7:2364, XP_006515969.1 lcl|GPHN_3:8-2257_ORF1_GPHN_3:7:2256, XP_006515970.1 lcl|GPHN_1:8-2218_ORF1_GPHN_1:7:2217, XP_017170562.1, XP_017170563.1, XP_017170564.1, XP_017170565.1 lcl|GPHN_29:8-2323_ORF1_GPHN_…	422	UniProt	NCBI validated	NCBI predicted	ORF DB
DRFIIGESQAGEQPT	1	DRFIIGESQAGEQPT		30.33	1646.79	15	-3.1	824.4	24.85	82482	F2:8085	2015-02-05_Fusion_1067.raw	1	NP_666077.2 lcl|GPHN_4:8-2326_ORF1_GPHN_4:7:2325, XP_006515962.1, XP_006515963.1, XP_006515964.1, XP_006515965.1, XP_006515966.1, XP_006515967.1, XP_006515968.1 lcl|GPHN_38:8-2365_ORF1_GPHN_38:7:2364, XP_006515969.1 lcl|GPHN_3:8-2257_ORF1_GPHN_3:7:2256, XP_006515970.1 lcl|GPHN_1:8-2218_ORF1_GPHN_1:7:2217, XP_017170562.1, XP_017170563.1, XP_017170564.1, XP_017170565.1 lcl|GPHN_29:8-2323_ORF1_GPHN_…	422	UniProt	NCBI validated	NCBI predicted	ORF DB
DSCFRNL	1	DSC(+57.02)FRNL	C3:Carbamidomethylation:1000.00	26.76	910.397	7	-1.2	456.205	22.18	405200	F6:6852	2015-02-05_Fusion_1078.raw	2	NP_666077.2 lcl|GPHN_4:8-2326_ORF1_GPHN_4:7:2325, XP_006515962.1, XP_006515963.1, XP_006515964.1, XP_006515965.1, XP_006515966.1, XP_006515967.1, XP_006515968.1 lcl|GPHN_38:8-2365_ORF1_GPHN_38:7:2364, XP_006515969.1 lcl|GPHN_3:8-2257_ORF1_GPHN_3:7:2256, XP_006515970.1 lcl|GPHN_1:8-2218_ORF1_GPHN_1:7:2217, XP_017170562.1, XP_017170563.1, XP_017170564.1, XP_017170565.1 lcl|GPHN_29:8-2323_ORF1_GPHN_…	24	UniProt	NCBI validated	NCBI predicted	ORF DB
DSCFRNLAEDRSGI	1	DSC(+57.02)FRNLAEDRSGI	C3:Carbamidomethylation:1000.00	40.25	1638.74	14	-2	547.254	23.55	1142700	F6:7495	2015-02-05_Fusion_1078.raw	3	NP_666077.2 lcl|GPHN_4:8-2326_ORF1_GPHN_4:7:2325, XP_006515962.1, XP_006515963.1, XP_006515964.1, XP_006515965.1, XP_006515966.1, XP_006515967.1, XP_006515968.1 lcl|GPHN_38:8-2365_ORF1_GPHN_38:7:2364, XP_006515969.1 lcl|GPHN_3:8-2257_ORF1_GPHN_3:7:2256, XP_006515970.1 lcl|GPHN_1:8-2218_ORF1_GPHN_1:7:2217, XP_017170562.1, XP_017170563.1, XP_017170564.1, XP_017170565.1 lcl|GPHN_29:8-2323_ORF1_GPHN_…	24	UniProt	NCBI validated	NCBI predicted	ORF DB
DSGVASTEDSSSSHIT	1	DSGVASTEDSSSSHIT		29.24	1578.66	16	-1	790.339	18.31	329640	F7:4959	2015-02-05_Fusion_1080.raw	1	NP_666077.2 lcl|GPHN_4:8-2326_ORF1_GPHN_4:7:2325, XP_006515962.1, XP_006515963.1, XP_006515964.1, XP_006515965.1, XP_006515966.1, XP_006515967.1, XP_006515968.1 lcl|GPHN_38:8-2365_ORF1_GPHN_38:7:2364, XP_006515969.1 lcl|GPHN_3:8-2257_ORF1_GPHN_3:7:2256, XP_006515970.1 lcl|GPHN_1:8-2218_ORF1_GPHN_1:7:2217, XP_017170562.1, XP_017170563.1, XP_017170564.1, XP_017170565.1 lcl|GPHN_29:8-2323_ORF1_GPHN_…	221	UniProt	NCBI validated	NCBI predicted	ORF DB
DSGVASTEDSSSSHITAA	1	DSGVASTEDSSSSHITAA		27.51	1720.74	18	-0.7	861.376	19.6	2480500	F3:5119	2015-02-05_Fusion_1069.raw	1	NP_666077.2 lcl|GPHN_4:8-2326_ORF1_GPHN_4:7:2325, XP_006515962.1, XP_006515963.1, XP_006515964.1, XP_006515965.1, XP_006515966.1, XP_006515967.1, XP_006515968.1 lcl|GPHN_38:8-2365_ORF1_GPHN_38:7:2364, XP_006515969.1 lcl|GPHN_3:8-2257_ORF1_GPHN_3:7:2256, XP_006515970.1 lcl|GPHN_1:8-2218_ORF1_GPHN_1:7:2217, XP_017170562.1, XP_017170563.1, XP_017170564.1, XP_017170565.1 lcl|GPHN_29:8-2323_ORF1_GPHN_…	221	UniProt	NCBI validated	NCBI predicted	ORF DB
DSGVASTEDSSSSHITAAALAAK	1	DSGVASTEDSSSSHITAAALAAK		56.33	2175.03	23	0.4	1088.52	22.38	6736600	F7:6855	2015-02-05_Fusion_1080.raw	5	NP_666077.2 lcl|GPHN_4:8-2326_ORF1_GPHN_4:7:2325, XP_006515962.1, XP_006515963.1, XP_006515964.1, XP_006515965.1, XP_006515966.1, XP_006515967.1, XP_006515968.1 lcl|GPHN_38:8-2365_ORF1_GPHN_38:7:2364, XP_006515969.1 lcl|GPHN_3:8-2257_ORF1_GPHN_3:7:2256, XP_006515970.1 lcl|GPHN_1:8-2218_ORF1_GPHN_1:7:2217, XP_017170562.1, XP_017170563.1, XP_017170564.1, XP_017170565.1 lcl|GPHN_29:8-2323_ORF1_GPHN_…	221	UniProt	NCBI validated	NCBI predicted	ORF DB
DSNRSTLL	1	DSNRSTLL		30.43	904.461	8	-0.3	453.238	21.04	18140000	F9:6181	2015-02-05_Fusion_1084.raw	2	NP_666077.2 lcl|GPHN_4:8-2326_ORF1_GPHN_4:7:2325, XP_006515962.1, XP_006515963.1, XP_006515964.1, XP_006515965.1, XP_006515966.1, XP_006515967.1, XP_006515968.1 lcl|GPHN_38:8-2365_ORF1_GPHN_38:7:2364, XP_006515969.1 lcl|GPHN_3:8-2257_ORF1_GPHN_3:7:2256, XP_006515970.1 lcl|GPHN_1:8-2218_ORF1_GPHN_1:7:2217, XP_017170562.1, XP_017170563.1, XP_017170564.1, XP_017170565.1 lcl|GPHN_29:8-2323_ORF1_GPHN_…	560	UniProt	NCBI validated	NCBI predicted	ORF DB
DSNRSTLLA	1	DSNRSTLLA		20.48	975.499	9	-0.2	488.756	20.71	379000	F2:6074	2015-02-05_Fusion_1067.raw	1	NP_666077.2 lcl|GPHN_4:8-2326_ORF1_GPHN_4:7:2325, XP_006515962.1, XP_006515963.1, XP_006515964.1, XP_006515965.1, XP_006515966.1, XP_006515967.1, XP_006515968.1 lcl|GPHN_38:8-2365_ORF1_GPHN_38:7:2364, XP_006515969.1 lcl|GPHN_3:8-2257_ORF1_GPHN_3:7:2256, XP_006515970.1 lcl|GPHN_1:8-2218_ORF1_GPHN_1:7:2217, XP_017170562.1, XP_017170563.1, XP_017170564.1, XP_017170565.1 lcl|GPHN_29:8-2323_ORF1_GPHN_…	560	UniProt	NCBI validated	NCBI predicted	ORF DB
DTASLSTTPSESPR	1	DTASLS(+79.97)TTPSESPR	S6:Phosphorylation (STY):0.00	43.77	1527.65	14	1.3	764.831	21.66	40771000	F7:6410	2015-02-05_Fusion_1080.raw	1	NP_666077.2 lcl|GPHN_4:8-2326_ORF1_GPHN_4:7:2325, XP_006515962.1, XP_006515963.1, XP_006515964.1, XP_006515965.1, XP_006515966.1, XP_006515967.1, XP_006515968.1 lcl|GPHN_38:8-2365_ORF1_GPHN_38:7:2364, XP_006515969.1 lcl|GPHN_3:8-2257_ORF1_GPHN_3:7:2256, XP_006515970.1 lcl|GPHN_1:8-2218_ORF1_GPHN_1:7:2217, XP_017170562.1, XP_017170563.1, XP_017170564.1, XP_017170565.1 lcl|GPHN_29:8-2323_ORF1_GPHN_…	295	UniProt	NCBI validated	NCBI predicted	ORF DB
DTASLSTTPSESPR	2	DTASLSTTPSES(+79.97)PR	S12:Phosphorylation (STY):0.00	41.62	1527.65	14	1.7	764.831	22.5	0	F7:6931	2015-02-05_Fusion_1080.raw	0	NP_666077.2 lcl|GPHN_4:8-2326_ORF1_GPHN_4:7:2325, XP_006515962.1, XP_006515963.1, XP_006515964.1, XP_006515965.1, XP_006515966.1, XP_006515967.1, XP_006515968.1 lcl|GPHN_38:8-2365_ORF1_GPHN_38:7:2364, XP_006515969.1 lcl|GPHN_3:8-2257_ORF1_GPHN_3:7:2256, XP_006515970.1 lcl|GPHN_1:8-2218_ORF1_GPHN_1:7:2217, XP_017170562.1, XP_017170563.1, XP_017170564.1, XP_017170565.1 lcl|GPHN_29:8-2323_ORF1_GPHN_…	295	UniProt	NCBI validated	NCBI predicted	ORF DB
DTASLSTTPSESPR	3	DTASLSTTPSESPR		41.33	1447.68	14	0	724.847	21.36	314850000	F7:6391	2015-02-05_Fusion_1080.raw	3	NP_666077.2 lcl|GPHN_4:8-2326_ORF1_GPHN_4:7:2325, XP_006515962.1, XP_006515963.1, XP_006515964.1, XP_006515965.1, XP_006515966.1, XP_006515967.1, XP_006515968.1 lcl|GPHN_38:8-2365_ORF1_GPHN_38:7:2364, XP_006515969.1 lcl|GPHN_3:8-2257_ORF1_GPHN_3:7:2256, XP_006515970.1 lcl|GPHN_1:8-2218_ORF1_GPHN_1:7:2217, XP_017170562.1, XP_017170563.1, XP_017170564.1, XP_017170565.1 lcl|GPHN_29:8-2323_ORF1_GPHN_…	295	UniProt	NCBI validated	NCBI predicted	ORF DB
DTASLSTTPSESPR	4	DT(+79.97)ASLSTT(+79.97)PSESPR	T2:Phosphorylation (STY):0.00;T8:Phosphorylation (STY):0.00	41.32	1607.61	14	1	804.814	24.15	349010	F7:7691	2015-02-05_Fusion_1080.raw	1	NP_666077.2 lcl|GPHN_4:8-2326_ORF1_GPHN_4:7:2325, XP_006515962.1, XP_006515963.1, XP_006515964.1, XP_006515965.1, XP_006515966.1, XP_006515967.1, XP_006515968.1 lcl|GPHN_38:8-2365_ORF1_GPHN_38:7:2364, XP_006515969.1 lcl|GPHN_3:8-2257_ORF1_GPHN_3:7:2256, XP_006515970.1 lcl|GPHN_1:8-2218_ORF1_GPHN_1:7:2217, XP_017170562.1, XP_017170563.1, XP_017170564.1, XP_017170565.1 lcl|GPHN_29:8-2323_ORF1_GPHN_…	295	UniProt	NCBI validated	NCBI predicted	ORF DB
DTASLSTTPSESPR	5	DTASLSTT(+79.97)PSESPR	T8:Phosphorylation (STY):0.00	38.51	1527.65	14	-0.1	764.83	21.35	0	F3:5935	2015-02-05_Fusion_1069.raw	0	NP_666077.2 lcl|GPHN_4:8-2326_ORF1_GPHN_4:7:2325, XP_006515962.1, XP_006515963.1, XP_006515964.1, XP_006515965.1, XP_006515966.1, XP_006515967.1, XP_006515968.1 lcl|GPHN_38:8-2365_ORF1_GPHN_38:7:2364, XP_006515969.1 lcl|GPHN_3:8-2257_ORF1_GPHN_3:7:2256, XP_006515970.1 lcl|GPHN_1:8-2218_ORF1_GPHN_1:7:2217, XP_017170562.1, XP_017170563.1, XP_017170564.1, XP_017170565.1 lcl|GPHN_29:8-2323_ORF1_GPHN_…	295	UniProt	NCBI validated	NCBI predicted	ORF DB
DTASLSTTPSESPR	6	DTASLSTT(+79.97)PSES(+79.97)PR	T8:Phosphorylation (STY):0.00;S12:Phosphorylation (STY):9.40	29.34	1607.61	14	-0.1	804.813	24.94	0	F3:7615	2015-02-05_Fusion_1069.raw	0	NP_666077.2 lcl|GPHN_4:8-2326_ORF1_GPHN_4:7:2325, XP_006515962.1, XP_006515963.1, XP_006515964.1, XP_006515965.1, XP_006515966.1, XP_006515967.1, XP_006515968.1 lcl|GPHN_38:8-2365_ORF1_GPHN_38:7:2364, XP_006515969.1 lcl|GPHN_3:8-2257_ORF1_GPHN_3:7:2256, XP_006515970.1 lcl|GPHN_1:8-2218_ORF1_GPHN_1:7:2217, XP_017170562.1, XP_017170563.1, XP_017170564.1, XP_017170565.1 lcl|GPHN_29:8-2323_ORF1_GPHN_…	295	UniProt	NCBI validated	NCBI predicted	ORF DB
DTASLSTTPSESPRAQ	1	DT(+79.97)ASLSTTPSES(+79.97)PRAQ	T2:Phosphorylation (STY):0.00;S12:Phosphorylation (STY):0.00	22.24	1806.71	16	-1.2	904.36	24.94	0	F5:7888	2015-02-05_Fusion_1073.raw	0	NP_666077.2 lcl|GPHN_4:8-2326_ORF1_GPHN_4:7:2325, XP_006515962.1, XP_006515963.1, XP_006515964.1, XP_006515965.1, XP_006515966.1, XP_006515967.1, XP_006515968.1 lcl|GPHN_38:8-2365_ORF1_GPHN_38:7:2364, XP_006515969.1 lcl|GPHN_3:8-2257_ORF1_GPHN_3:7:2256, XP_006515970.1 lcl|GPHN_1:8-2218_ORF1_GPHN_1:7:2217, XP_017170562.1, XP_017170563.1, XP_017170564.1, XP_017170565.1 lcl|GPHN_29:8-2323_ORF1_GPHN_…	295	UniProt	NCBI validated	NCBI predicted	ORF DB
DTASLSTTPSESPRAQAT	1	DTASLSTTPSESPRAQAT		37.12	1818.86	18	0.4	910.437	20.01	69828	F6:5825	2015-02-05_Fusion_1078.raw	1	NP_666077.2 lcl|GPHN_4:8-2326_ORF1_GPHN_4:7:2325, XP_006515962.1, XP_006515963.1, XP_006515964.1, XP_006515965.1, XP_006515966.1, XP_006515967.1, XP_006515968.1 lcl|GPHN_38:8-2365_ORF1_GPHN_38:7:2364, XP_006515969.1 lcl|GPHN_3:8-2257_ORF1_GPHN_3:7:2256, XP_006515970.1 lcl|GPHN_1:8-2218_ORF1_GPHN_1:7:2217, XP_017170562.1, XP_017170563.1, XP_017170564.1, XP_017170565.1 lcl|GPHN_29:8-2323_ORF1_GPHN_…	295	UniProt	NCBI validated	NCBI predicted	ORF DB
DTASLSTTPSESPRAQATSR	1	DTASLSTTPSES(+79.97)PRAQATSR	S12:Phosphorylation (STY):7.69	46.44	2141.96	20	0.3	714.994	19.68	5471100	F3:5128	2015-02-05_Fusion_1069.raw	2	NP_666077.2 lcl|GPHN_4:8-2326_ORF1_GPHN_4:7:2325, XP_006515962.1, XP_006515963.1, XP_006515964.1, XP_006515965.1, XP_006515966.1, XP_006515967.1, XP_006515968.1 lcl|GPHN_38:8-2365_ORF1_GPHN_38:7:2364, XP_006515969.1 lcl|GPHN_3:8-2257_ORF1_GPHN_3:7:2256, XP_006515970.1 lcl|GPHN_1:8-2218_ORF1_GPHN_1:7:2217, XP_017170562.1, XP_017170563.1, XP_017170564.1, XP_017170565.1 lcl|GPHN_29:8-2323_ORF1_GPHN_…	295	UniProt	NCBI validated	NCBI predicted	ORF DB
DTASLSTTPSESPRAQATSR	2	DTAS(+79.97)LSTTPSESPRAQATSR	S4:Phosphorylation (STY):0.00	45.47	2141.96	20	-1.7	1071.98	19.75	325700	F7:5640	2015-02-05_Fusion_1080.raw	1	NP_666077.2 lcl|GPHN_4:8-2326_ORF1_GPHN_4:7:2325, XP_006515962.1, XP_006515963.1, XP_006515964.1, XP_006515965.1, XP_006515966.1, XP_006515967.1, XP_006515968.1 lcl|GPHN_38:8-2365_ORF1_GPHN_38:7:2364, XP_006515969.1 lcl|GPHN_3:8-2257_ORF1_GPHN_3:7:2256, XP_006515970.1 lcl|GPHN_1:8-2218_ORF1_GPHN_1:7:2217, XP_017170562.1, XP_017170563.1, XP_017170564.1, XP_017170565.1 lcl|GPHN_29:8-2323_ORF1_GPHN_…	295	UniProt	NCBI validated	NCBI predicted	ORF DB
DTASLSTTPSESPRAQATSR	3	DTASLSTT(+79.97)PSES(+79.97)PRAQATSR	T8:Phosphorylation (STY):0.00;S12:Phosphorylation (STY):3.61	38.78	2221.93	20	0.7	741.649	21.54	1401200	F7:6459	2015-02-05_Fusion_1080.raw	1	NP_666077.2 lcl|GPHN_4:8-2326_ORF1_GPHN_4:7:2325, XP_006515962.1, XP_006515963.1, XP_006515964.1, XP_006515965.1, XP_006515966.1, XP_006515967.1, XP_006515968.1 lcl|GPHN_38:8-2365_ORF1_GPHN_38:7:2364, XP_006515969.1 lcl|GPHN_3:8-2257_ORF1_GPHN_3:7:2256, XP_006515970.1 lcl|GPHN_1:8-2218_ORF1_GPHN_1:7:2217, XP_017170562.1, XP_017170563.1, XP_017170564.1, XP_017170565.1 lcl|GPHN_29:8-2323_ORF1_GPHN_…	295	UniProt	NCBI validated	NCBI predicted	ORF DB
DTASLSTTPSESPRAQATSR	4	DTAS(+79.97)LSTTPSES(+79.97)PRAQATSR	S4:Phosphorylation (STY):0.00;S12:Phosphorylation (STY):0.00	33.22	2221.93	20	-0.3	741.649	21.49	698040	F3:5962	2015-02-05_Fusion_1069.raw	1	NP_666077.2 lcl|GPHN_4:8-2326_ORF1_GPHN_4:7:2325, XP_006515962.1, XP_006515963.1, XP_006515964.1, XP_006515965.1, XP_006515966.1, XP_006515967.1, XP_006515968.1 lcl|GPHN_38:8-2365_ORF1_GPHN_38:7:2364, XP_006515969.1 lcl|GPHN_3:8-2257_ORF1_GPHN_3:7:2256, XP_006515970.1 lcl|GPHN_1:8-2218_ORF1_GPHN_1:7:2217, XP_017170562.1, XP_017170563.1, XP_017170564.1, XP_017170565.1 lcl|GPHN_29:8-2323_ORF1_GPHN_…	295	UniProt	NCBI validated	NCBI predicted	ORF DB
DTELIRESDDGTEELEVR	1	DTELIRESDDGTEELEVR		52.76	2104.98	18	0.9	702.667	25.04	3004000	F9:8051	2015-02-05_Fusion_1084.raw	2	NP_666077.2 lcl|GPHN_4:8-2326_ORF1_GPHN_4:7:2325, XP_006515962.1, XP_006515963.1, XP_006515964.1, XP_006515965.1, XP_006515966.1, XP_006515967.1, XP_006515968.1 lcl|GPHN_38:8-2365_ORF1_GPHN_38:7:2364, XP_006515969.1 lcl|GPHN_3:8-2257_ORF1_GPHN_3:7:2256, XP_006515970.1 lcl|GPHN_1:8-2218_ORF1_GPHN_1:7:2217, XP_017170562.1, XP_017170563.1, XP_017170564.1, XP_017170565.1 lcl|GPHN_29:8-2323_ORF1_GPHN_…	465	UniProt	NCBI validated	NCBI predicted	ORF DB
DVKLDPRPEYHR	1	DVKLDPRPEYHR		40.27	1523.78	12	-0.9	381.953	17.17	514420	F6:4510	2015-02-05_Fusion_1078.raw	2	NP_666077.2 lcl|GPHN_4:8-2326_ORF1_GPHN_4:7:2325, XP_006515962.1, XP_006515963.1, XP_006515964.1, XP_006515965.1, XP_006515966.1, XP_006515967.1, XP_006515968.1 lcl|GPHN_38:8-2365_ORF1_GPHN_38:7:2364, XP_006515969.1 lcl|GPHN_3:8-2257_ORF1_GPHN_3:7:2256, XP_006515970.1 lcl|GPHN_1:8-2218_ORF1_GPHN_1:7:2217, XP_017170562.1, XP_017170563.1, XP_017170564.1, XP_017170565.1 lcl|GPHN_29:8-2323_ORF1_GPHN_…	700	UniProt	NCBI validated	NCBI predicted	ORF DB
DVMVIGR	1	DVMVIGR		24.29	788.421	7	-5.8	395.216	22.78	135540	F9:7086	2015-02-05_Fusion_1084.raw	2	NP_666077.2 lcl|GPHN_4:8-2326_ORF1_GPHN_4:7:2325, XP_006515962.1, XP_006515963.1, XP_006515964.1, XP_006515965.1, XP_006515966.1, XP_006515967.1, XP_006515968.1 lcl|GPHN_38:8-2365_ORF1_GPHN_38:7:2364, XP_006515969.1 lcl|GPHN_3:8-2257_ORF1_GPHN_3:7:2256, XP_006515970.1 lcl|GPHN_1:8-2218_ORF1_GPHN_1:7:2217, XP_017170562.1, XP_017170563.1, XP_017170564.1, XP_017170565.1 lcl|GPHN_29:8-2323_ORF1_GPHN_…	765	UniProt	NCBI validated	NCBI predicted	ORF DB
DVMVIGRL	1	DVMVIGRL		18.4	901.505	8	-1.4	451.759	28.85	94899	F9:9841	2015-02-05_Fusion_1084.raw	1	NP_666077.2 lcl|GPHN_4:8-2326_ORF1_GPHN_4:7:2325, XP_006515962.1, XP_006515963.1, XP_006515964.1, XP_006515965.1, XP_006515966.1, XP_006515967.1, XP_006515968.1 lcl|GPHN_38:8-2365_ORF1_GPHN_38:7:2364, XP_006515969.1 lcl|GPHN_3:8-2257_ORF1_GPHN_3:7:2256, XP_006515970.1 lcl|GPHN_1:8-2218_ORF1_GPHN_1:7:2217, XP_017170562.1, XP_017170563.1, XP_017170564.1, XP_017170565.1 lcl|GPHN_29:8-2323_ORF1_GPHN_…	765	UniProt	NCBI validated	NCBI predicted	ORF DB
DVTPEATK	1	DVTPEATK		30.3	859.429	8	-0.3	430.721	14.78	750250	F7:3269	2015-02-05_Fusion_1080.raw	3	NP_666077.2 lcl|GPHN_4:8-2326_ORF1_GPHN_4:7:2325, XP_006515962.1, XP_006515967.1, XP_006515970.1 lcl|GPHN_1:8-2218_ORF1_GPHN_1:7:2217, XP_017170564.1, XP_017170565.1 lcl|GPHN_29:8-2323_ORF1_GPHN_29:7:2322, XP_017170567.1, XP_030102591.1 lcl|GPHN_8:8-2281_ORF1_GPHN_8:7:2280, XP_030102593.1 lcl|GPHN_2:8-1945_ORF1_GPHN_2:7:1944, lcl|GPHN_101:8-994_ORF2_GPHN_101:7:993, lcl|GPHN_102:8-943_ORF2_GPHN_10…	94	UniProt	NCBI validated	NCBI predicted	ORF DB
DVTPEATKEVIE	1	DVTPEATKEVIE		37.92	1329.67	12	1.1	665.841	23.03	18048000	F5:6973	2015-02-05_Fusion_1073.raw	1	NP_666077.2 lcl|GPHN_4:8-2326_ORF1_GPHN_4:7:2325, XP_006515962.1, XP_006515967.1, XP_006515970.1 lcl|GPHN_1:8-2218_ORF1_GPHN_1:7:2217, XP_017170564.1, XP_017170565.1 lcl|GPHN_29:8-2323_ORF1_GPHN_29:7:2322, XP_017170567.1, XP_030102591.1 lcl|GPHN_8:8-2281_ORF1_GPHN_8:7:2280, XP_030102593.1 lcl|GPHN_2:8-1945_ORF1_GPHN_2:7:1944, lcl|GPHN_101:8-994_ORF2_GPHN_101:7:993, lcl|GPHN_102:8-943_ORF2_GPHN_10…	94	UniProt	NCBI validated	NCBI predicted	ORF DB
DVTPEATKEVIER	1	DVTPEATKEVIER		39.18	1485.77	13	1.4	496.264	20.64	64706000	F7:5995	2015-02-05_Fusion_1080.raw	3	NP_666077.2 lcl|GPHN_4:8-2326_ORF1_GPHN_4:7:2325, XP_006515962.1, XP_006515967.1, XP_006515970.1 lcl|GPHN_1:8-2218_ORF1_GPHN_1:7:2217, XP_017170564.1, XP_017170565.1 lcl|GPHN_29:8-2323_ORF1_GPHN_29:7:2322, XP_017170567.1, XP_030102591.1 lcl|GPHN_8:8-2281_ORF1_GPHN_8:7:2280, XP_030102593.1 lcl|GPHN_2:8-1945_ORF1_GPHN_2:7:1944, lcl|GPHN_101:8-994_ORF2_GPHN_101:7:993, lcl|GPHN_102:8-943_ORF2_GPHN_10…	94	UniProt	NCBI validated	NCBI predicted	ORF DB
DVTPEATKEVIEREAPG	1	DVTPEATKEVIEREAPG		40.95	1839.92	17	2.2	920.97	23.69	566930	F9:7430	2015-02-05_Fusion_1084.raw	3	NP_666077.2 lcl|GPHN_4:8-2326_ORF1_GPHN_4:7:2325, XP_006515962.1, XP_006515967.1, XP_006515970.1 lcl|GPHN_1:8-2218_ORF1_GPHN_1:7:2217, XP_017170564.1, XP_017170565.1 lcl|GPHN_29:8-2323_ORF1_GPHN_29:7:2322, XP_017170567.1, XP_030102591.1 lcl|GPHN_8:8-2281_ORF1_GPHN_8:7:2280, XP_030102593.1 lcl|GPHN_2:8-1945_ORF1_GPHN_2:7:1944, lcl|GPHN_101:8-994_ORF2_GPHN_101:7:993, lcl|GPHN_102:8-943_ORF2_GPHN_10…	94	UniProt	NCBI validated	NCBI predicted	ORF DB
DVTPEATKEVIEREAPGMA	1	DVTPEATKEVIEREAPGM(+15.99)A	M18:Oxidation (M):1000.00	31.56	2057.99	19	0	687.005	24	1886400	F6:7693	2015-02-05_Fusion_1078.raw	2	NP_666077.2 lcl|GPHN_4:8-2326_ORF1_GPHN_4:7:2325, XP_006515962.1, XP_006515967.1, XP_006515970.1 lcl|GPHN_1:8-2218_ORF1_GPHN_1:7:2217, XP_017170564.1, XP_017170565.1 lcl|GPHN_29:8-2323_ORF1_GPHN_29:7:2322, XP_017170567.1, XP_030102591.1 lcl|GPHN_8:8-2281_ORF1_GPHN_8:7:2280, XP_030102593.1 lcl|GPHN_2:8-1945_ORF1_GPHN_2:7:1944, lcl|GPHN_101:8-994_ORF2_GPHN_101:7:993, lcl|GPHN_102:8-943_ORF2_GPHN_10…	94	UniProt	NCBI validated	NCBI predicted	ORF DB
DVTPEKFPT	1	DVTPEKFPT		30.47	1032.51	9	0.8	517.264	22.84	3620200	F5:6905	2015-02-05_Fusion_1073.raw	2	XP_006515963.1, XP_006515964.1, XP_006515965.1, XP_006515966.1, XP_006515968.1 lcl|GPHN_38:8-2365_ORF1_GPHN_38:7:2364, XP_006515969.1 lcl|GPHN_3:8-2257_ORF1_GPHN_3:7:2256, XP_017170562.1, XP_017170563.1, XP_017170566.1, XP_017170568.1, XP_030102590.1 lcl|GPHN_41:8-2320_ORF1_GPHN_41:7:2319, XP_030102592.1, lcl|GPHN_100:8-925_ORF2_GPHN_100:7:924 lcl|GPHN_220:8-925_ORF2_GPHN_220:7:924, lcl|GPHN_107:…	94			NCBI predicted	ORF DB
DVTPEKFPTFPFCGLQK	1	DVTPEKFPTFPFC(+57.02)GLQK	C13:Carbamidomethylation:1000.00	42.42	2009.99	17	0.5	671.005	30.71	24803000	F7:10772	2015-02-05_Fusion_1080.raw	4	XP_006515963.1, XP_006515964.1, XP_006515965.1, XP_006515966.1, XP_006515968.1 lcl|GPHN_38:8-2365_ORF1_GPHN_38:7:2364, XP_006515969.1 lcl|GPHN_3:8-2257_ORF1_GPHN_3:7:2256, XP_017170562.1, XP_017170563.1, XP_017170566.1, XP_017170568.1, XP_030102590.1 lcl|GPHN_41:8-2320_ORF1_GPHN_41:7:2319, XP_030102592.1, lcl|GPHN_100:8-925_ORF2_GPHN_100:7:924 lcl|GPHN_220:8-925_ORF2_GPHN_220:7:924, lcl|GPHN_107:…	94			NCBI predicted	ORF DB
DVTPEKFPTFPFCGLQKG	1	DVTPEKFPTFPFC(+57.02)GLQKG	C13:Carbamidomethylation:1000.00	33.09	2067.01	18	0.1	690.012	30.61	525850	F2:10745	2015-02-05_Fusion_1067.raw	1	XP_006515963.1, XP_006515964.1, XP_006515965.1, XP_006515966.1, XP_006515968.1 lcl|GPHN_38:8-2365_ORF1_GPHN_38:7:2364, XP_006515969.1 lcl|GPHN_3:8-2257_ORF1_GPHN_3:7:2256, XP_017170562.1, XP_017170563.1, XP_017170566.1, XP_017170568.1, XP_030102590.1 lcl|GPHN_41:8-2320_ORF1_GPHN_41:7:2319, XP_030102592.1, lcl|GPHN_100:8-925_ORF2_GPHN_100:7:924 lcl|GPHN_220:8-925_ORF2_GPHN_220:7:924, lcl|GPHN_107:…	94			NCBI predicted	ORF DB
DVYAKDNLPPFPA	1	DVYAKDNLPPFPA		38.92	1445.72	13	1.3	723.868	29.24	10995000	F2:10090	2015-02-05_Fusion_1067.raw	4	NP_666077.2 lcl|GPHN_4:8-2326_ORF1_GPHN_4:7:2325, XP_006515962.1, XP_006515963.1, XP_006515964.1, XP_006515965.1, XP_006515966.1, XP_006515967.1, XP_006515968.1 lcl|GPHN_38:8-2365_ORF1_GPHN_38:7:2364, XP_006515969.1 lcl|GPHN_3:8-2257_ORF1_GPHN_3:7:2256, XP_006515970.1 lcl|GPHN_1:8-2218_ORF1_GPHN_1:7:2217, XP_017170562.1, XP_017170563.1, XP_017170564.1, XP_017170565.1 lcl|GPHN_29:8-2323_ORF1_GPHN_…	394	UniProt	NCBI validated	NCBI predicted	ORF DB
DWCDEKEL	1	DWC(+57.02)DEKEL	C3:Carbamidomethylation:1000.00	31.76	1093.44	8	-0.8	547.726	24.45	28363000	F1:7617	2015-02-05_Fusion_1062.raw	3	NP_666077.2 lcl|GPHN_4:8-2326_ORF1_GPHN_4:7:2325, XP_006515962.1, XP_006515963.1, XP_006515964.1, XP_006515965.1, XP_006515966.1, XP_006515967.1, XP_006515968.1 lcl|GPHN_38:8-2365_ORF1_GPHN_38:7:2364, XP_006515969.1 lcl|GPHN_3:8-2257_ORF1_GPHN_3:7:2256, XP_006515970.1 lcl|GPHN_1:8-2218_ORF1_GPHN_1:7:2217, XP_017170562.1, XP_017170563.1, XP_017170564.1, XP_017170565.1 lcl|GPHN_29:8-2323_ORF1_GPHN_…	72	UniProt	NCBI validated	NCBI predicted	ORF DB
DWCDEKELN	1	DWC(+57.02)DEKELN	C3:Carbamidomethylation:1000.00	37.65	1207.48	9	0.4	604.748	22.63	4322700	F6:7082	2015-02-05_Fusion_1078.raw	4	NP_666077.2 lcl|GPHN_4:8-2326_ORF1_GPHN_4:7:2325, XP_006515962.1, XP_006515963.1, XP_006515964.1, XP_006515965.1, XP_006515966.1, XP_006515967.1, XP_006515968.1 lcl|GPHN_38:8-2365_ORF1_GPHN_38:7:2364, XP_006515969.1 lcl|GPHN_3:8-2257_ORF1_GPHN_3:7:2256, XP_006515970.1 lcl|GPHN_1:8-2218_ORF1_GPHN_1:7:2217, XP_017170562.1, XP_017170563.1, XP_017170564.1, XP_017170565.1 lcl|GPHN_29:8-2323_ORF1_GPHN_…	72	UniProt	NCBI validated	NCBI predicted	ORF DB
DWCDEKELNL	1	DWC(+57.02)DEKELNL	C3:Carbamidomethylation:1000.00	28.23	1320.57	10	-4.4	661.287	28.77	188070	F2:9914	2015-02-05_Fusion_1067.raw	2	NP_666077.2 lcl|GPHN_4:8-2326_ORF1_GPHN_4:7:2325, XP_006515962.1, XP_006515963.1, XP_006515964.1, XP_006515965.1, XP_006515966.1, XP_006515967.1, XP_006515968.1 lcl|GPHN_38:8-2365_ORF1_GPHN_38:7:2364, XP_006515969.1 lcl|GPHN_3:8-2257_ORF1_GPHN_3:7:2256, XP_006515970.1 lcl|GPHN_1:8-2218_ORF1_GPHN_1:7:2217, XP_017170562.1, XP_017170563.1, XP_017170564.1, XP_017170565.1 lcl|GPHN_29:8-2323_ORF1_GPHN_…	72	UniProt	NCBI validated	NCBI predicted	ORF DB
DWCDEKELNLI	1	DWC(+57.02)DEKELNLI	C3:Carbamidomethylation:1000.00	38.37	1433.65	11	3	717.834	32.04	102080000	F6:11375	2015-02-05_Fusion_1078.raw	5	NP_666077.2 lcl|GPHN_4:8-2326_ORF1_GPHN_4:7:2325, XP_006515962.1, XP_006515963.1, XP_006515964.1, XP_006515965.1, XP_006515966.1, XP_006515967.1, XP_006515968.1 lcl|GPHN_38:8-2365_ORF1_GPHN_38:7:2364, XP_006515969.1 lcl|GPHN_3:8-2257_ORF1_GPHN_3:7:2256, XP_006515970.1 lcl|GPHN_1:8-2218_ORF1_GPHN_1:7:2217, XP_017170562.1, XP_017170563.1, XP_017170564.1, XP_017170565.1 lcl|GPHN_29:8-2323_ORF1_GPHN_…	72	UniProt	NCBI validated	NCBI predicted	ORF DB
DWCDEKELNLIL	1	DWC(+57.02)DEKELNLIL	C3:Carbamidomethylation:1000.00	23.44	1546.73	12	2.1	774.376	30.8	390820	F6:10882	2015-02-05_Fusion_1078.raw	1	NP_666077.2 lcl|GPHN_4:8-2326_ORF1_GPHN_4:7:2325, XP_006515962.1, XP_006515963.1, XP_006515964.1, XP_006515965.1, XP_006515966.1, XP_006515967.1, XP_006515968.1 lcl|GPHN_38:8-2365_ORF1_GPHN_38:7:2364, XP_006515969.1 lcl|GPHN_3:8-2257_ORF1_GPHN_3:7:2256, XP_006515970.1 lcl|GPHN_1:8-2218_ORF1_GPHN_1:7:2217, XP_017170562.1, XP_017170563.1, XP_017170564.1, XP_017170565.1 lcl|GPHN_29:8-2323_ORF1_GPHN_…	72	UniProt	NCBI validated	NCBI predicted	ORF DB
EAPGMALAM	1	EAPGMALAM(+15.99)	M9:Oxidation (M):41.04	25.57	905.399	9	0.2	453.707	25.06	672060	F7:8148	2015-02-05_Fusion_1080.raw	1	NP_666077.2 lcl|GPHN_4:8-2326_ORF1_GPHN_4:7:2325, XP_006515962.1, XP_006515963.1, XP_006515964.1, XP_006515965.1, XP_006515966.1, XP_006515967.1, XP_006515968.1 lcl|GPHN_38:8-2365_ORF1_GPHN_38:7:2364, XP_006515969.1 lcl|GPHN_3:8-2257_ORF1_GPHN_3:7:2256, XP_006515970.1 lcl|GPHN_1:8-2218_ORF1_GPHN_1:7:2217, XP_017170562.1, XP_017170563.1, XP_017170564.1, XP_017170565.1 lcl|GPHN_29:8-2323_ORF1_GPHN_…	107	UniProt	NCBI validated	NCBI predicted	ORF DB
EAPGMALAM	2	EAPGM(+15.99)ALAM(+15.99)	M5:Oxidation (M):1000.00;M9:Oxidation (M):1000.00	22	921.394	9	-0.2	461.704	20.68	11340000	F7:6044	2015-02-05_Fusion_1080.raw	2	NP_666077.2 lcl|GPHN_4:8-2326_ORF1_GPHN_4:7:2325, XP_006515962.1, XP_006515963.1, XP_006515964.1, XP_006515965.1, XP_006515966.1, XP_006515967.1, XP_006515968.1 lcl|GPHN_38:8-2365_ORF1_GPHN_38:7:2364, XP_006515969.1 lcl|GPHN_3:8-2257_ORF1_GPHN_3:7:2256, XP_006515970.1 lcl|GPHN_1:8-2218_ORF1_GPHN_1:7:2217, XP_017170562.1, XP_017170563.1, XP_017170564.1, XP_017170565.1 lcl|GPHN_29:8-2323_ORF1_GPHN_…	107	UniProt	NCBI validated	NCBI predicted	ORF DB
EAPGMALAMLM	1	EAPGMALAM(+15.99)LM(+15.99)	M9:Oxidation (M):48.97;M11:Oxidation (M):71.79	34.27	1165.52	11	0.2	583.766	30.71	2693000	F7:10801	2015-02-05_Fusion_1080.raw	1	NP_666077.2 lcl|GPHN_4:8-2326_ORF1_GPHN_4:7:2325, XP_006515962.1, XP_006515963.1, XP_006515964.1, XP_006515965.1, XP_006515966.1, XP_006515967.1, XP_006515968.1 lcl|GPHN_38:8-2365_ORF1_GPHN_38:7:2364, XP_006515969.1 lcl|GPHN_3:8-2257_ORF1_GPHN_3:7:2256, XP_006515970.1 lcl|GPHN_1:8-2218_ORF1_GPHN_1:7:2217, XP_017170562.1, XP_017170563.1, XP_017170564.1, XP_017170565.1 lcl|GPHN_29:8-2323_ORF1_GPHN_…	107	UniProt	NCBI validated	NCBI predicted	ORF DB
EAPGMALAMLM	2	EAPGMALAMLM(+15.99)	M11:Oxidation (M):45.01	29.59	1149.52	11	0.5	575.769	34.3	713770	F7:12517	2015-02-05_Fusion_1080.raw	1	NP_666077.2 lcl|GPHN_4:8-2326_ORF1_GPHN_4:7:2325, XP_006515962.1, XP_006515963.1, XP_006515964.1, XP_006515965.1, XP_006515966.1, XP_006515967.1, XP_006515968.1 lcl|GPHN_38:8-2365_ORF1_GPHN_38:7:2364, XP_006515969.1 lcl|GPHN_3:8-2257_ORF1_GPHN_3:7:2256, XP_006515970.1 lcl|GPHN_1:8-2218_ORF1_GPHN_1:7:2217, XP_017170562.1, XP_017170563.1, XP_017170564.1, XP_017170565.1 lcl|GPHN_29:8-2323_ORF1_GPHN_…	107	UniProt	NCBI validated	NCBI predicted	ORF DB
EAPGMALAMLM	3	EAPGM(+15.99)ALAM(+15.99)LM	M5:Oxidation (M):54.91;M9:Oxidation (M):36.05	25.95	1165.52	11	0	583.766	33.7	6149900	F7:12136	2015-02-05_Fusion_1080.raw	1	NP_666077.2 lcl|GPHN_4:8-2326_ORF1_GPHN_4:7:2325, XP_006515962.1, XP_006515963.1, XP_006515964.1, XP_006515965.1, XP_006515966.1, XP_006515967.1, XP_006515968.1 lcl|GPHN_38:8-2365_ORF1_GPHN_38:7:2364, XP_006515969.1 lcl|GPHN_3:8-2257_ORF1_GPHN_3:7:2256, XP_006515970.1 lcl|GPHN_1:8-2218_ORF1_GPHN_1:7:2217, XP_017170562.1, XP_017170563.1, XP_017170564.1, XP_017170565.1 lcl|GPHN_29:8-2323_ORF1_GPHN_…	107	UniProt	NCBI validated	NCBI predicted	ORF DB
EAPGMALAMLM	4	EAPGMALAMLM		21.1	1133.53	11	-0.3	567.771	38.8	304290	F7:14602	2015-02-05_Fusion_1080.raw	1	NP_666077.2 lcl|GPHN_4:8-2326_ORF1_GPHN_4:7:2325, XP_006515962.1, XP_006515963.1, XP_006515964.1, XP_006515965.1, XP_006515966.1, XP_006515967.1, XP_006515968.1 lcl|GPHN_38:8-2365_ORF1_GPHN_38:7:2364, XP_006515969.1 lcl|GPHN_3:8-2257_ORF1_GPHN_3:7:2256, XP_006515970.1 lcl|GPHN_1:8-2218_ORF1_GPHN_1:7:2217, XP_017170562.1, XP_017170563.1, XP_017170564.1, XP_017170565.1 lcl|GPHN_29:8-2323_ORF1_GPHN_…	107	UniProt	NCBI validated	NCBI predicted	ORF DB
EAPGMALAMLM	5	EAPGM(+15.99)ALAMLM	M5:Oxidation (M):20.17	20	1149.52	11	-0.9	575.768	36.11	1906100	F7:13283	2015-02-05_Fusion_1080.raw	1	NP_666077.2 lcl|GPHN_4:8-2326_ORF1_GPHN_4:7:2325, XP_006515962.1, XP_006515963.1, XP_006515964.1, XP_006515965.1, XP_006515966.1, XP_006515967.1, XP_006515968.1 lcl|GPHN_38:8-2365_ORF1_GPHN_38:7:2364, XP_006515969.1 lcl|GPHN_3:8-2257_ORF1_GPHN_3:7:2256, XP_006515970.1 lcl|GPHN_1:8-2218_ORF1_GPHN_1:7:2217, XP_017170562.1, XP_017170563.1, XP_017170564.1, XP_017170565.1 lcl|GPHN_29:8-2323_ORF1_GPHN_…	107	UniProt	NCBI validated	NCBI predicted	ORF DB
EAPGMALAMLMGSL	1	EAPGMALAM(+15.99)LMGSL	M9:Oxidation (M):0.00	32.77	1406.66	14	-0.4	704.337	39.39	610240	F7:14914	2015-02-05_Fusion_1080.raw	1	NP_666077.2 lcl|GPHN_4:8-2326_ORF1_GPHN_4:7:2325, XP_006515962.1, XP_006515963.1, XP_006515964.1, XP_006515965.1, XP_006515966.1, XP_006515967.1, XP_006515968.1 lcl|GPHN_38:8-2365_ORF1_GPHN_38:7:2364, XP_006515969.1 lcl|GPHN_3:8-2257_ORF1_GPHN_3:7:2256, XP_006515970.1 lcl|GPHN_1:8-2218_ORF1_GPHN_1:7:2217, XP_017170562.1, XP_017170563.1, XP_017170564.1, XP_017170565.1 lcl|GPHN_29:8-2323_ORF1_GPHN_…	107	UniProt	NCBI validated	NCBI predicted	ORF DB
EAPGMALAMLMGSL	2	EAPGM(+15.99)ALAM(+15.99)LMGSL	M5:Oxidation (M):41.57;M9:Oxidation (M):32.28	32.22	1422.66	14	3.1	712.337	39.28	2186000	F7:14846	2015-02-05_Fusion_1080.raw	1	NP_666077.2 lcl|GPHN_4:8-2326_ORF1_GPHN_4:7:2325, XP_006515962.1, XP_006515963.1, XP_006515964.1, XP_006515965.1, XP_006515966.1, XP_006515967.1, XP_006515968.1 lcl|GPHN_38:8-2365_ORF1_GPHN_38:7:2364, XP_006515969.1 lcl|GPHN_3:8-2257_ORF1_GPHN_3:7:2256, XP_006515970.1 lcl|GPHN_1:8-2218_ORF1_GPHN_1:7:2217, XP_017170562.1, XP_017170563.1, XP_017170564.1, XP_017170565.1 lcl|GPHN_29:8-2323_ORF1_GPHN_…	107	UniProt	NCBI validated	NCBI predicted	ORF DB
EAPGMALAMLMGSL	3	EAPGM(+15.99)ALAMLM(+15.99)GSL	M5:Oxidation (M):22.37;M11:Oxidation (M):36.05	28.2	1422.66	14	-2.1	712.334	35.95	1342800	F7:13284	2015-02-05_Fusion_1080.raw	1	NP_666077.2 lcl|GPHN_4:8-2326_ORF1_GPHN_4:7:2325, XP_006515962.1, XP_006515963.1, XP_006515964.1, XP_006515965.1, XP_006515966.1, XP_006515967.1, XP_006515968.1 lcl|GPHN_38:8-2365_ORF1_GPHN_38:7:2364, XP_006515969.1 lcl|GPHN_3:8-2257_ORF1_GPHN_3:7:2256, XP_006515970.1 lcl|GPHN_1:8-2218_ORF1_GPHN_1:7:2217, XP_017170562.1, XP_017170563.1, XP_017170564.1, XP_017170565.1 lcl|GPHN_29:8-2323_ORF1_GPHN_…	107	UniProt	NCBI validated	NCBI predicted	ORF DB
EAPGMALAMLMGSLNVTPL	1	EAPGM(+15.99)ALAM(+15.99)LM(+15.99)GSLNVTPL	M5:Oxidation (M):1000.00;M9:Oxidation (M):1000.00;M11:Oxidation (M):1000.00	18.12	1962.95	19	0.4	655.323	36.92	3618900	F7:13637	2015-02-05_Fusion_1080.raw	1	NP_666077.2 lcl|GPHN_4:8-2326_ORF1_GPHN_4:7:2325, XP_006515962.1, XP_006515963.1, XP_006515964.1, XP_006515965.1, XP_006515966.1, XP_006515967.1, XP_006515968.1 lcl|GPHN_38:8-2365_ORF1_GPHN_38:7:2364, XP_006515969.1 lcl|GPHN_3:8-2257_ORF1_GPHN_3:7:2256, XP_006515970.1 lcl|GPHN_1:8-2218_ORF1_GPHN_1:7:2217, XP_017170562.1, XP_017170563.1, XP_017170564.1, XP_017170565.1 lcl|GPHN_29:8-2323_ORF1_GPHN_…	107	UniProt	NCBI validated	NCBI predicted	ORF DB
EAPGMALAMLMGSLNVTPLGMLSR	1	EAPGMALAM(+15.99)LM(+15.99)GSLNVTPLGMLSR	M9:Oxidation (M):31.27;M11:Oxidation (M):57.71	69.34	2491.23	24	0.4	831.418	37.16	27262000	F7:13940	2015-02-05_Fusion_1080.raw	2	NP_666077.2 lcl|GPHN_4:8-2326_ORF1_GPHN_4:7:2325, XP_006515962.1, XP_006515963.1, XP_006515964.1, XP_006515965.1, XP_006515966.1, XP_006515967.1, XP_006515968.1 lcl|GPHN_38:8-2365_ORF1_GPHN_38:7:2364, XP_006515969.1 lcl|GPHN_3:8-2257_ORF1_GPHN_3:7:2256, XP_006515970.1 lcl|GPHN_1:8-2218_ORF1_GPHN_1:7:2217, XP_017170562.1, XP_017170563.1, XP_017170564.1, XP_017170565.1 lcl|GPHN_29:8-2323_ORF1_GPHN_…	107	UniProt	NCBI validated	NCBI predicted	ORF DB
EAPGMALAMLMGSLNVTPLGMLSR	2	EAPGMALAMLM(+15.99)GSLNVTPLGMLSR	M11:Oxidation (M):46.20	69.22	2475.24	24	1.5	826.087	39.01	1482200	F7:14720	2015-02-05_Fusion_1080.raw	3	NP_666077.2 lcl|GPHN_4:8-2326_ORF1_GPHN_4:7:2325, XP_006515962.1, XP_006515963.1, XP_006515964.1, XP_006515965.1, XP_006515966.1, XP_006515967.1, XP_006515968.1 lcl|GPHN_38:8-2365_ORF1_GPHN_38:7:2364, XP_006515969.1 lcl|GPHN_3:8-2257_ORF1_GPHN_3:7:2256, XP_006515970.1 lcl|GPHN_1:8-2218_ORF1_GPHN_1:7:2217, XP_017170562.1, XP_017170563.1, XP_017170564.1, XP_017170565.1 lcl|GPHN_29:8-2323_ORF1_GPHN_…	107	UniProt	NCBI validated	NCBI predicted	ORF DB
EAPGMALAMLMGSLNVTPLGMLSR	3	EAPGMALAM(+15.99)LM(+15.99)GSLNVTPLGM(+15.99)LSR	M9:Oxidation (M):28.74;M11:Oxidation (M):49.37;M21:Oxidation (M):107.71	68.28	2507.23	24	-1.2	836.748	35.36	44737000	F7:12908	2015-02-05_Fusion_1080.raw	3	NP_666077.2 lcl|GPHN_4:8-2326_ORF1_GPHN_4:7:2325, XP_006515962.1, XP_006515963.1, XP_006515964.1, XP_006515965.1, XP_006515966.1, XP_006515967.1, XP_006515968.1 lcl|GPHN_38:8-2365_ORF1_GPHN_38:7:2364, XP_006515969.1 lcl|GPHN_3:8-2257_ORF1_GPHN_3:7:2256, XP_006515970.1 lcl|GPHN_1:8-2218_ORF1_GPHN_1:7:2217, XP_017170562.1, XP_017170563.1, XP_017170564.1, XP_017170565.1 lcl|GPHN_29:8-2323_ORF1_GPHN_…	107	UniProt	NCBI validated	NCBI predicted	ORF DB
EAPGMALAMLMGSLNVTPLGMLSR	4	EAPGM(+15.99)ALAM(+15.99)LMGSLNVTPLGMLSR	M5:Oxidation (M):71.75;M9:Oxidation (M):48.87	67.79	2491.23	24	-1.8	1246.62	39.11	2738200	F7:14800	2015-02-05_Fusion_1080.raw	1	NP_666077.2 lcl|GPHN_4:8-2326_ORF1_GPHN_4:7:2325, XP_006515962.1, XP_006515963.1, XP_006515964.1, XP_006515965.1, XP_006515966.1, XP_006515967.1, XP_006515968.1 lcl|GPHN_38:8-2365_ORF1_GPHN_38:7:2364, XP_006515969.1 lcl|GPHN_3:8-2257_ORF1_GPHN_3:7:2256, XP_006515970.1 lcl|GPHN_1:8-2218_ORF1_GPHN_1:7:2217, XP_017170562.1, XP_017170563.1, XP_017170564.1, XP_017170565.1 lcl|GPHN_29:8-2323_ORF1_GPHN_…	107	UniProt	NCBI validated	NCBI predicted	ORF DB
EAPGMALAMLMGSLNVTPLGMLSR	5	EAPGM(+15.99)ALAM(+15.99)LMGSLNVTPLGM(+15.99)LSR	M5:Oxidation (M):42.99;M9:Oxidation (M):33.18;M21:Oxidation (M):74.64	64.32	2507.23	24	2.7	836.751	38.93	47804000	F7:14621	2015-02-05_Fusion_1080.raw	3	NP_666077.2 lcl|GPHN_4:8-2326_ORF1_GPHN_4:7:2325, XP_006515962.1, XP_006515963.1, XP_006515964.1, XP_006515965.1, XP_006515966.1, XP_006515967.1, XP_006515968.1 lcl|GPHN_38:8-2365_ORF1_GPHN_38:7:2364, XP_006515969.1 lcl|GPHN_3:8-2257_ORF1_GPHN_3:7:2256, XP_006515970.1 lcl|GPHN_1:8-2218_ORF1_GPHN_1:7:2217, XP_017170562.1, XP_017170563.1, XP_017170564.1, XP_017170565.1 lcl|GPHN_29:8-2323_ORF1_GPHN_…	107	UniProt	NCBI validated	NCBI predicted	ORF DB
EAPGMALAMLMGSLNVTPLGMLSR	6	EAPGM(+15.99)ALAMLM(+15.99)GSLNVTPLGM(+15.99)LSR	M5:Oxidation (M):46.31;M11:Oxidation (M):42.28;M21:Oxidation (M):45.26	61.74	2507.23	24	-0.5	1254.62	36.11	80567000	F7:13413	2015-02-05_Fusion_1080.raw	3	NP_666077.2 lcl|GPHN_4:8-2326_ORF1_GPHN_4:7:2325, XP_006515962.1, XP_006515963.1, XP_006515964.1, XP_006515965.1, XP_006515966.1, XP_006515967.1, XP_006515968.1 lcl|GPHN_38:8-2365_ORF1_GPHN_38:7:2364, XP_006515969.1 lcl|GPHN_3:8-2257_ORF1_GPHN_3:7:2256, XP_006515970.1 lcl|GPHN_1:8-2218_ORF1_GPHN_1:7:2217, XP_017170562.1, XP_017170563.1, XP_017170564.1, XP_017170565.1 lcl|GPHN_29:8-2323_ORF1_GPHN_…	107	UniProt	NCBI validated	NCBI predicted	ORF DB
EAPGMALAMLMGSLNVTPLGMLSR	7	EAPGM(+15.99)ALAMLM(+15.99)GSLNVTPLGMLSR	M5:Oxidation (M):25.11;M11:Oxidation (M):9.40	59.65	2491.23	24	0.3	1246.62	38.04	27834000	F7:14308	2015-02-05_Fusion_1080.raw	3	NP_666077.2 lcl|GPHN_4:8-2326_ORF1_GPHN_4:7:2325, XP_006515962.1, XP_006515963.1, XP_006515964.1, XP_006515965.1, XP_006515966.1, XP_006515967.1, XP_006515968.1 lcl|GPHN_38:8-2365_ORF1_GPHN_38:7:2364, XP_006515969.1 lcl|GPHN_3:8-2257_ORF1_GPHN_3:7:2256, XP_006515970.1 lcl|GPHN_1:8-2218_ORF1_GPHN_1:7:2217, XP_017170562.1, XP_017170563.1, XP_017170564.1, XP_017170565.1 lcl|GPHN_29:8-2323_ORF1_GPHN_…	107	UniProt	NCBI validated	NCBI predicted	ORF DB
EAPGMALAMLMGSLNVTPLGMLSR	8	EAPGMALAMLM(+15.99)GSLNVTPLGM(+15.99)LSR	M11:Oxidation (M):9.40;M21:Oxidation (M):30.14	52.48	2491.23	24	-0.4	623.815	37.47	230790	F7:14003	2015-02-05_Fusion_1080.raw	1	NP_666077.2 lcl|GPHN_4:8-2326_ORF1_GPHN_4:7:2325, XP_006515962.1, XP_006515963.1, XP_006515964.1, XP_006515965.1, XP_006515966.1, XP_006515967.1, XP_006515968.1 lcl|GPHN_38:8-2365_ORF1_GPHN_38:7:2364, XP_006515969.1 lcl|GPHN_3:8-2257_ORF1_GPHN_3:7:2256, XP_006515970.1 lcl|GPHN_1:8-2218_ORF1_GPHN_1:7:2217, XP_017170562.1, XP_017170563.1, XP_017170564.1, XP_017170565.1 lcl|GPHN_29:8-2323_ORF1_GPHN_…	107	UniProt	NCBI validated	NCBI predicted	ORF DB
EAPGMALAMLMGSLNVTPLGMLSR	9	EAPGM(+15.99)ALAMLMGSLNVTPLGMLSR	M5:Oxidation (M):11.12	47.97	2475.24	24	-5.6	826.081	34.45	2025300	F7:12414	2015-02-05_Fusion_1080.raw	1	NP_666077.2 lcl|GPHN_4:8-2326_ORF1_GPHN_4:7:2325, XP_006515962.1, XP_006515963.1, XP_006515964.1, XP_006515965.1, XP_006515966.1, XP_006515967.1, XP_006515968.1 lcl|GPHN_38:8-2365_ORF1_GPHN_38:7:2364, XP_006515969.1 lcl|GPHN_3:8-2257_ORF1_GPHN_3:7:2256, XP_006515970.1 lcl|GPHN_1:8-2218_ORF1_GPHN_1:7:2217, XP_017170562.1, XP_017170563.1, XP_017170564.1, XP_017170565.1 lcl|GPHN_29:8-2323_ORF1_GPHN_…	107	UniProt	NCBI validated	NCBI predicted	ORF DB
EAPGMALAMLMGSLNVTPLGMLSR	10	EAPGMALAM(+15.99)LMGSLNVTPLGM(+15.99)LSR	M9:Oxidation (M):8.26;M21:Oxidation (M):44.14	41.9	2491.23	24	0.5	831.418	39.11	543690	F3:12776	2015-02-05_Fusion_1069.raw	1	NP_666077.2 lcl|GPHN_4:8-2326_ORF1_GPHN_4:7:2325, XP_006515962.1, XP_006515963.1, XP_006515964.1, XP_006515965.1, XP_006515966.1, XP_006515967.1, XP_006515968.1 lcl|GPHN_38:8-2365_ORF1_GPHN_38:7:2364, XP_006515969.1 lcl|GPHN_3:8-2257_ORF1_GPHN_3:7:2256, XP_006515970.1 lcl|GPHN_1:8-2218_ORF1_GPHN_1:7:2217, XP_017170562.1, XP_017170563.1, XP_017170564.1, XP_017170565.1 lcl|GPHN_29:8-2323_ORF1_GPHN_…	107	UniProt	NCBI validated	NCBI predicted	ORF DB
EAPGMALAMLMGSLNVTPLGMLSR	11	EAPGMALAMLMGSLNVTPLGM(+15.99)LSR	M21:Oxidation (M):55.57	40.8	2475.24	24	-5.6	826.081	34.45	5336600	F7:12574	2015-02-05_Fusion_1080.raw	3	NP_666077.2 lcl|GPHN_4:8-2326_ORF1_GPHN_4:7:2325, XP_006515962.1, XP_006515963.1, XP_006515964.1, XP_006515965.1, XP_006515966.1, XP_006515967.1, XP_006515968.1 lcl|GPHN_38:8-2365_ORF1_GPHN_38:7:2364, XP_006515969.1 lcl|GPHN_3:8-2257_ORF1_GPHN_3:7:2256, XP_006515970.1 lcl|GPHN_1:8-2218_ORF1_GPHN_1:7:2217, XP_017170562.1, XP_017170563.1, XP_017170564.1, XP_017170565.1 lcl|GPHN_29:8-2323_ORF1_GPHN_…	107	UniProt	NCBI validated	NCBI predicted	ORF DB
EAPGMALAMLMGSLNVTPLGMLSR	12	EAPGMALAMLMGSLNVTPLGMLSR		27.28	2459.24	24	-5.2	820.75	36.56	262370	F7:13547	2015-02-05_Fusion_1080.raw	2	NP_666077.2 lcl|GPHN_4:8-2326_ORF1_GPHN_4:7:2325, XP_006515962.1, XP_006515963.1, XP_006515964.1, XP_006515965.1, XP_006515966.1, XP_006515967.1, XP_006515968.1 lcl|GPHN_38:8-2365_ORF1_GPHN_38:7:2364, XP_006515969.1 lcl|GPHN_3:8-2257_ORF1_GPHN_3:7:2256, XP_006515970.1 lcl|GPHN_1:8-2218_ORF1_GPHN_1:7:2217, XP_017170562.1, XP_017170563.1, XP_017170564.1, XP_017170565.1 lcl|GPHN_29:8-2323_ORF1_GPHN_…	107	UniProt	NCBI validated	NCBI predicted	ORF DB
EAPGMALAMLMGSLNVTPLGMLSR	13	EAPGMALAM(+15.99)LMGSLNVTPLGMLSR	M9:Oxidation (M):0.00	25.84	2475.24	24	0.1	826.086	39.01	38423	F3:12758	2015-02-05_Fusion_1069.raw	1	NP_666077.2 lcl|GPHN_4:8-2326_ORF1_GPHN_4:7:2325, XP_006515962.1, XP_006515963.1, XP_006515964.1, XP_006515965.1, XP_006515966.1, XP_006515967.1, XP_006515968.1 lcl|GPHN_38:8-2365_ORF1_GPHN_38:7:2364, XP_006515969.1 lcl|GPHN_3:8-2257_ORF1_GPHN_3:7:2256, XP_006515970.1 lcl|GPHN_1:8-2218_ORF1_GPHN_1:7:2217, XP_017170562.1, XP_017170563.1, XP_017170564.1, XP_017170565.1 lcl|GPHN_29:8-2323_ORF1_GPHN_…	107	UniProt	NCBI validated	NCBI predicted	ORF DB
EAPGMALAMLMGSLNVTPLGMLSR	14	EAPGMALAMLMGS(+79.97)LNVTPLGMLSR	S13:Phosphorylation (STY):28.70	22.23	2539.21	24	6.3	847.415	37.03	51344	F7:13822	2015-02-05_Fusion_1080.raw	1	NP_666077.2 lcl|GPHN_4:8-2326_ORF1_GPHN_4:7:2325, XP_006515962.1, XP_006515963.1, XP_006515964.1, XP_006515965.1, XP_006515966.1, XP_006515967.1, XP_006515968.1 lcl|GPHN_38:8-2365_ORF1_GPHN_38:7:2364, XP_006515969.1 lcl|GPHN_3:8-2257_ORF1_GPHN_3:7:2256, XP_006515970.1 lcl|GPHN_1:8-2218_ORF1_GPHN_1:7:2217, XP_017170562.1, XP_017170563.1, XP_017170564.1, XP_017170565.1 lcl|GPHN_29:8-2323_ORF1_GPHN_…	107	UniProt	NCBI validated	NCBI predicted	ORF DB
EAPGMALAMLMGSLNVTPLGMLSRPVCGIR	1	EAPGMALAM(+15.99)LMGSLNVTPLGM(+15.99)LSRPVC(+57.02)GIR	M9:Oxidation (M):22.85;M21:Oxidation (M):44.14;C27:Carbamidomethylation:1000.00	37.82	3173.59	30	-1.2	794.404	37.36	1170700	F7:13931	2015-02-05_Fusion_1080.raw	2	NP_666077.2 lcl|GPHN_4:8-2326_ORF1_GPHN_4:7:2325, XP_006515962.1, XP_006515963.1, XP_006515964.1, XP_006515965.1, XP_006515966.1, XP_006515967.1, XP_006515968.1 lcl|GPHN_38:8-2365_ORF1_GPHN_38:7:2364, XP_006515969.1 lcl|GPHN_3:8-2257_ORF1_GPHN_3:7:2256, XP_006515970.1 lcl|GPHN_1:8-2218_ORF1_GPHN_1:7:2217, XP_017170562.1, XP_017170563.1, XP_017170564.1, XP_017170565.1 lcl|GPHN_29:8-2323_ORF1_GPHN_…	107	UniProt	NCBI validated	NCBI predicted	ORF DB
EAPGMALAMLMGSLNVTPLGMLSRPVCGIR	2	EAPGMALAM(+15.99)LM(+15.99)GSLNVTPLGMLSRPVC(+57.02)GIR	M9:Oxidation (M):4.73;M11:Oxidation (M):9.45;C27:Carbamidomethylation:1000.00	33.04	3173.59	30	1.7	794.406	35.36	157900	F7:12998	2015-02-05_Fusion_1080.raw	1	NP_666077.2 lcl|GPHN_4:8-2326_ORF1_GPHN_4:7:2325, XP_006515962.1, XP_006515963.1, XP_006515964.1, XP_006515965.1, XP_006515966.1, XP_006515967.1, XP_006515968.1 lcl|GPHN_38:8-2365_ORF1_GPHN_38:7:2364, XP_006515969.1 lcl|GPHN_3:8-2257_ORF1_GPHN_3:7:2256, XP_006515970.1 lcl|GPHN_1:8-2218_ORF1_GPHN_1:7:2217, XP_017170562.1, XP_017170563.1, XP_017170564.1, XP_017170565.1 lcl|GPHN_29:8-2323_ORF1_GPHN_…	107	UniProt	NCBI validated	NCBI predicted	ORF DB
EAPGMALAMLMGSLNVTPLGMLSRPVCGIRG	1	EAPGMALAM(+15.99)LM(+15.99)GSLNVTPLGM(+15.99)LSRPVCGIRG	M9:Oxidation (M):25.11;M11:Oxidation (M):30.10;M21:Oxidation (M):67.56	55.57	3189.58	31	0.2	798.403	33.56	5292700	F7:12122	2015-02-05_Fusion_1080.raw	2	NP_666077.2 lcl|GPHN_4:8-2326_ORF1_GPHN_4:7:2325, XP_006515962.1, XP_006515963.1, XP_006515964.1, XP_006515965.1, XP_006515966.1, XP_006515967.1, XP_006515968.1 lcl|GPHN_38:8-2365_ORF1_GPHN_38:7:2364, XP_006515969.1 lcl|GPHN_3:8-2257_ORF1_GPHN_3:7:2256, XP_006515970.1 lcl|GPHN_1:8-2218_ORF1_GPHN_1:7:2217, XP_017170562.1, XP_017170563.1, XP_017170564.1, XP_017170565.1 lcl|GPHN_29:8-2323_ORF1_GPHN_…	107	UniProt	NCBI validated	NCBI predicted	ORF DB
EAPGMALAMLMGSLNVTPLGMLSRPVCGIRG	2	EAPGM(+15.99)ALAM(+15.99)LMGSLNVTPLGM(+15.99)LSRPVCGIRG	M5:Oxidation (M):47.92;M9:Oxidation (M):39.76;M21:Oxidation (M):35.88	50.86	3189.58	31	-0.2	798.403	36.72	1066700	F7:13580	2015-02-05_Fusion_1080.raw	1	NP_666077.2 lcl|GPHN_4:8-2326_ORF1_GPHN_4:7:2325, XP_006515962.1, XP_006515963.1, XP_006515964.1, XP_006515965.1, XP_006515966.1, XP_006515967.1, XP_006515968.1 lcl|GPHN_38:8-2365_ORF1_GPHN_38:7:2364, XP_006515969.1 lcl|GPHN_3:8-2257_ORF1_GPHN_3:7:2256, XP_006515970.1 lcl|GPHN_1:8-2218_ORF1_GPHN_1:7:2217, XP_017170562.1, XP_017170563.1, XP_017170564.1, XP_017170565.1 lcl|GPHN_29:8-2323_ORF1_GPHN_…	107	UniProt	NCBI validated	NCBI predicted	ORF DB
EAPGMALAMLMGSLNVTPLGMLSRPVCGIRG	3	EAPGM(+15.99)ALAM(+15.99)LM(+15.99)GSLNVTPLGMLSRPVCGIRG	M5:Oxidation (M):122.77;M9:Oxidation (M):111.64;M11:Oxidation (M):128.04	36.78	3189.58	31	-4.8	798.399	34.65	3477800	F7:12633	2015-02-05_Fusion_1080.raw	2	NP_666077.2 lcl|GPHN_4:8-2326_ORF1_GPHN_4:7:2325, XP_006515962.1, XP_006515963.1, XP_006515964.1, XP_006515965.1, XP_006515966.1, XP_006515967.1, XP_006515968.1 lcl|GPHN_38:8-2365_ORF1_GPHN_38:7:2364, XP_006515969.1 lcl|GPHN_3:8-2257_ORF1_GPHN_3:7:2256, XP_006515970.1 lcl|GPHN_1:8-2218_ORF1_GPHN_1:7:2217, XP_017170562.1, XP_017170563.1, XP_017170564.1, XP_017170565.1 lcl|GPHN_29:8-2323_ORF1_GPHN_…	107	UniProt	NCBI validated	NCBI predicted	ORF DB
EDKGVQCEEEEEEKKDSGVA	1	EDKGVQC(+57.02)EEEEEEKKDSGVA	C7:Carbamidomethylation:1000.00	34.08	2293.99	20	0.6	765.67	16.43	5655300	F5:3936	2015-02-05_Fusion_1073.raw	6	NP_666077.2 lcl|GPHN_4:8-2326_ORF1_GPHN_4:7:2325, XP_006515962.1, XP_006515963.1, XP_006515964.1, XP_006515965.1, XP_006515966.1, XP_006515967.1, XP_006515968.1 lcl|GPHN_38:8-2365_ORF1_GPHN_38:7:2364, XP_006515969.1 lcl|GPHN_3:8-2257_ORF1_GPHN_3:7:2256, XP_006515970.1 lcl|GPHN_1:8-2218_ORF1_GPHN_1:7:2217, XP_017170562.1, XP_017170563.1, XP_017170564.1, XP_017170565.1 lcl|GPHN_29:8-2323_ORF1_GPHN_…	206	UniProt	NCBI validated	NCBI predicted	ORF DB
EDRSGINLKDLVQDPS	1	EDRSGINLKDLVQDPS		36.46	1784.89	16	-0.3	595.971	26.25	585120	F6:8792	2015-02-05_Fusion_1078.raw	2	NP_666077.2 lcl|GPHN_4:8-2326_ORF1_GPHN_4:7:2325, XP_006515962.1, XP_006515963.1, XP_006515964.1, XP_006515965.1, XP_006515966.1, XP_006515967.1, XP_006515968.1 lcl|GPHN_38:8-2365_ORF1_GPHN_38:7:2364, XP_006515969.1 lcl|GPHN_3:8-2257_ORF1_GPHN_3:7:2256, XP_006515970.1 lcl|GPHN_1:8-2218_ORF1_GPHN_1:7:2217, XP_017170562.1, XP_017170563.1, XP_017170564.1, XP_017170565.1 lcl|GPHN_29:8-2323_ORF1_GPHN_…	32	UniProt	NCBI validated	NCBI predicted	ORF DB
EDRSGINLKDLVQDPSLL	1	EDRSGINLKDLVQDPSLL		35.92	2011.06	18	0.7	671.361	31.94	696270	F2:11341	2015-02-05_Fusion_1067.raw	1	NP_666077.2 lcl|GPHN_4:8-2326_ORF1_GPHN_4:7:2325, XP_006515962.1, XP_006515963.1, XP_006515964.1, XP_006515965.1, XP_006515966.1, XP_006515967.1, XP_006515968.1 lcl|GPHN_38:8-2365_ORF1_GPHN_38:7:2364, XP_006515969.1 lcl|GPHN_3:8-2257_ORF1_GPHN_3:7:2256, XP_006515970.1 lcl|GPHN_1:8-2218_ORF1_GPHN_1:7:2217, XP_017170562.1, XP_017170563.1, XP_017170564.1, XP_017170565.1 lcl|GPHN_29:8-2323_ORF1_GPHN_…	32	UniProt	NCBI validated	NCBI predicted	ORF DB
EDSSSSHITAAALAAK	1	EDSSSSHITAAALAAK		40.83	1557.76	16	1.5	520.263	19.75	583860	F7:5628	2015-02-05_Fusion_1080.raw	1	NP_666077.2 lcl|GPHN_4:8-2326_ORF1_GPHN_4:7:2325, XP_006515962.1, XP_006515963.1, XP_006515964.1, XP_006515965.1, XP_006515966.1, XP_006515967.1, XP_006515968.1 lcl|GPHN_38:8-2365_ORF1_GPHN_38:7:2364, XP_006515969.1 lcl|GPHN_3:8-2257_ORF1_GPHN_3:7:2256, XP_006515970.1 lcl|GPHN_1:8-2218_ORF1_GPHN_1:7:2217, XP_017170562.1, XP_017170563.1, XP_017170564.1, XP_017170565.1 lcl|GPHN_29:8-2323_ORF1_GPHN_…	228	UniProt	NCBI validated	NCBI predicted	ORF DB
EDTELIRESDDGTEELEV	1	EDTELIRESDDGTEELEV		39.33	2077.92	18	1	1039.97	28.63	1075000	F2:9828	2015-02-05_Fusion_1067.raw	2	NP_666077.2 lcl|GPHN_4:8-2326_ORF1_GPHN_4:7:2325, XP_006515962.1, XP_006515963.1, XP_006515964.1, XP_006515965.1, XP_006515966.1, XP_006515967.1, XP_006515968.1 lcl|GPHN_38:8-2365_ORF1_GPHN_38:7:2364, XP_006515969.1 lcl|GPHN_3:8-2257_ORF1_GPHN_3:7:2256, XP_006515970.1 lcl|GPHN_1:8-2218_ORF1_GPHN_1:7:2217, XP_017170562.1, XP_017170563.1, XP_017170564.1, XP_017170565.1 lcl|GPHN_29:8-2323_ORF1_GPHN_…	464	UniProt	NCBI validated	NCBI predicted	ORF DB
EEEEEEKKDSGVASTEDSSSSH	1	EEEEEEKKDSGVASTEDSSSSH		35.58	2394.98	22	1.6	599.753	13.87	182240	F8:3030	2015-02-05_Fusion_1082.raw	3	NP_666077.2 lcl|GPHN_4:8-2326_ORF1_GPHN_4:7:2325, XP_006515962.1, XP_006515963.1, XP_006515964.1, XP_006515965.1, XP_006515966.1, XP_006515967.1, XP_006515968.1 lcl|GPHN_38:8-2365_ORF1_GPHN_38:7:2364, XP_006515969.1 lcl|GPHN_3:8-2257_ORF1_GPHN_3:7:2256, XP_006515970.1 lcl|GPHN_1:8-2218_ORF1_GPHN_1:7:2217, XP_017170562.1, XP_017170563.1, XP_017170564.1, XP_017170565.1 lcl|GPHN_29:8-2323_ORF1_GPHN_…	213	UniProt	NCBI validated	NCBI predicted	ORF DB
EEEEKKDSGVASTEDSSSSH	1	EEEEKKDSGVASTEDSSSSH		38.4	2136.89	20	-0.6	713.305	12.74	153450	F4:2494	2015-02-05_Fusion_1071.raw	2	NP_666077.2 lcl|GPHN_4:8-2326_ORF1_GPHN_4:7:2325, XP_006515962.1, XP_006515963.1, XP_006515964.1, XP_006515965.1, XP_006515966.1, XP_006515967.1, XP_006515968.1 lcl|GPHN_38:8-2365_ORF1_GPHN_38:7:2364, XP_006515969.1 lcl|GPHN_3:8-2257_ORF1_GPHN_3:7:2256, XP_006515970.1 lcl|GPHN_1:8-2218_ORF1_GPHN_1:7:2217, XP_017170562.1, XP_017170563.1, XP_017170564.1, XP_017170565.1 lcl|GPHN_29:8-2323_ORF1_GPHN_…	215	UniProt	NCBI validated	NCBI predicted	ORF DB
EGLKDELWR	1	EGLKDELWR		28.77	1144.59	9	-1.7	382.536	23.37	505680	F2:7364	2015-02-05_Fusion_1067.raw	2	XP_006515962.1, XP_006515963.1, XP_006515964.1, XP_006515966.1, XP_006515967.1, XP_017170562.1, XP_017170563.1, XP_017170565.1 lcl|GPHN_29:8-2323_ORF1_GPHN_29:7:2322, XP_017170568.1, XP_030102590.1 lcl|GPHN_41:8-2320_ORF1_GPHN_41:7:2319, XP_030102591.1 lcl|GPHN_8:8-2281_ORF1_GPHN_8:7:2280, XP_030102592.1, lcl|GPHN_103:8-2287_ORF1_GPHN_103:7:2286, lcl|GPHN_106:8-1873_ORF1_GPHN_106:7:1872, lcl|GPHN…	363			NCBI predicted	ORF DB
EGLKDELWRNRGYDLRVQ	1	EGLKDELWRNRGYDLRVQ		32.85	2246.16	18	-0.9	562.546	24.41	1296800	F2:7835	2015-02-05_Fusion_1067.raw	1	XP_006515962.1, XP_006515963.1, XP_006515964.1, XP_006515966.1, XP_006515967.1, XP_017170562.1, XP_017170563.1, XP_017170565.1 lcl|GPHN_29:8-2323_ORF1_GPHN_29:7:2322, XP_017170568.1, XP_030102590.1 lcl|GPHN_41:8-2320_ORF1_GPHN_41:7:2319, XP_030102591.1 lcl|GPHN_8:8-2281_ORF1_GPHN_8:7:2280, XP_030102592.1, lcl|GPHN_103:8-2287_ORF1_GPHN_103:7:2286, lcl|GPHN_106:8-1873_ORF1_GPHN_106:7:1872, lcl|GPHN…	363			NCBI predicted	ORF DB
EHGYPTIN	1	EHGYPTIN		27.4	929.424	8	-0.7	465.719	18.81	31810000	F5:5051	2015-02-05_Fusion_1073.raw	4	NP_666077.2 lcl|GPHN_4:8-2326_ORF1_GPHN_4:7:2325, XP_006515962.1, XP_006515963.1, XP_006515964.1, XP_006515965.1, XP_006515966.1, XP_006515967.1, XP_006515968.1 lcl|GPHN_38:8-2365_ORF1_GPHN_38:7:2364, XP_006515969.1 lcl|GPHN_3:8-2257_ORF1_GPHN_3:7:2256, XP_006515970.1 lcl|GPHN_1:8-2218_ORF1_GPHN_1:7:2217, XP_017170562.1, XP_017170563.1, XP_017170564.1, XP_017170565.1 lcl|GPHN_29:8-2323_ORF1_GPHN_…	572	UniProt	NCBI validated	NCBI predicted	ORF DB
EHGYPTINL	1	EHGYPTINL		21.4	1042.51	9	1.3	522.262	25.76	252640	F6:8561	2015-02-05_Fusion_1078.raw	2	NP_666077.2 lcl|GPHN_4:8-2326_ORF1_GPHN_4:7:2325, XP_006515962.1, XP_006515963.1, XP_006515964.1, XP_006515965.1, XP_006515966.1, XP_006515967.1, XP_006515968.1 lcl|GPHN_38:8-2365_ORF1_GPHN_38:7:2364, XP_006515969.1 lcl|GPHN_3:8-2257_ORF1_GPHN_3:7:2256, XP_006515970.1 lcl|GPHN_1:8-2218_ORF1_GPHN_1:7:2217, XP_017170562.1, XP_017170563.1, XP_017170564.1, XP_017170565.1 lcl|GPHN_29:8-2323_ORF1_GPHN_…	572	UniProt	NCBI validated	NCBI predicted	ORF DB
EHGYPTINLG	1	EHGYPTINLG		35.24	1099.53	10	-0.4	550.772	24.79	11519000	F5:7827	2015-02-05_Fusion_1073.raw	2	NP_666077.2 lcl|GPHN_4:8-2326_ORF1_GPHN_4:7:2325, XP_006515962.1, XP_006515963.1, XP_006515964.1, XP_006515965.1, XP_006515966.1, XP_006515967.1, XP_006515968.1 lcl|GPHN_38:8-2365_ORF1_GPHN_38:7:2364, XP_006515969.1 lcl|GPHN_3:8-2257_ORF1_GPHN_3:7:2256, XP_006515970.1 lcl|GPHN_1:8-2218_ORF1_GPHN_1:7:2217, XP_017170562.1, XP_017170563.1, XP_017170564.1, XP_017170565.1 lcl|GPHN_29:8-2323_ORF1_GPHN_…	572	UniProt	NCBI validated	NCBI predicted	ORF DB
EHGYPTINLGIVGDNPDDLLNAL	1	EHGYPTINLGIVGDNPDDLLNAL		26.67	2449.21	23	1.5	1225.62	37.8	325970	F7:14164	2015-02-05_Fusion_1080.raw	2	NP_666077.2 lcl|GPHN_4:8-2326_ORF1_GPHN_4:7:2325, XP_006515962.1, XP_006515963.1, XP_006515964.1, XP_006515965.1, XP_006515966.1, XP_006515967.1, XP_006515968.1 lcl|GPHN_38:8-2365_ORF1_GPHN_38:7:2364, XP_006515969.1 lcl|GPHN_3:8-2257_ORF1_GPHN_3:7:2256, XP_006515970.1 lcl|GPHN_1:8-2218_ORF1_GPHN_1:7:2217, XP_017170562.1, XP_017170563.1, XP_017170564.1, XP_017170565.1 lcl|GPHN_29:8-2323_ORF1_GPHN_…	572	UniProt	NCBI validated	NCBI predicted	ORF DB
EHGYPTINLGIVGDNPDDLLNALNEGISR	1	EHGYPTINLGIVGDNPDDLLNALNEGISR		69.54	3105.54	29	-1.9	1036.18	35.95	15372000	F7:13266	2015-02-05_Fusion_1080.raw	2	NP_666077.2 lcl|GPHN_4:8-2326_ORF1_GPHN_4:7:2325, XP_006515962.1, XP_006515963.1, XP_006515964.1, XP_006515965.1, XP_006515966.1, XP_006515967.1, XP_006515968.1 lcl|GPHN_38:8-2365_ORF1_GPHN_38:7:2364, XP_006515969.1 lcl|GPHN_3:8-2257_ORF1_GPHN_3:7:2256, XP_006515970.1 lcl|GPHN_1:8-2218_ORF1_GPHN_1:7:2217, XP_017170562.1, XP_017170563.1, XP_017170564.1, XP_017170565.1 lcl|GPHN_29:8-2323_ORF1_GPHN_…	572	UniProt	NCBI validated	NCBI predicted	ORF DB
ELHKGEVVDV	1	ELHKGEVVDV		33.34	1123.59	10	0.2	562.801	18.17	3419100	F6:4950	2015-02-05_Fusion_1078.raw	2	NP_666077.2 lcl|GPHN_4:8-2326_ORF1_GPHN_4:7:2325, XP_006515962.1, XP_006515963.1, XP_006515964.1, XP_006515965.1, XP_006515966.1, XP_006515967.1, XP_006515968.1 lcl|GPHN_38:8-2365_ORF1_GPHN_38:7:2364, XP_006515969.1 lcl|GPHN_3:8-2257_ORF1_GPHN_3:7:2256, XP_006515970.1 lcl|GPHN_1:8-2218_ORF1_GPHN_1:7:2217, XP_017170562.1, XP_017170563.1, XP_017170564.1, XP_017170565.1 lcl|GPHN_29:8-2323_ORF1_GPHN_…	757	UniProt	NCBI validated	NCBI predicted	ORF DB
ELHKGEVVDVM	1	ELHKGEVVDVM		38.2	1254.63	11	-0.6	628.321	20.87	6666000	F9:6105	2015-02-05_Fusion_1084.raw	2	NP_666077.2 lcl|GPHN_4:8-2326_ORF1_GPHN_4:7:2325, XP_006515962.1, XP_006515963.1, XP_006515964.1, XP_006515965.1, XP_006515966.1, XP_006515967.1, XP_006515968.1 lcl|GPHN_38:8-2365_ORF1_GPHN_38:7:2364, XP_006515969.1 lcl|GPHN_3:8-2257_ORF1_GPHN_3:7:2256, XP_006515970.1 lcl|GPHN_1:8-2218_ORF1_GPHN_1:7:2217, XP_017170562.1, XP_017170563.1, XP_017170564.1, XP_017170565.1 lcl|GPHN_29:8-2323_ORF1_GPHN_…	757	UniProt	NCBI validated	NCBI predicted	ORF DB
ELHKGEVVDVM	2	ELHKGEVVDVM(+15.99)	M11:Oxidation (M):1000.00	27.56	1270.62	11	-4.8	636.316	17.65	0	F6:4716	2015-02-05_Fusion_1078.raw	0	NP_666077.2 lcl|GPHN_4:8-2326_ORF1_GPHN_4:7:2325, XP_006515962.1, XP_006515963.1, XP_006515964.1, XP_006515965.1, XP_006515966.1, XP_006515967.1, XP_006515968.1 lcl|GPHN_38:8-2365_ORF1_GPHN_38:7:2364, XP_006515969.1 lcl|GPHN_3:8-2257_ORF1_GPHN_3:7:2256, XP_006515970.1 lcl|GPHN_1:8-2218_ORF1_GPHN_1:7:2217, XP_017170562.1, XP_017170563.1, XP_017170564.1, XP_017170565.1 lcl|GPHN_29:8-2323_ORF1_GPHN_…	757	UniProt	NCBI validated	NCBI predicted	ORF DB
ELHKGEVVDVMVI	1	ELHKGEVVDVM(+15.99)VI	M11:Oxidation (M):1000.00	22.05	1482.78	13	0.6	742.395	24.21	48051	F6:7818	2015-02-05_Fusion_1078.raw	1	NP_666077.2 lcl|GPHN_4:8-2326_ORF1_GPHN_4:7:2325, XP_006515962.1, XP_006515963.1, XP_006515964.1, XP_006515965.1, XP_006515966.1, XP_006515967.1, XP_006515968.1 lcl|GPHN_38:8-2365_ORF1_GPHN_38:7:2364, XP_006515969.1 lcl|GPHN_3:8-2257_ORF1_GPHN_3:7:2256, XP_006515970.1 lcl|GPHN_1:8-2218_ORF1_GPHN_1:7:2217, XP_017170562.1, XP_017170563.1, XP_017170564.1, XP_017170565.1 lcl|GPHN_29:8-2323_ORF1_GPHN_…	757	UniProt	NCBI validated	NCBI predicted	ORF DB
ELIRESDDGTEELEV	1	ELIRESDDGTEELEV		35.6	1732.8	15	2.5	867.41	26.93	251800	F2:9056	2015-02-05_Fusion_1067.raw	2	NP_666077.2 lcl|GPHN_4:8-2326_ORF1_GPHN_4:7:2325, XP_006515962.1, XP_006515963.1, XP_006515964.1, XP_006515965.1, XP_006515966.1, XP_006515967.1, XP_006515968.1 lcl|GPHN_38:8-2365_ORF1_GPHN_38:7:2364, XP_006515969.1 lcl|GPHN_3:8-2257_ORF1_GPHN_3:7:2256, XP_006515970.1 lcl|GPHN_1:8-2218_ORF1_GPHN_1:7:2217, XP_017170562.1, XP_017170563.1, XP_017170564.1, XP_017170565.1 lcl|GPHN_29:8-2323_ORF1_GPHN_…	467	UniProt	NCBI validated	NCBI predicted	ORF DB
ELLNPEDDLLPGK	1	ELLNPEDDLLPGK		37.37	1451.75	13	1.1	726.883	29.22	2949800	F7:10116	2015-02-05_Fusion_1080.raw	2	NP_666077.2 lcl|GPHN_4:8-2326_ORF1_GPHN_4:7:2325, XP_006515962.1, XP_006515963.1, XP_006515964.1, XP_006515965.1, XP_006515966.1, XP_006515967.1, XP_006515968.1 lcl|GPHN_38:8-2365_ORF1_GPHN_38:7:2364, XP_006515969.1 lcl|GPHN_3:8-2257_ORF1_GPHN_3:7:2256, XP_006515970.1 lcl|GPHN_1:8-2218_ORF1_GPHN_1:7:2217, XP_017170562.1, XP_017170563.1, XP_017170564.1, XP_017170565.1 lcl|GPHN_29:8-2323_ORF1_GPHN_…	545	UniProt	NCBI validated	NCBI predicted	ORF DB
ELNLILTTGGTGFAPR	1	ELNLILTTGGTGFAPR		45.37	1658.9	16	1.9	553.975	32.19	253300000	F7:11520	2015-02-05_Fusion_1080.raw	7	NP_666077.2 lcl|GPHN_4:8-2326_ORF1_GPHN_4:7:2325, XP_006515962.1, XP_006515963.1, XP_006515964.1, XP_006515965.1, XP_006515966.1, XP_006515967.1, XP_006515968.1 lcl|GPHN_38:8-2365_ORF1_GPHN_38:7:2364, XP_006515969.1 lcl|GPHN_3:8-2257_ORF1_GPHN_3:7:2256, XP_006515970.1 lcl|GPHN_1:8-2218_ORF1_GPHN_1:7:2217, XP_017170562.1, XP_017170563.1, XP_017170564.1, XP_017170565.1 lcl|GPHN_29:8-2323_ORF1_GPHN_…	78	UniProt	NCBI validated	NCBI predicted	ORF DB
EMTPVLGTEII	1	EM(+15.99)TPVLGTEII	M2:Oxidation (M):1000.00	24.55	1217.62	11	0.4	609.818	33.07	13680000	F2:11883	2015-02-05_Fusion_1067.raw	3	NP_666077.2 lcl|GPHN_4:8-2326_ORF1_GPHN_4:7:2325, XP_006515962.1, XP_006515963.1, XP_006515964.1, XP_006515965.1, XP_006515966.1, XP_006515967.1, XP_006515968.1 lcl|GPHN_38:8-2365_ORF1_GPHN_38:7:2364, XP_006515969.1 lcl|GPHN_3:8-2257_ORF1_GPHN_3:7:2256, XP_006515970.1 lcl|GPHN_1:8-2218_ORF1_GPHN_1:7:2217, XP_017170562.1, XP_017170563.1, XP_017170564.1, XP_017170565.1 lcl|GPHN_29:8-2323_ORF1_GPHN_…	371	UniProt	NCBI validated	NCBI predicted	ORF DB
EMTPVLGTEII	2	E(+42.01)MTPVLGTEII	E1:Acetylation (Protein N-term):1000.00	23.03	1243.64	11	-0.5	622.825	37.78	194940	F6:13649	2015-02-05_Fusion_1078.raw	2	NP_666077.2 lcl|GPHN_4:8-2326_ORF1_GPHN_4:7:2325, XP_006515962.1, XP_006515963.1, XP_006515964.1, XP_006515965.1, XP_006515966.1, XP_006515967.1, XP_006515968.1 lcl|GPHN_38:8-2365_ORF1_GPHN_38:7:2364, XP_006515969.1 lcl|GPHN_3:8-2257_ORF1_GPHN_3:7:2256, XP_006515970.1 lcl|GPHN_1:8-2218_ORF1_GPHN_1:7:2217, XP_017170562.1, XP_017170563.1, XP_017170564.1, XP_017170565.1 lcl|GPHN_29:8-2323_ORF1_GPHN_…	371	UniProt	NCBI validated	NCBI predicted	ORF DB
EMTPVLGTEIINYR	1	EMTPVLGTEIINYR		46.16	1634.83	14	-0.1	818.424	29.98	13592000	F7:10497	2015-02-05_Fusion_1080.raw	3	NP_666077.2 lcl|GPHN_4:8-2326_ORF1_GPHN_4:7:2325, XP_006515962.1, XP_006515963.1, XP_006515964.1, XP_006515965.1, XP_006515966.1, XP_006515967.1, XP_006515968.1 lcl|GPHN_38:8-2365_ORF1_GPHN_38:7:2364, XP_006515969.1 lcl|GPHN_3:8-2257_ORF1_GPHN_3:7:2256, XP_006515970.1 lcl|GPHN_1:8-2218_ORF1_GPHN_1:7:2217, XP_017170562.1, XP_017170563.1, XP_017170564.1, XP_017170565.1 lcl|GPHN_29:8-2323_ORF1_GPHN_…	371	UniProt	NCBI validated	NCBI predicted	ORF DB
EMTPVLGTEIINYR	2	E(+42.01)M(+15.99)TPVLGTEIINYR	E1:Acetylation (Protein N-term):1000.00;M2:Oxidation (M):1000.00	45.05	1692.84	14	1.5	847.428	31.7	2004600	F7:11420	2015-02-05_Fusion_1080.raw	1	NP_666077.2 lcl|GPHN_4:8-2326_ORF1_GPHN_4:7:2325, XP_006515962.1, XP_006515963.1, XP_006515964.1, XP_006515965.1, XP_006515966.1, XP_006515967.1, XP_006515968.1 lcl|GPHN_38:8-2365_ORF1_GPHN_38:7:2364, XP_006515969.1 lcl|GPHN_3:8-2257_ORF1_GPHN_3:7:2256, XP_006515970.1 lcl|GPHN_1:8-2218_ORF1_GPHN_1:7:2217, XP_017170562.1, XP_017170563.1, XP_017170564.1, XP_017170565.1 lcl|GPHN_29:8-2323_ORF1_GPHN_…	371	UniProt	NCBI validated	NCBI predicted	ORF DB
EMTPVLGTEIINYR	3	EM(+15.99)TPVLGTEIINYR	M2:Oxidation (M):1000.00	42.13	1650.83	14	3.5	826.425	28.39	83515000	F7:9680	2015-02-05_Fusion_1080.raw	3	NP_666077.2 lcl|GPHN_4:8-2326_ORF1_GPHN_4:7:2325, XP_006515962.1, XP_006515963.1, XP_006515964.1, XP_006515965.1, XP_006515966.1, XP_006515967.1, XP_006515968.1 lcl|GPHN_38:8-2365_ORF1_GPHN_38:7:2364, XP_006515969.1 lcl|GPHN_3:8-2257_ORF1_GPHN_3:7:2256, XP_006515970.1 lcl|GPHN_1:8-2218_ORF1_GPHN_1:7:2217, XP_017170562.1, XP_017170563.1, XP_017170564.1, XP_017170565.1 lcl|GPHN_29:8-2323_ORF1_GPHN_…	371	UniProt	NCBI validated	NCBI predicted	ORF DB
EMTPVLGTEIINYR	4	E(+42.01)MTPVLGTEIINYR	E1:Acetylation (Protein N-term):1000.00	36.81	1676.84	14	2.9	839.432	34.26	695670	F7:12501	2015-02-05_Fusion_1080.raw	1	NP_666077.2 lcl|GPHN_4:8-2326_ORF1_GPHN_4:7:2325, XP_006515962.1, XP_006515963.1, XP_006515964.1, XP_006515965.1, XP_006515966.1, XP_006515967.1, XP_006515968.1 lcl|GPHN_38:8-2365_ORF1_GPHN_38:7:2364, XP_006515969.1 lcl|GPHN_3:8-2257_ORF1_GPHN_3:7:2256, XP_006515970.1 lcl|GPHN_1:8-2218_ORF1_GPHN_1:7:2217, XP_017170562.1, XP_017170563.1, XP_017170564.1, XP_017170565.1 lcl|GPHN_29:8-2323_ORF1_GPHN_…	371	UniProt	NCBI validated	NCBI predicted	ORF DB
EPLPWAQ	1	EPLPWAQ		25.52	839.418	7	0.6	420.716	30.28	25864000	F5:10196	2015-02-05_Fusion_1073.raw	2	NP_666077.2 lcl|GPHN_4:8-2326_ORF1_GPHN_4:7:2325, XP_006515962.1, XP_006515963.1, XP_006515964.1, XP_006515965.1, XP_006515966.1, XP_006515967.1, XP_006515968.1 lcl|GPHN_38:8-2365_ORF1_GPHN_38:7:2364, XP_006515969.1 lcl|GPHN_3:8-2257_ORF1_GPHN_3:7:2256, XP_006515970.1 lcl|GPHN_1:8-2218_ORF1_GPHN_1:7:2217, XP_017170562.1, XP_017170563.1, XP_017170564.1, XP_017170565.1 lcl|GPHN_29:8-2323_ORF1_GPHN_…	720	UniProt	NCBI validated	NCBI predicted	ORF DB
EQYVELH	1	EQYVELH		21.54	916.429	7	-0.6	459.221	20.56	783500	F5:5856	2015-02-05_Fusion_1073.raw	2	NP_666077.2 lcl|GPHN_4:8-2326_ORF1_GPHN_4:7:2325, XP_006515962.1, XP_006515963.1, XP_006515964.1, XP_006515965.1, XP_006515966.1, XP_006515967.1, XP_006515968.1 lcl|GPHN_38:8-2365_ORF1_GPHN_38:7:2364, XP_006515969.1 lcl|GPHN_3:8-2257_ORF1_GPHN_3:7:2256, XP_006515970.1 lcl|GPHN_1:8-2218_ORF1_GPHN_1:7:2217, XP_017170562.1, XP_017170563.1, XP_017170564.1, XP_017170565.1 lcl|GPHN_29:8-2323_ORF1_GPHN_…	753	UniProt	NCBI validated	NCBI predicted	ORF DB
EQYVELHKG	1	EQYVELHKG		21.27	1101.55	9	0.2	368.189	16.38	0	F2:4061	2015-02-05_Fusion_1067.raw	0	NP_666077.2 lcl|GPHN_4:8-2326_ORF1_GPHN_4:7:2325, XP_006515962.1, XP_006515963.1, XP_006515964.1, XP_006515965.1, XP_006515966.1, XP_006515967.1, XP_006515968.1 lcl|GPHN_38:8-2365_ORF1_GPHN_38:7:2364, XP_006515969.1 lcl|GPHN_3:8-2257_ORF1_GPHN_3:7:2256, XP_006515970.1 lcl|GPHN_1:8-2218_ORF1_GPHN_1:7:2217, XP_017170562.1, XP_017170563.1, XP_017170564.1, XP_017170565.1 lcl|GPHN_29:8-2323_ORF1_GPHN_…	753	UniProt	NCBI validated	NCBI predicted	ORF DB
EQYVELHKGEVV	1	EQYVELHKGEVV		36.75	1428.72	12	2.5	715.371	20.81	561410	F6:6204	2015-02-05_Fusion_1078.raw	2	NP_666077.2 lcl|GPHN_4:8-2326_ORF1_GPHN_4:7:2325, XP_006515962.1, XP_006515963.1, XP_006515964.1, XP_006515965.1, XP_006515966.1, XP_006515967.1, XP_006515968.1 lcl|GPHN_38:8-2365_ORF1_GPHN_38:7:2364, XP_006515969.1 lcl|GPHN_3:8-2257_ORF1_GPHN_3:7:2256, XP_006515970.1 lcl|GPHN_1:8-2218_ORF1_GPHN_1:7:2217, XP_017170562.1, XP_017170563.1, XP_017170564.1, XP_017170565.1 lcl|GPHN_29:8-2323_ORF1_GPHN_…	753	UniProt	NCBI validated	NCBI predicted	ORF DB
EQYVELHKGEVVDV	1	EQYVELHKGEVVDV		38.56	1642.82	14	2.2	822.419	22.96	1782300	F6:7232	2015-02-05_Fusion_1078.raw	3	NP_666077.2 lcl|GPHN_4:8-2326_ORF1_GPHN_4:7:2325, XP_006515962.1, XP_006515963.1, XP_006515964.1, XP_006515965.1, XP_006515966.1, XP_006515967.1, XP_006515968.1 lcl|GPHN_38:8-2365_ORF1_GPHN_38:7:2364, XP_006515969.1 lcl|GPHN_3:8-2257_ORF1_GPHN_3:7:2256, XP_006515970.1 lcl|GPHN_1:8-2218_ORF1_GPHN_1:7:2217, XP_017170562.1, XP_017170563.1, XP_017170564.1, XP_017170565.1 lcl|GPHN_29:8-2323_ORF1_GPHN_…	753	UniProt	NCBI validated	NCBI predicted	ORF DB
ESDDGTEELEVR	1	ESDDGTEELEVR		42.56	1377.59	12	0.3	689.802	22	666870	F9:6657	2015-02-05_Fusion_1084.raw	3	NP_666077.2 lcl|GPHN_4:8-2326_ORF1_GPHN_4:7:2325, XP_006515962.1, XP_006515963.1, XP_006515964.1, XP_006515965.1, XP_006515966.1, XP_006515967.1, XP_006515968.1 lcl|GPHN_38:8-2365_ORF1_GPHN_38:7:2364, XP_006515969.1 lcl|GPHN_3:8-2257_ORF1_GPHN_3:7:2256, XP_006515970.1 lcl|GPHN_1:8-2218_ORF1_GPHN_1:7:2217, XP_017170562.1, XP_017170563.1, XP_017170564.1, XP_017170565.1 lcl|GPHN_29:8-2323_ORF1_GPHN_…	471	UniProt	NCBI validated	NCBI predicted	ORF DB
ESDDGTEELEVRI	1	ESDDGTEELEVRI		38.21	1490.67	13	3.7	746.347	27.61	23054	F9:9288	2015-02-05_Fusion_1084.raw	1	NP_666077.2 lcl|GPHN_4:8-2326_ORF1_GPHN_4:7:2325, XP_006515962.1, XP_006515963.1, XP_006515964.1, XP_006515965.1, XP_006515966.1, XP_006515967.1, XP_006515968.1 lcl|GPHN_38:8-2365_ORF1_GPHN_38:7:2364, XP_006515969.1 lcl|GPHN_3:8-2257_ORF1_GPHN_3:7:2256, XP_006515970.1 lcl|GPHN_1:8-2218_ORF1_GPHN_1:7:2217, XP_017170562.1, XP_017170563.1, XP_017170564.1, XP_017170565.1 lcl|GPHN_29:8-2323_ORF1_GPHN_…	471	UniProt	NCBI validated	NCBI predicted	ORF DB
ESDDGTEELEVRIL	1	ESDDGTEELEVRIL		41	1603.76	14	0.3	802.886	30.71	1034100	F9:10651	2015-02-05_Fusion_1084.raw	1	NP_666077.2 lcl|GPHN_4:8-2326_ORF1_GPHN_4:7:2325, XP_006515962.1, XP_006515963.1, XP_006515964.1, XP_006515965.1, XP_006515966.1, XP_006515967.1, XP_006515968.1 lcl|GPHN_38:8-2365_ORF1_GPHN_38:7:2364, XP_006515969.1 lcl|GPHN_3:8-2257_ORF1_GPHN_3:7:2256, XP_006515970.1 lcl|GPHN_1:8-2218_ORF1_GPHN_1:7:2217, XP_017170562.1, XP_017170563.1, XP_017170564.1, XP_017170565.1 lcl|GPHN_29:8-2323_ORF1_GPHN_…	471	UniProt	NCBI validated	NCBI predicted	ORF DB
ESDDGTEELEVRILVQ	1	ESDDGTEELEVRILVQ		29.14	1830.88	16	-0.7	611.302	31.52	312390	F9:11046	2015-02-05_Fusion_1084.raw	1	NP_666077.2 lcl|GPHN_4:8-2326_ORF1_GPHN_4:7:2325, XP_006515962.1, XP_006515963.1, XP_006515964.1, XP_006515965.1, XP_006515966.1, XP_006515967.1, XP_006515968.1 lcl|GPHN_38:8-2365_ORF1_GPHN_38:7:2364, XP_006515969.1 lcl|GPHN_3:8-2257_ORF1_GPHN_3:7:2256, XP_006515970.1 lcl|GPHN_1:8-2218_ORF1_GPHN_1:7:2217, XP_017170562.1, XP_017170563.1, XP_017170564.1, XP_017170565.1 lcl|GPHN_29:8-2323_ORF1_GPHN_…	471	UniProt	NCBI validated	NCBI predicted	ORF DB
ESPRAQAT	1	ESPRAQAT		19.87	858.419	8	-0.2	430.217	11.12	126080	F2:2039	2015-02-05_Fusion_1067.raw	1	NP_666077.2 lcl|GPHN_4:8-2326_ORF1_GPHN_4:7:2325, XP_006515962.1, XP_006515963.1, XP_006515964.1, XP_006515965.1, XP_006515966.1, XP_006515967.1, XP_006515968.1 lcl|GPHN_38:8-2365_ORF1_GPHN_38:7:2364, XP_006515969.1 lcl|GPHN_3:8-2257_ORF1_GPHN_3:7:2256, XP_006515970.1 lcl|GPHN_1:8-2218_ORF1_GPHN_1:7:2217, XP_017170562.1, XP_017170563.1, XP_017170564.1, XP_017170565.1 lcl|GPHN_29:8-2323_ORF1_GPHN_…	305	UniProt	NCBI validated	NCBI predicted	ORF DB
ESPRAQATSRLSTA	1	ESPRAQATSRLSTA		24.37	1473.75	14	-1.2	492.258	15.5	614620	F2:3638	2015-02-05_Fusion_1067.raw	2	NP_666077.2 lcl|GPHN_4:8-2326_ORF1_GPHN_4:7:2325, XP_006515962.1, XP_006515963.1, XP_006515964.1, XP_006515965.1, XP_006515966.1, XP_006515967.1, XP_006515968.1 lcl|GPHN_38:8-2365_ORF1_GPHN_38:7:2364, XP_006515969.1 lcl|GPHN_3:8-2257_ORF1_GPHN_3:7:2256, XP_006515970.1 lcl|GPHN_1:8-2218_ORF1_GPHN_1:7:2217, XP_017170562.1, XP_017170563.1, XP_017170564.1, XP_017170565.1 lcl|GPHN_29:8-2323_ORF1_GPHN_…	305	UniProt	NCBI validated	NCBI predicted	ORF DB
ESQAGEQPTQTVMPGQVMR	1	ESQAGEQPTQTVM(+15.99)PGQVM(+15.99)R	M13:Oxidation (M):1000.00;M18:Oxidation (M):1000.00	23.25	2104.95	19	0.5	702.658	18.68	295600	F7:5144	2015-02-05_Fusion_1080.raw	1	NP_666077.2 lcl|GPHN_4:8-2326_ORF1_GPHN_4:7:2325, XP_006515962.1, XP_006515963.1, XP_006515964.1, XP_006515965.1, XP_006515966.1, XP_006515967.1, XP_006515968.1 lcl|GPHN_38:8-2365_ORF1_GPHN_38:7:2364, XP_006515969.1 lcl|GPHN_3:8-2257_ORF1_GPHN_3:7:2256, XP_006515970.1 lcl|GPHN_1:8-2218_ORF1_GPHN_1:7:2217, XP_017170562.1, XP_017170563.1, XP_017170564.1, XP_017170565.1 lcl|GPHN_29:8-2323_ORF1_GPHN_…	428	UniProt	NCBI validated	NCBI predicted	ORF DB
ETLIDWCDEK	1	ETLIDWC(+57.02)DEK	C7:Carbamidomethylation:1000.00	32.12	1307.57	10	0.4	654.793	27.11	6962500	F7:9095	2015-02-05_Fusion_1080.raw	3	NP_666077.2 lcl|GPHN_4:8-2326_ORF1_GPHN_4:7:2325, XP_006515962.1, XP_006515963.1, XP_006515964.1, XP_006515965.1, XP_006515966.1, XP_006515967.1, XP_006515968.1 lcl|GPHN_38:8-2365_ORF1_GPHN_38:7:2364, XP_006515969.1 lcl|GPHN_3:8-2257_ORF1_GPHN_3:7:2256, XP_006515970.1 lcl|GPHN_1:8-2218_ORF1_GPHN_1:7:2217, XP_017170562.1, XP_017170563.1, XP_017170564.1, XP_017170565.1 lcl|GPHN_29:8-2323_ORF1_GPHN_…	68	UniProt	NCBI validated	NCBI predicted	ORF DB
ETLIDWCDEKE	1	ETLIDWC(+57.02)DEKE	C7:Carbamidomethylation:1000.00	36.29	1436.61	11	-1.4	719.313	27.37	850490	F9:9171	2015-02-05_Fusion_1084.raw	2	NP_666077.2 lcl|GPHN_4:8-2326_ORF1_GPHN_4:7:2325, XP_006515962.1, XP_006515963.1, XP_006515964.1, XP_006515965.1, XP_006515966.1, XP_006515967.1, XP_006515968.1 lcl|GPHN_38:8-2365_ORF1_GPHN_38:7:2364, XP_006515969.1 lcl|GPHN_3:8-2257_ORF1_GPHN_3:7:2256, XP_006515970.1 lcl|GPHN_1:8-2218_ORF1_GPHN_1:7:2217, XP_017170562.1, XP_017170563.1, XP_017170564.1, XP_017170565.1 lcl|GPHN_29:8-2323_ORF1_GPHN_…	68	UniProt	NCBI validated	NCBI predicted	ORF DB
ETLIDWCDEKELN	1	ETLIDWC(+57.02)DEKELN	C7:Carbamidomethylation:1000.00	28.94	1663.74	13	6.3	832.882	28.9	42234000	F9:9832	2015-02-05_Fusion_1084.raw	2	NP_666077.2 lcl|GPHN_4:8-2326_ORF1_GPHN_4:7:2325, XP_006515962.1, XP_006515963.1, XP_006515964.1, XP_006515965.1, XP_006515966.1, XP_006515967.1, XP_006515968.1 lcl|GPHN_38:8-2365_ORF1_GPHN_38:7:2364, XP_006515969.1 lcl|GPHN_3:8-2257_ORF1_GPHN_3:7:2256, XP_006515970.1 lcl|GPHN_1:8-2218_ORF1_GPHN_1:7:2217, XP_017170562.1, XP_017170563.1, XP_017170564.1, XP_017170565.1 lcl|GPHN_29:8-2323_ORF1_GPHN_…	68	UniProt	NCBI validated	NCBI predicted	ORF DB
ETLIDWCDEKELNLILTTGGTGFAPR	1	ETLIDWC(+57.02)DEKELNLILTTGGTGFAPR	C7:Carbamidomethylation:1000.00	46.37	2948.46	26	-0.7	983.826	35.5	278810	F7:13104	2015-02-05_Fusion_1080.raw	1	NP_666077.2 lcl|GPHN_4:8-2326_ORF1_GPHN_4:7:2325, XP_006515962.1, XP_006515963.1, XP_006515964.1, XP_006515965.1, XP_006515966.1, XP_006515967.1, XP_006515968.1 lcl|GPHN_38:8-2365_ORF1_GPHN_38:7:2364, XP_006515969.1 lcl|GPHN_3:8-2257_ORF1_GPHN_3:7:2256, XP_006515970.1 lcl|GPHN_1:8-2218_ORF1_GPHN_1:7:2217, XP_017170562.1, XP_017170563.1, XP_017170564.1, XP_017170565.1 lcl|GPHN_29:8-2323_ORF1_GPHN_…	68	UniProt	NCBI validated	NCBI predicted	ORF DB
EVEVNKFPVVAV	1	EVEVNKFPVVAV		40.53	1328.73	12	0.7	665.375	28.76	2013400	F6:9957	2015-02-05_Fusion_1078.raw	1	NP_666077.2 lcl|GPHN_4:8-2326_ORF1_GPHN_4:7:2325, XP_006515962.1, XP_006515963.1, XP_006515964.1, XP_006515965.1, XP_006515966.1, XP_006515967.1, XP_006515968.1 lcl|GPHN_38:8-2365_ORF1_GPHN_38:7:2364, XP_006515969.1 lcl|GPHN_3:8-2257_ORF1_GPHN_3:7:2256, XP_006515970.1 lcl|GPHN_1:8-2218_ORF1_GPHN_1:7:2217, XP_017170562.1, XP_017170563.1, XP_017170564.1, XP_017170565.1 lcl|GPHN_29:8-2323_ORF1_GPHN_…	528	UniProt	NCBI validated	NCBI predicted	ORF DB
EVEVNKFPVVAVM	1	EVEVNKFPVVAVM(+15.99)	M13:Oxidation (M):1000.00	44.21	1475.77	13	2.3	738.894	27.83	825250	F7:9463	2015-02-05_Fusion_1080.raw	1	NP_666077.2 lcl|GPHN_4:8-2326_ORF1_GPHN_4:7:2325, XP_006515962.1, XP_006515963.1, XP_006515964.1, XP_006515965.1, XP_006515966.1, XP_006515967.1, XP_006515968.1 lcl|GPHN_38:8-2365_ORF1_GPHN_38:7:2364, XP_006515969.1 lcl|GPHN_3:8-2257_ORF1_GPHN_3:7:2256, XP_006515970.1 lcl|GPHN_1:8-2218_ORF1_GPHN_1:7:2217, XP_017170562.1, XP_017170563.1, XP_017170564.1, XP_017170565.1 lcl|GPHN_29:8-2323_ORF1_GPHN_…	528	UniProt	NCBI validated	NCBI predicted	ORF DB
EVEVNKFPVVAVMSTGNELLNPEDDLLPGK	1	EVEVNKFPVVAVM(+15.99)STGNELLNPEDDLLPGK	M13:Oxidation (M):1000.00	55.98	3268.65	30	0.8	818.171	32.5	42163000	F7:11632	2015-02-05_Fusion_1080.raw	2	NP_666077.2 lcl|GPHN_4:8-2326_ORF1_GPHN_4:7:2325, XP_006515962.1, XP_006515963.1, XP_006515964.1, XP_006515965.1, XP_006515966.1, XP_006515967.1, XP_006515968.1 lcl|GPHN_38:8-2365_ORF1_GPHN_38:7:2364, XP_006515969.1 lcl|GPHN_3:8-2257_ORF1_GPHN_3:7:2256, XP_006515970.1 lcl|GPHN_1:8-2218_ORF1_GPHN_1:7:2217, XP_017170562.1, XP_017170563.1, XP_017170564.1, XP_017170565.1 lcl|GPHN_29:8-2323_ORF1_GPHN_…	528	UniProt	NCBI validated	NCBI predicted	ORF DB
EVEVNKFPVVAVMSTGNELLNPEDDLLPGK	2	EVEVNKFPVVAVMSTGNELLNPEDDLLPGK		48.77	3252.66	30	3.9	814.175	35.24	10583000	F7:12975	2015-02-05_Fusion_1080.raw	2	NP_666077.2 lcl|GPHN_4:8-2326_ORF1_GPHN_4:7:2325, XP_006515962.1, XP_006515963.1, XP_006515964.1, XP_006515965.1, XP_006515966.1, XP_006515967.1, XP_006515968.1 lcl|GPHN_38:8-2365_ORF1_GPHN_38:7:2364, XP_006515969.1 lcl|GPHN_3:8-2257_ORF1_GPHN_3:7:2256, XP_006515970.1 lcl|GPHN_1:8-2218_ORF1_GPHN_1:7:2217, XP_017170562.1, XP_017170563.1, XP_017170564.1, XP_017170565.1 lcl|GPHN_29:8-2323_ORF1_GPHN_…	528	UniProt	NCBI validated	NCBI predicted	ORF DB
EVHDELEDLPSPPPP	1	EVHDELEDLPS(+79.97)PPPP	S11:Phosphorylation (STY):1000.00	37.77	1749.75	15	0.1	875.882	29.72	401240	F9:10194	2015-02-05_Fusion_1084.raw	2	NP_666077.2 lcl|GPHN_4:8-2326_ORF1_GPHN_4:7:2325, XP_006515962.1, XP_006515963.1, XP_006515964.1, XP_006515965.1, XP_006515966.1, XP_006515967.1, XP_006515968.1 lcl|GPHN_38:8-2365_ORF1_GPHN_38:7:2364, XP_006515969.1 lcl|GPHN_3:8-2257_ORF1_GPHN_3:7:2256, XP_006515970.1 lcl|GPHN_1:8-2218_ORF1_GPHN_1:7:2217, XP_017170562.1, XP_017170563.1, XP_017170564.1, XP_017170565.1 lcl|GPHN_29:8-2323_ORF1_GPHN_…	178	UniProt	NCBI validated	NCBI predicted	ORF DB
EVHDELEDLPSPPPPL	1	EVHDELEDLPS(+79.97)PPPPL	S11:Phosphorylation (STY):1000.00	44.68	1862.83	16	0.6	932.425	34.93	29150000	F9:12435	2015-02-05_Fusion_1084.raw	3	NP_666077.2 lcl|GPHN_4:8-2326_ORF1_GPHN_4:7:2325, XP_006515962.1, XP_006515963.1, XP_006515964.1, XP_006515965.1, XP_006515966.1, XP_006515967.1, XP_006515968.1 lcl|GPHN_38:8-2365_ORF1_GPHN_38:7:2364, XP_006515969.1 lcl|GPHN_3:8-2257_ORF1_GPHN_3:7:2256, XP_006515970.1 lcl|GPHN_1:8-2218_ORF1_GPHN_1:7:2217, XP_017170562.1, XP_017170563.1, XP_017170564.1, XP_017170565.1 lcl|GPHN_29:8-2323_ORF1_GPHN_…	178	UniProt	NCBI validated	NCBI predicted	ORF DB
EVHDELEDLPSPPPPL	2	EVHDELEDLPSPPPPL		42.17	1782.87	16	-0.2	892.441	31.75	19653000	F9:11366	2015-02-05_Fusion_1084.raw	4	NP_666077.2 lcl|GPHN_4:8-2326_ORF1_GPHN_4:7:2325, XP_006515962.1, XP_006515963.1, XP_006515964.1, XP_006515965.1, XP_006515966.1, XP_006515967.1, XP_006515968.1 lcl|GPHN_38:8-2365_ORF1_GPHN_38:7:2364, XP_006515969.1 lcl|GPHN_3:8-2257_ORF1_GPHN_3:7:2256, XP_006515970.1 lcl|GPHN_1:8-2218_ORF1_GPHN_1:7:2217, XP_017170562.1, XP_017170563.1, XP_017170564.1, XP_017170565.1 lcl|GPHN_29:8-2323_ORF1_GPHN_…	178	UniProt	NCBI validated	NCBI predicted	ORF DB
EVHDELEDLPSPPPPLS	1	EVHDELEDLPS(+79.97)PPPPLS	S11:Phosphorylation (STY):36.87	36.96	1949.87	17	-0.6	975.94	32.84	419730	F9:11513	2015-02-05_Fusion_1084.raw	1	NP_666077.2 lcl|GPHN_4:8-2326_ORF1_GPHN_4:7:2325, XP_006515962.1, XP_006515963.1, XP_006515964.1, XP_006515965.1, XP_006515966.1, XP_006515967.1, XP_006515968.1 lcl|GPHN_38:8-2365_ORF1_GPHN_38:7:2364, XP_006515969.1 lcl|GPHN_3:8-2257_ORF1_GPHN_3:7:2256, XP_006515970.1 lcl|GPHN_1:8-2218_ORF1_GPHN_1:7:2217, XP_017170562.1, XP_017170563.1, XP_017170564.1, XP_017170565.1 lcl|GPHN_29:8-2323_ORF1_GPHN_…	178	UniProt	NCBI validated	NCBI predicted	ORF DB
EVHDELEDLPSPPPPLS	2	EVHDELEDLPSPPPPLS		34.88	1869.9	17	0.6	935.958	30.31	518080	F5:10276	2015-02-05_Fusion_1073.raw	2	NP_666077.2 lcl|GPHN_4:8-2326_ORF1_GPHN_4:7:2325, XP_006515962.1, XP_006515963.1, XP_006515964.1, XP_006515965.1, XP_006515966.1, XP_006515967.1, XP_006515968.1 lcl|GPHN_38:8-2365_ORF1_GPHN_38:7:2364, XP_006515969.1 lcl|GPHN_3:8-2257_ORF1_GPHN_3:7:2256, XP_006515970.1 lcl|GPHN_1:8-2218_ORF1_GPHN_1:7:2217, XP_017170562.1, XP_017170563.1, XP_017170564.1, XP_017170565.1 lcl|GPHN_29:8-2323_ORF1_GPHN_…	178	UniProt	NCBI validated	NCBI predicted	ORF DB
EVHDELEDLPSPPPPLSPPPT	1	EVHDELEDLPS(+79.97)PPPPLS(+79.97)PPPT	S11:Phosphorylation (STY):43.70;S17:Phosphorylation (STY):42.68	57.66	2422.04	21	-0.1	1212.03	36.91	81232000	F9:13112	2015-02-05_Fusion_1084.raw	5	NP_666077.2 lcl|GPHN_4:8-2326_ORF1_GPHN_4:7:2325, XP_006515962.1, XP_006515963.1, XP_006515964.1, XP_006515965.1, XP_006515966.1, XP_006515967.1, XP_006515968.1 lcl|GPHN_38:8-2365_ORF1_GPHN_38:7:2364, XP_006515969.1 lcl|GPHN_3:8-2257_ORF1_GPHN_3:7:2256, XP_006515970.1 lcl|GPHN_1:8-2218_ORF1_GPHN_1:7:2217, XP_017170562.1, XP_017170563.1, XP_017170564.1, XP_017170565.1 lcl|GPHN_29:8-2323_ORF1_GPHN_…	178	UniProt	NCBI validated	NCBI predicted	ORF DB
EVHDELEDLPSPPPPLSPPPT	2	EVHDELEDLPSPPPPLS(+79.97)PPPT	S17:Phosphorylation (STY):5.14	56.16	2342.07	21	0.3	781.698	33.33	10652000	F9:11806	2015-02-05_Fusion_1084.raw	3	NP_666077.2 lcl|GPHN_4:8-2326_ORF1_GPHN_4:7:2325, XP_006515962.1, XP_006515963.1, XP_006515964.1, XP_006515965.1, XP_006515966.1, XP_006515967.1, XP_006515968.1 lcl|GPHN_38:8-2365_ORF1_GPHN_38:7:2364, XP_006515969.1 lcl|GPHN_3:8-2257_ORF1_GPHN_3:7:2256, XP_006515970.1 lcl|GPHN_1:8-2218_ORF1_GPHN_1:7:2217, XP_017170562.1, XP_017170563.1, XP_017170564.1, XP_017170565.1 lcl|GPHN_29:8-2323_ORF1_GPHN_…	178	UniProt	NCBI validated	NCBI predicted	ORF DB
EVHDELEDLPSPPPPLSPPPTT	1	EVHDELEDLPSPPPPLS(+79.97)PPPTT	S17:Phosphorylation (STY):0.00	64.13	2443.12	22	-0.4	1222.57	33.17	22767000	F9:11556	2015-02-05_Fusion_1084.raw	2	NP_666077.2 lcl|GPHN_4:8-2326_ORF1_GPHN_4:7:2325, XP_006515962.1, XP_006515963.1, XP_006515964.1, XP_006515965.1, XP_006515966.1, XP_006515967.1, XP_006515968.1 lcl|GPHN_38:8-2365_ORF1_GPHN_38:7:2364, XP_006515969.1 lcl|GPHN_3:8-2257_ORF1_GPHN_3:7:2256, XP_006515970.1 lcl|GPHN_1:8-2218_ORF1_GPHN_1:7:2217, XP_017170562.1, XP_017170563.1, XP_017170564.1, XP_017170565.1 lcl|GPHN_29:8-2323_ORF1_GPHN_…	178	UniProt	NCBI validated	NCBI predicted	ORF DB
EVHDELEDLPSPPPPLSPPPTT	2	EVHDELEDLPS(+79.97)PPPPLS(+79.97)PPPTT	S11:Phosphorylation (STY):29.98;S17:Phosphorylation (STY):42.68	61.02	2523.09	22	-0.3	1262.55	36.68	143570000	F9:13058	2015-02-05_Fusion_1084.raw	5	NP_666077.2 lcl|GPHN_4:8-2326_ORF1_GPHN_4:7:2325, XP_006515962.1, XP_006515963.1, XP_006515964.1, XP_006515965.1, XP_006515966.1, XP_006515967.1, XP_006515968.1 lcl|GPHN_38:8-2365_ORF1_GPHN_38:7:2364, XP_006515969.1 lcl|GPHN_3:8-2257_ORF1_GPHN_3:7:2256, XP_006515970.1 lcl|GPHN_1:8-2218_ORF1_GPHN_1:7:2217, XP_017170562.1, XP_017170563.1, XP_017170564.1, XP_017170565.1 lcl|GPHN_29:8-2323_ORF1_GPHN_…	178	UniProt	NCBI validated	NCBI predicted	ORF DB
EVHDELEDLPSPPPPLSPPPTT	3	EVHDELEDLPS(+79.97)PPPPLSPPPTT	S11:Phosphorylation (STY):0.00	19.88	2443.12	22	0.9	815.381	33.17	19073000	F9:11499	2015-02-05_Fusion_1084.raw	1	NP_666077.2 lcl|GPHN_4:8-2326_ORF1_GPHN_4:7:2325, XP_006515962.1, XP_006515963.1, XP_006515964.1, XP_006515965.1, XP_006515966.1, XP_006515967.1, XP_006515968.1 lcl|GPHN_38:8-2365_ORF1_GPHN_38:7:2364, XP_006515969.1 lcl|GPHN_3:8-2257_ORF1_GPHN_3:7:2256, XP_006515970.1 lcl|GPHN_1:8-2218_ORF1_GPHN_1:7:2217, XP_017170562.1, XP_017170563.1, XP_017170564.1, XP_017170565.1 lcl|GPHN_29:8-2323_ORF1_GPHN_…	178	UniProt	NCBI validated	NCBI predicted	ORF DB
EVHDELEDLPSPPPPLSPPPTTSPHK	1	EVHDELEDLPSPPPPLS(+79.97)PPPTTSPHK	S17:Phosphorylation (STY):9.45	74.73	2892.36	26	0.1	724.097	27.31	26375000	F7:9084	2015-02-05_Fusion_1080.raw	3	NP_666077.2 lcl|GPHN_4:8-2326_ORF1_GPHN_4:7:2325, XP_006515962.1, XP_006515963.1, XP_006515964.1, XP_006515965.1, XP_006515966.1, XP_006515967.1, XP_006515968.1 lcl|GPHN_38:8-2365_ORF1_GPHN_38:7:2364, XP_006515969.1 lcl|GPHN_3:8-2257_ORF1_GPHN_3:7:2256, XP_006515970.1 lcl|GPHN_1:8-2218_ORF1_GPHN_1:7:2217, XP_017170562.1, XP_017170563.1, XP_017170564.1, XP_017170565.1 lcl|GPHN_29:8-2323_ORF1_GPHN_…	178	UniProt	NCBI validated	NCBI predicted	ORF DB
EVHDELEDLPSPPPPLSPPPTTSPHK	2	EVHDELEDLPS(+79.97)PPPPLS(+79.97)PPPTTSPHK	S11:Phosphorylation (STY):44.14;S17:Phosphorylation (STY):42.68	73.59	2972.32	26	0.6	744.089	28.45	104820000	F7:9537	2015-02-05_Fusion_1080.raw	4	NP_666077.2 lcl|GPHN_4:8-2326_ORF1_GPHN_4:7:2325, XP_006515962.1, XP_006515963.1, XP_006515964.1, XP_006515965.1, XP_006515966.1, XP_006515967.1, XP_006515968.1 lcl|GPHN_38:8-2365_ORF1_GPHN_38:7:2364, XP_006515969.1 lcl|GPHN_3:8-2257_ORF1_GPHN_3:7:2256, XP_006515970.1 lcl|GPHN_1:8-2218_ORF1_GPHN_1:7:2217, XP_017170562.1, XP_017170563.1, XP_017170564.1, XP_017170565.1 lcl|GPHN_29:8-2323_ORF1_GPHN_…	178	UniProt	NCBI validated	NCBI predicted	ORF DB
EVHDELEDLPSPPPPLSPPPTTSPHK	3	EVHDELEDLPS(+79.97)PPPPLS(+79.97)PPPTTS(+79.97)PHK	S11:Phosphorylation (STY):21.51;S17:Phosphorylation (STY):33.81;S23:Phosphorylation (STY):8.22	62.78	3052.29	26	0.1	1018.44	30.83	60337000	F9:10852	2015-02-05_Fusion_1084.raw	7	NP_666077.2 lcl|GPHN_4:8-2326_ORF1_GPHN_4:7:2325, XP_006515962.1, XP_006515963.1, XP_006515964.1, XP_006515965.1, XP_006515966.1, XP_006515967.1, XP_006515968.1 lcl|GPHN_38:8-2365_ORF1_GPHN_38:7:2364, XP_006515969.1 lcl|GPHN_3:8-2257_ORF1_GPHN_3:7:2256, XP_006515970.1 lcl|GPHN_1:8-2218_ORF1_GPHN_1:7:2217, XP_017170562.1, XP_017170563.1, XP_017170564.1, XP_017170565.1 lcl|GPHN_29:8-2323_ORF1_GPHN_…	178	UniProt	NCBI validated	NCBI predicted	ORF DB
EVHDELEDLPSPPPPLSPPPTTSPHK	4	EVHDELEDLPSPPPPLSPPPTTSPHK		54.45	2812.39	26	0.7	938.472	26.13	17943000	F7:8598	2015-02-05_Fusion_1080.raw	5	NP_666077.2 lcl|GPHN_4:8-2326_ORF1_GPHN_4:7:2325, XP_006515962.1, XP_006515963.1, XP_006515964.1, XP_006515965.1, XP_006515966.1, XP_006515967.1, XP_006515968.1 lcl|GPHN_38:8-2365_ORF1_GPHN_38:7:2364, XP_006515969.1 lcl|GPHN_3:8-2257_ORF1_GPHN_3:7:2256, XP_006515970.1 lcl|GPHN_1:8-2218_ORF1_GPHN_1:7:2217, XP_017170562.1, XP_017170563.1, XP_017170564.1, XP_017170565.1 lcl|GPHN_29:8-2323_ORF1_GPHN_…	178	UniProt	NCBI validated	NCBI predicted	ORF DB
EVHDELEDLPSPPPPLSPPPTTSPHK	5	EVHDELEDLPS(+79.97)PPPPLS(+79.97)PPPT(+79.97)TSPHK	S11:Phosphorylation (STY):4.45;S17:Phosphorylation (STY):7.38;T21:Phosphorylation (STY):0.00	51.81	3052.29	26	0.9	1018.44	30.88	12614000	F7:11212	2015-02-05_Fusion_1080.raw	2	NP_666077.2 lcl|GPHN_4:8-2326_ORF1_GPHN_4:7:2325, XP_006515962.1, XP_006515963.1, XP_006515964.1, XP_006515965.1, XP_006515966.1, XP_006515967.1, XP_006515968.1 lcl|GPHN_38:8-2365_ORF1_GPHN_38:7:2364, XP_006515969.1 lcl|GPHN_3:8-2257_ORF1_GPHN_3:7:2256, XP_006515970.1 lcl|GPHN_1:8-2218_ORF1_GPHN_1:7:2217, XP_017170562.1, XP_017170563.1, XP_017170564.1, XP_017170565.1 lcl|GPHN_29:8-2323_ORF1_GPHN_…	178	UniProt	NCBI validated	NCBI predicted	ORF DB
EVHDELEDLPSPPPPLSPPPTTSPHK	6	E(+42.01)VHDELEDLPS(+79.97)PPPPLS(+79.97)PPPTTSPHK	E1:Acetylation (Protein N-term):1000.00;S11:Phosphorylation (STY):21.51;S17:Phosphorylation (STY):25.70	39.43	3014.34	26	2.5	1005.79	30.41	236600	F7:10640	2015-02-05_Fusion_1080.raw	1	NP_666077.2 lcl|GPHN_4:8-2326_ORF1_GPHN_4:7:2325, XP_006515962.1, XP_006515963.1, XP_006515964.1, XP_006515965.1, XP_006515966.1, XP_006515967.1, XP_006515968.1 lcl|GPHN_38:8-2365_ORF1_GPHN_38:7:2364, XP_006515969.1 lcl|GPHN_3:8-2257_ORF1_GPHN_3:7:2256, XP_006515970.1 lcl|GPHN_1:8-2218_ORF1_GPHN_1:7:2217, XP_017170562.1, XP_017170563.1, XP_017170564.1, XP_017170565.1 lcl|GPHN_29:8-2323_ORF1_GPHN_…	178	UniProt	NCBI validated	NCBI predicted	ORF DB
EVHDELEDLPSPPPPLSPPPTTSPHK	7	EVHDELEDLPS(+79.97)PPPPLSPPPTTSPHK	S11:Phosphorylation (STY):0.00	37.48	2892.36	26	-1.4	724.096	27.69	0	F3:8901	2015-02-05_Fusion_1069.raw	0	NP_666077.2 lcl|GPHN_4:8-2326_ORF1_GPHN_4:7:2325, XP_006515962.1, XP_006515963.1, XP_006515964.1, XP_006515965.1, XP_006515966.1, XP_006515967.1, XP_006515968.1 lcl|GPHN_38:8-2365_ORF1_GPHN_38:7:2364, XP_006515969.1 lcl|GPHN_3:8-2257_ORF1_GPHN_3:7:2256, XP_006515970.1 lcl|GPHN_1:8-2218_ORF1_GPHN_1:7:2217, XP_017170562.1, XP_017170563.1, XP_017170564.1, XP_017170565.1 lcl|GPHN_29:8-2323_ORF1_GPHN_…	178	UniProt	NCBI validated	NCBI predicted	ORF DB
EVHDELEDLPSPPPPLSPPPTTSPHK	8	EVHDELEDLPSPPPPLS(+79.97)PPPT(+79.97)TS(+79.97)PHK	S17:Phosphorylation (STY):0.00;T21:Phosphorylation (STY):0.00;S23:Phosphorylation (STY):0.00	36.31	3052.29	26	-0.2	1018.44	34.57	60684	F9:12253	2015-02-05_Fusion_1084.raw	1	NP_666077.2 lcl|GPHN_4:8-2326_ORF1_GPHN_4:7:2325, XP_006515962.1, XP_006515963.1, XP_006515964.1, XP_006515965.1, XP_006515966.1, XP_006515967.1, XP_006515968.1 lcl|GPHN_38:8-2365_ORF1_GPHN_38:7:2364, XP_006515969.1 lcl|GPHN_3:8-2257_ORF1_GPHN_3:7:2256, XP_006515970.1 lcl|GPHN_1:8-2218_ORF1_GPHN_1:7:2217, XP_017170562.1, XP_017170563.1, XP_017170564.1, XP_017170565.1 lcl|GPHN_29:8-2323_ORF1_GPHN_…	178	UniProt	NCBI validated	NCBI predicted	ORF DB
EVHDELEDLPSPPPPLSPPPTTSPHK	9	EVHDELEDLPSPPPPLS(+79.97)PPPT(+79.97)T(+79.97)SPHK	S17:Phosphorylation (STY):0.00;T21:Phosphorylation (STY):0.00;T22:Phosphorylation (STY):0.00	27.26	3052.29	26	-0.9	1018.44	33.16	0	F9:11719	2015-02-05_Fusion_1084.raw	0	NP_666077.2 lcl|GPHN_4:8-2326_ORF1_GPHN_4:7:2325, XP_006515962.1, XP_006515963.1, XP_006515964.1, XP_006515965.1, XP_006515966.1, XP_006515967.1, XP_006515968.1 lcl|GPHN_38:8-2365_ORF1_GPHN_38:7:2364, XP_006515969.1 lcl|GPHN_3:8-2257_ORF1_GPHN_3:7:2256, XP_006515970.1 lcl|GPHN_1:8-2218_ORF1_GPHN_1:7:2217, XP_017170562.1, XP_017170563.1, XP_017170564.1, XP_017170565.1 lcl|GPHN_29:8-2323_ORF1_GPHN_…	178	UniProt	NCBI validated	NCBI predicted	ORF DB
EVHDELEDLPSPPPPLSPPPTTSPHKQTEDK	1	EVHDELEDLPS(+79.97)PPPPLS(+79.97)PPPT(+79.97)TSPHKQTEDK	S11:Phosphorylation (STY):8.53;S17:Phosphorylation (STY):14.62;T21:Phosphorylation (STY):0.00	63.59	3653.56	31	0.5	1218.86	27.87	64657000	F7:9297	2015-02-05_Fusion_1080.raw	3	NP_666077.2 lcl|GPHN_4:8-2326_ORF1_GPHN_4:7:2325, XP_006515962.1, XP_006515963.1, XP_006515964.1, XP_006515965.1, XP_006515966.1, XP_006515967.1, XP_006515968.1 lcl|GPHN_38:8-2365_ORF1_GPHN_38:7:2364, XP_006515969.1 lcl|GPHN_3:8-2257_ORF1_GPHN_3:7:2256, XP_006515970.1 lcl|GPHN_1:8-2218_ORF1_GPHN_1:7:2217, XP_017170562.1, XP_017170563.1, XP_017170564.1, XP_017170565.1 lcl|GPHN_29:8-2323_ORF1_GPHN_…	178	UniProt	NCBI validated	NCBI predicted	ORF DB
EVHDELEDLPSPPPPLSPPPTTSPHKQTEDK	2	EVHDELEDLPS(+79.97)PPPPLSPPPT(+79.97)TSPHKQTEDK	S11:Phosphorylation (STY):0.00;T21:Phosphorylation (STY):0.00	57.13	3573.6	31	0.9	1192.21	26.63	339650	F7:8965	2015-02-05_Fusion_1080.raw	1	NP_666077.2 lcl|GPHN_4:8-2326_ORF1_GPHN_4:7:2325, XP_006515962.1, XP_006515963.1, XP_006515964.1, XP_006515965.1, XP_006515966.1, XP_006515967.1, XP_006515968.1 lcl|GPHN_38:8-2365_ORF1_GPHN_38:7:2364, XP_006515969.1 lcl|GPHN_3:8-2257_ORF1_GPHN_3:7:2256, XP_006515970.1 lcl|GPHN_1:8-2218_ORF1_GPHN_1:7:2217, XP_017170562.1, XP_017170563.1, XP_017170564.1, XP_017170565.1 lcl|GPHN_29:8-2323_ORF1_GPHN_…	178	UniProt	NCBI validated	NCBI predicted	ORF DB
EVHDELEDLPSPPPPLSPPPTTSPHKQTEDK	3	EVHDELEDLPSPPPPLS(+79.97)PPPTTS(+79.97)PHKQTEDK	S17:Phosphorylation (STY):11.12;S23:Phosphorylation (STY):0.00	55.06	3573.6	31	1.2	894.407	26.67	8175900	F7:8839	2015-02-05_Fusion_1080.raw	1	NP_666077.2 lcl|GPHN_4:8-2326_ORF1_GPHN_4:7:2325, XP_006515962.1, XP_006515963.1, XP_006515964.1, XP_006515965.1, XP_006515966.1, XP_006515967.1, XP_006515968.1 lcl|GPHN_38:8-2365_ORF1_GPHN_38:7:2364, XP_006515969.1 lcl|GPHN_3:8-2257_ORF1_GPHN_3:7:2256, XP_006515970.1 lcl|GPHN_1:8-2218_ORF1_GPHN_1:7:2217, XP_017170562.1, XP_017170563.1, XP_017170564.1, XP_017170565.1 lcl|GPHN_29:8-2323_ORF1_GPHN_…	178	UniProt	NCBI validated	NCBI predicted	ORF DB
EVHDELEDLPSPPPPLSPPPTTSPHKQTEDK	4	EVHDELEDLPSPPPPLS(+79.97)PPPT(+79.97)T(+79.97)SPHKQTEDK	S17:Phosphorylation (STY):0.00;T21:Phosphorylation (STY):0.00;T22:Phosphorylation (STY):0.00	54.4	3653.56	31	1.1	914.399	27.8	58762000	F7:9227	2015-02-05_Fusion_1080.raw	1	NP_666077.2 lcl|GPHN_4:8-2326_ORF1_GPHN_4:7:2325, XP_006515962.1, XP_006515963.1, XP_006515964.1, XP_006515965.1, XP_006515966.1, XP_006515967.1, XP_006515968.1 lcl|GPHN_38:8-2365_ORF1_GPHN_38:7:2364, XP_006515969.1 lcl|GPHN_3:8-2257_ORF1_GPHN_3:7:2256, XP_006515970.1 lcl|GPHN_1:8-2218_ORF1_GPHN_1:7:2217, XP_017170562.1, XP_017170563.1, XP_017170564.1, XP_017170565.1 lcl|GPHN_29:8-2323_ORF1_GPHN_…	178	UniProt	NCBI validated	NCBI predicted	ORF DB
EVHDELEDLPSPPPPLSPPPTTSPHKQTEDK	5	EVHDELEDLPS(+79.97)PPPPLSPPPTT(+79.97)S(+79.97)PHKQTEDK	S11:Phosphorylation (STY):0.00;T22:Phosphorylation (STY):0.00;S23:Phosphorylation (STY):0.00	40.36	3653.56	31	0.5	914.398	27.88	5057100	F3:8961	2015-02-05_Fusion_1069.raw	1	NP_666077.2 lcl|GPHN_4:8-2326_ORF1_GPHN_4:7:2325, XP_006515962.1, XP_006515963.1, XP_006515964.1, XP_006515965.1, XP_006515966.1, XP_006515967.1, XP_006515968.1 lcl|GPHN_38:8-2365_ORF1_GPHN_38:7:2364, XP_006515969.1 lcl|GPHN_3:8-2257_ORF1_GPHN_3:7:2256, XP_006515970.1 lcl|GPHN_1:8-2218_ORF1_GPHN_1:7:2217, XP_017170562.1, XP_017170563.1, XP_017170564.1, XP_017170565.1 lcl|GPHN_29:8-2323_ORF1_GPHN_…	178	UniProt	NCBI validated	NCBI predicted	ORF DB
EVIEREAPG	1	EVIEREAPG		31.46	998.503	9	-1.7	500.258	16.75	71473000	F9:4191	2015-02-05_Fusion_1084.raw	2	NP_666077.2 lcl|GPHN_4:8-2326_ORF1_GPHN_4:7:2325, XP_006515962.1, XP_006515963.1, XP_006515964.1, XP_006515965.1, XP_006515966.1, XP_006515967.1, XP_006515968.1 lcl|GPHN_38:8-2365_ORF1_GPHN_38:7:2364, XP_006515969.1 lcl|GPHN_3:8-2257_ORF1_GPHN_3:7:2256, XP_006515970.1 lcl|GPHN_1:8-2218_ORF1_GPHN_1:7:2217, XP_017170562.1, XP_017170563.1, XP_017170564.1, XP_017170565.1 lcl|GPHN_29:8-2323_ORF1_GPHN_…	102	UniProt	NCBI validated	NCBI predicted	ORF DB
EVIEREAPGM	1	EVIEREAPGM		34.95	1129.54	10	0.1	565.779	20.57	358360	F9:5974	2015-02-05_Fusion_1084.raw	1	NP_666077.2 lcl|GPHN_4:8-2326_ORF1_GPHN_4:7:2325, XP_006515962.1, XP_006515963.1, XP_006515964.1, XP_006515965.1, XP_006515966.1, XP_006515967.1, XP_006515968.1 lcl|GPHN_38:8-2365_ORF1_GPHN_38:7:2364, XP_006515969.1 lcl|GPHN_3:8-2257_ORF1_GPHN_3:7:2256, XP_006515970.1 lcl|GPHN_1:8-2218_ORF1_GPHN_1:7:2217, XP_017170562.1, XP_017170563.1, XP_017170564.1, XP_017170565.1 lcl|GPHN_29:8-2323_ORF1_GPHN_…	102	UniProt	NCBI validated	NCBI predicted	ORF DB
EVIEREAPGM	2	EVIEREAPGM(+15.99)	M10:Oxidation (M):1000.00	34.23	1145.54	10	-0.9	573.776	17.53	963640	F9:4548	2015-02-05_Fusion_1084.raw	2	NP_666077.2 lcl|GPHN_4:8-2326_ORF1_GPHN_4:7:2325, XP_006515962.1, XP_006515963.1, XP_006515964.1, XP_006515965.1, XP_006515966.1, XP_006515967.1, XP_006515968.1 lcl|GPHN_38:8-2365_ORF1_GPHN_38:7:2364, XP_006515969.1 lcl|GPHN_3:8-2257_ORF1_GPHN_3:7:2256, XP_006515970.1 lcl|GPHN_1:8-2218_ORF1_GPHN_1:7:2217, XP_017170562.1, XP_017170563.1, XP_017170564.1, XP_017170565.1 lcl|GPHN_29:8-2323_ORF1_GPHN_…	102	UniProt	NCBI validated	NCBI predicted	ORF DB
EVIEREAPGMA	1	EVIEREAPGMA		38.85	1200.58	11	0.3	601.298	20.43	6038700	F5:5780	2015-02-05_Fusion_1073.raw	2	NP_666077.2 lcl|GPHN_4:8-2326_ORF1_GPHN_4:7:2325, XP_006515962.1, XP_006515963.1, XP_006515964.1, XP_006515965.1, XP_006515966.1, XP_006515967.1, XP_006515968.1 lcl|GPHN_38:8-2365_ORF1_GPHN_38:7:2364, XP_006515969.1 lcl|GPHN_3:8-2257_ORF1_GPHN_3:7:2256, XP_006515970.1 lcl|GPHN_1:8-2218_ORF1_GPHN_1:7:2217, XP_017170562.1, XP_017170563.1, XP_017170564.1, XP_017170565.1 lcl|GPHN_29:8-2323_ORF1_GPHN_…	102	UniProt	NCBI validated	NCBI predicted	ORF DB
EVIEREAPGMA	2	EVIEREAPGM(+15.99)A	M10:Oxidation (M):1000.00	35.62	1216.58	11	-0.4	609.295	17.77	2131900	F9:4664	2015-02-05_Fusion_1084.raw	5	NP_666077.2 lcl|GPHN_4:8-2326_ORF1_GPHN_4:7:2325, XP_006515962.1, XP_006515963.1, XP_006515964.1, XP_006515965.1, XP_006515966.1, XP_006515967.1, XP_006515968.1 lcl|GPHN_38:8-2365_ORF1_GPHN_38:7:2364, XP_006515969.1 lcl|GPHN_3:8-2257_ORF1_GPHN_3:7:2256, XP_006515970.1 lcl|GPHN_1:8-2218_ORF1_GPHN_1:7:2217, XP_017170562.1, XP_017170563.1, XP_017170564.1, XP_017170565.1 lcl|GPHN_29:8-2323_ORF1_GPHN_…	102	UniProt	NCBI validated	NCBI predicted	ORF DB
EVNKFPV	1	EVNKFPV		18.62	831.449	7	-1.1	416.731	21.67	0	F2:6549	2015-02-05_Fusion_1067.raw	0	NP_666077.2 lcl|GPHN_4:8-2326_ORF1_GPHN_4:7:2325, XP_006515962.1, XP_006515963.1, XP_006515964.1, XP_006515965.1, XP_006515966.1, XP_006515967.1, XP_006515968.1 lcl|GPHN_38:8-2365_ORF1_GPHN_38:7:2364, XP_006515969.1 lcl|GPHN_3:8-2257_ORF1_GPHN_3:7:2256, XP_006515970.1 lcl|GPHN_1:8-2218_ORF1_GPHN_1:7:2217, XP_017170562.1, XP_017170563.1, XP_017170564.1, XP_017170565.1 lcl|GPHN_29:8-2323_ORF1_GPHN_…	530	UniProt	NCBI validated	NCBI predicted	ORF DB
EVNKFPVV	1	EVNKFPVV		28.75	930.518	8	-1.9	466.265	24.13	912840	F2:7707	2015-02-05_Fusion_1067.raw	2	NP_666077.2 lcl|GPHN_4:8-2326_ORF1_GPHN_4:7:2325, XP_006515962.1, XP_006515963.1, XP_006515964.1, XP_006515965.1, XP_006515966.1, XP_006515967.1, XP_006515968.1 lcl|GPHN_38:8-2365_ORF1_GPHN_38:7:2364, XP_006515969.1 lcl|GPHN_3:8-2257_ORF1_GPHN_3:7:2256, XP_006515970.1 lcl|GPHN_1:8-2218_ORF1_GPHN_1:7:2217, XP_017170562.1, XP_017170563.1, XP_017170564.1, XP_017170565.1 lcl|GPHN_29:8-2323_ORF1_GPHN_…	530	UniProt	NCBI validated	NCBI predicted	ORF DB
EVNKFPVVA	1	EVNKFPVVA		31.83	1001.55	9	0.5	501.785	23.7	11798000	F6:7554	2015-02-05_Fusion_1078.raw	3	NP_666077.2 lcl|GPHN_4:8-2326_ORF1_GPHN_4:7:2325, XP_006515962.1, XP_006515963.1, XP_006515964.1, XP_006515965.1, XP_006515966.1, XP_006515967.1, XP_006515968.1 lcl|GPHN_38:8-2365_ORF1_GPHN_38:7:2364, XP_006515969.1 lcl|GPHN_3:8-2257_ORF1_GPHN_3:7:2256, XP_006515970.1 lcl|GPHN_1:8-2218_ORF1_GPHN_1:7:2217, XP_017170562.1, XP_017170563.1, XP_017170564.1, XP_017170565.1 lcl|GPHN_29:8-2323_ORF1_GPHN_…	530	UniProt	NCBI validated	NCBI predicted	ORF DB
EVNKFPVVAV	1	EVNKFPVVAV		36.77	1100.62	10	0.5	551.319	26.78	57107000	F1:8704	2015-02-05_Fusion_1062.raw	3	NP_666077.2 lcl|GPHN_4:8-2326_ORF1_GPHN_4:7:2325, XP_006515962.1, XP_006515963.1, XP_006515964.1, XP_006515965.1, XP_006515966.1, XP_006515967.1, XP_006515968.1 lcl|GPHN_38:8-2365_ORF1_GPHN_38:7:2364, XP_006515969.1 lcl|GPHN_3:8-2257_ORF1_GPHN_3:7:2256, XP_006515970.1 lcl|GPHN_1:8-2218_ORF1_GPHN_1:7:2217, XP_017170562.1, XP_017170563.1, XP_017170564.1, XP_017170565.1 lcl|GPHN_29:8-2323_ORF1_GPHN_…	530	UniProt	NCBI validated	NCBI predicted	ORF DB
EVVDVMVIGR	1	EVVDVMVIGR		31.28	1115.6	10	-0.7	558.807	27.47	62745	F9:9219	2015-02-05_Fusion_1084.raw	1	NP_666077.2 lcl|GPHN_4:8-2326_ORF1_GPHN_4:7:2325, XP_006515962.1, XP_006515963.1, XP_006515964.1, XP_006515965.1, XP_006515966.1, XP_006515967.1, XP_006515968.1 lcl|GPHN_38:8-2365_ORF1_GPHN_38:7:2364, XP_006515969.1 lcl|GPHN_3:8-2257_ORF1_GPHN_3:7:2256, XP_006515970.1 lcl|GPHN_1:8-2218_ORF1_GPHN_1:7:2217, XP_017170562.1, XP_017170563.1, XP_017170564.1, XP_017170565.1 lcl|GPHN_29:8-2323_ORF1_GPHN_…	762	UniProt	NCBI validated	NCBI predicted	ORF DB
EVVDVMVIGR	2	EVVDVM(+15.99)VIGR	M6:Oxidation (M):1000.00	28.31	1131.6	10	0.4	566.805	24.51	0	F9:7825	2015-02-05_Fusion_1084.raw	0	NP_666077.2 lcl|GPHN_4:8-2326_ORF1_GPHN_4:7:2325, XP_006515962.1, XP_006515963.1, XP_006515964.1, XP_006515965.1, XP_006515966.1, XP_006515967.1, XP_006515968.1 lcl|GPHN_38:8-2365_ORF1_GPHN_38:7:2364, XP_006515969.1 lcl|GPHN_3:8-2257_ORF1_GPHN_3:7:2256, XP_006515970.1 lcl|GPHN_1:8-2218_ORF1_GPHN_1:7:2217, XP_017170562.1, XP_017170563.1, XP_017170564.1, XP_017170565.1 lcl|GPHN_29:8-2323_ORF1_GPHN_…	762	UniProt	NCBI validated	NCBI predicted	ORF DB
FALPGNPV	1	FALPGNPV		25.81	813.438	8	2.8	814.448	30.29	3356800	F2:10616	2015-02-05_Fusion_1067.raw	2	NP_666077.2 lcl|GPHN_4:8-2326_ORF1_GPHN_4:7:2325, XP_006515962.1, XP_006515963.1, XP_006515964.1, XP_006515965.1, XP_006515966.1, XP_006515967.1, XP_006515968.1 lcl|GPHN_38:8-2365_ORF1_GPHN_38:7:2364, XP_006515969.1 lcl|GPHN_3:8-2257_ORF1_GPHN_3:7:2256, XP_006515970.1 lcl|GPHN_1:8-2218_ORF1_GPHN_1:7:2217, XP_017170562.1, XP_017170563.1, XP_017170564.1, XP_017170565.1 lcl|GPHN_29:8-2323_ORF1_GPHN_…	658	UniProt	NCBI validated	NCBI predicted	ORF DB
FAPRDVTPE	1	FAPRDVTPE		28.14	1030.51	9	-1.3	516.261	20.03	66362000	F9:5751	2015-02-05_Fusion_1084.raw	3	NP_666077.2 lcl|GPHN_4:8-2326_ORF1_GPHN_4:7:2325, XP_006515962.1, XP_006515963.1, XP_006515964.1, XP_006515965.1, XP_006515966.1, XP_006515967.1, XP_006515968.1 lcl|GPHN_38:8-2365_ORF1_GPHN_38:7:2364, XP_006515969.1 lcl|GPHN_3:8-2257_ORF1_GPHN_3:7:2256, XP_006515970.1 lcl|GPHN_1:8-2218_ORF1_GPHN_1:7:2217, XP_017170562.1, XP_017170563.1, XP_017170564.1, XP_017170565.1 lcl|GPHN_29:8-2323_ORF1_GPHN_…	90	UniProt	NCBI validated	NCBI predicted	ORF DB
FAPRDVTPEA	1	FAPRDVTPEA		26.45	1101.55	10	-0.7	551.78	20.97	266290	F8:6372	2015-02-05_Fusion_1082.raw	2	NP_666077.2 lcl|GPHN_4:8-2326_ORF1_GPHN_4:7:2325, XP_006515962.1, XP_006515967.1, XP_006515970.1 lcl|GPHN_1:8-2218_ORF1_GPHN_1:7:2217, XP_017170564.1, XP_017170565.1 lcl|GPHN_29:8-2323_ORF1_GPHN_29:7:2322, XP_017170567.1, XP_030102591.1 lcl|GPHN_8:8-2281_ORF1_GPHN_8:7:2280, XP_030102593.1 lcl|GPHN_2:8-1945_ORF1_GPHN_2:7:1944, lcl|GPHN_101:8-994_ORF2_GPHN_101:7:993, lcl|GPHN_102:8-943_ORF2_GPHN_10…	90	UniProt	NCBI validated	NCBI predicted	ORF DB
FAPRDVTPEAT	1	FAPRDVTPEAT		34.47	1202.59	11	-0.9	602.303	20.92	5496800	F6:6234	2015-02-05_Fusion_1078.raw	3	NP_666077.2 lcl|GPHN_4:8-2326_ORF1_GPHN_4:7:2325, XP_006515962.1, XP_006515967.1, XP_006515970.1 lcl|GPHN_1:8-2218_ORF1_GPHN_1:7:2217, XP_017170564.1, XP_017170565.1 lcl|GPHN_29:8-2323_ORF1_GPHN_29:7:2322, XP_017170567.1, XP_030102591.1 lcl|GPHN_8:8-2281_ORF1_GPHN_8:7:2280, XP_030102593.1 lcl|GPHN_2:8-1945_ORF1_GPHN_2:7:1944, lcl|GPHN_101:8-994_ORF2_GPHN_101:7:993, lcl|GPHN_102:8-943_ORF2_GPHN_10…	90	UniProt	NCBI validated	NCBI predicted	ORF DB
FAPRDVTPEATK	1	FAPRDVTPEATK		40.7	1330.69	12	3	444.571	17.94	116870000	F9:4778	2015-02-05_Fusion_1084.raw	3	NP_666077.2 lcl|GPHN_4:8-2326_ORF1_GPHN_4:7:2325, XP_006515962.1, XP_006515967.1, XP_006515970.1 lcl|GPHN_1:8-2218_ORF1_GPHN_1:7:2217, XP_017170564.1, XP_017170565.1 lcl|GPHN_29:8-2323_ORF1_GPHN_29:7:2322, XP_017170567.1, XP_030102591.1 lcl|GPHN_8:8-2281_ORF1_GPHN_8:7:2280, XP_030102593.1 lcl|GPHN_2:8-1945_ORF1_GPHN_2:7:1944, lcl|GPHN_101:8-994_ORF2_GPHN_101:7:993, lcl|GPHN_102:8-943_ORF2_GPHN_10…	90	UniProt	NCBI validated	NCBI predicted	ORF DB
FAPRDVTPEATKE	1	FAPRDVTPEATKE		36.53	1459.73	13	-0.4	487.584	18.42	20530000	F8:5165	2015-02-05_Fusion_1082.raw	6	NP_666077.2 lcl|GPHN_4:8-2326_ORF1_GPHN_4:7:2325, XP_006515962.1, XP_006515967.1, XP_006515970.1 lcl|GPHN_1:8-2218_ORF1_GPHN_1:7:2217, XP_017170564.1, XP_017170565.1 lcl|GPHN_29:8-2323_ORF1_GPHN_29:7:2322, XP_017170567.1, XP_030102591.1 lcl|GPHN_8:8-2281_ORF1_GPHN_8:7:2280, XP_030102593.1 lcl|GPHN_2:8-1945_ORF1_GPHN_2:7:1944, lcl|GPHN_101:8-994_ORF2_GPHN_101:7:993, lcl|GPHN_102:8-943_ORF2_GPHN_10…	90	UniProt	NCBI validated	NCBI predicted	ORF DB
FAPRDVTPEATKEVIE	1	FAPRDVTPEATKEVIE		45.59	1800.93	16	-1.8	601.315	23.14	2428900	F5:7040	2015-02-05_Fusion_1073.raw	2	NP_666077.2 lcl|GPHN_4:8-2326_ORF1_GPHN_4:7:2325, XP_006515962.1, XP_006515967.1, XP_006515970.1 lcl|GPHN_1:8-2218_ORF1_GPHN_1:7:2217, XP_017170564.1, XP_017170565.1 lcl|GPHN_29:8-2323_ORF1_GPHN_29:7:2322, XP_017170567.1, XP_030102591.1 lcl|GPHN_8:8-2281_ORF1_GPHN_8:7:2280, XP_030102593.1 lcl|GPHN_2:8-1945_ORF1_GPHN_2:7:1944, lcl|GPHN_101:8-994_ORF2_GPHN_101:7:993, lcl|GPHN_102:8-943_ORF2_GPHN_10…	90	UniProt	NCBI validated	NCBI predicted	ORF DB
FAPRDVTPEATKEVIEREAPG	1	FAPRDVTPEATKEVIEREAPG		42.76	2311.18	21	2.1	771.403	23.95	1013400	F9:7545	2015-02-05_Fusion_1084.raw	2	NP_666077.2 lcl|GPHN_4:8-2326_ORF1_GPHN_4:7:2325, XP_006515962.1, XP_006515967.1, XP_006515970.1 lcl|GPHN_1:8-2218_ORF1_GPHN_1:7:2217, XP_017170564.1, XP_017170565.1 lcl|GPHN_29:8-2323_ORF1_GPHN_29:7:2322, XP_017170567.1, XP_030102591.1 lcl|GPHN_8:8-2281_ORF1_GPHN_8:7:2280, XP_030102593.1 lcl|GPHN_2:8-1945_ORF1_GPHN_2:7:1944, lcl|GPHN_101:8-994_ORF2_GPHN_101:7:993, lcl|GPHN_102:8-943_ORF2_GPHN_10…	90	UniProt	NCBI validated	NCBI predicted	ORF DB
FAPRDVTPEATKEVIEREAPGMA	1	FAPRDVTPEATKEVIEREAPGM(+15.99)A	M22:Oxidation (M):1000.00	49.6	2529.25	23	-0.1	844.092	24.07	22626000	F8:7803	2015-02-05_Fusion_1082.raw	2	NP_666077.2 lcl|GPHN_4:8-2326_ORF1_GPHN_4:7:2325, XP_006515962.1, XP_006515967.1, XP_006515970.1 lcl|GPHN_1:8-2218_ORF1_GPHN_1:7:2217, XP_017170564.1, XP_017170565.1 lcl|GPHN_29:8-2323_ORF1_GPHN_29:7:2322, XP_017170567.1, XP_030102591.1 lcl|GPHN_8:8-2281_ORF1_GPHN_8:7:2280, XP_030102593.1 lcl|GPHN_2:8-1945_ORF1_GPHN_2:7:1944, lcl|GPHN_101:8-994_ORF2_GPHN_101:7:993, lcl|GPHN_102:8-943_ORF2_GPHN_10…	90	UniProt	NCBI validated	NCBI predicted	ORF DB
FAPRDVTPEKFPT	1	FAPRDVTPEKFPT		18.95	1503.77	13	3.7	502.267	22.66	236120	F5:6849	2015-02-05_Fusion_1073.raw	1	XP_006515963.1, XP_006515964.1, XP_006515965.1, XP_006515966.1, XP_006515968.1 lcl|GPHN_38:8-2365_ORF1_GPHN_38:7:2364, XP_006515969.1 lcl|GPHN_3:8-2257_ORF1_GPHN_3:7:2256, XP_017170562.1, XP_017170563.1, XP_017170566.1, XP_017170568.1, XP_030102590.1 lcl|GPHN_41:8-2320_ORF1_GPHN_41:7:2319, XP_030102592.1, lcl|GPHN_100:8-925_ORF2_GPHN_100:7:924 lcl|GPHN_220:8-925_ORF2_GPHN_220:7:924, lcl|GPHN_107:…	90			NCBI predicted	ORF DB
FAPRDVTPEKFPTFP	1	FAPRDVTPEKFPTFP		28.56	1747.89	15	-1.5	583.638	27.79	0	F8:9589	2015-02-05_Fusion_1082.raw	0	XP_006515963.1, XP_006515964.1, XP_006515965.1, XP_006515966.1, XP_006515968.1 lcl|GPHN_38:8-2365_ORF1_GPHN_38:7:2364, XP_006515969.1 lcl|GPHN_3:8-2257_ORF1_GPHN_3:7:2256, XP_017170562.1, XP_017170563.1, XP_017170566.1, XP_017170568.1, XP_030102590.1 lcl|GPHN_41:8-2320_ORF1_GPHN_41:7:2319, XP_030102592.1, lcl|GPHN_100:8-925_ORF2_GPHN_100:7:924 lcl|GPHN_220:8-925_ORF2_GPHN_220:7:924, lcl|GPHN_107:…	90			NCBI predicted	ORF DB
FATLDIDGVR	1	FATLDIDGVR		32.19	1105.58	10	-1.2	553.795	26.35	8587500	F9:8663	2015-02-05_Fusion_1084.raw	3	NP_666077.2 lcl|GPHN_4:8-2326_ORF1_GPHN_4:7:2325, XP_006515962.1, XP_006515963.1, XP_006515964.1, XP_006515965.1, XP_006515966.1, XP_006515967.1, XP_006515968.1 lcl|GPHN_38:8-2365_ORF1_GPHN_38:7:2364, XP_006515969.1 lcl|GPHN_3:8-2257_ORF1_GPHN_3:7:2256, XP_006515970.1 lcl|GPHN_1:8-2218_ORF1_GPHN_1:7:2217, XP_017170562.1, XP_017170563.1, XP_017170564.1, XP_017170565.1 lcl|GPHN_29:8-2323_ORF1_GPHN_…	645	UniProt	NCBI validated	NCBI predicted	ORF DB
FATLDIDGVRK	1	FATLDIDGVRK		25.38	1233.67	11	1.5	412.232	22.42	316970	F9:6857	2015-02-05_Fusion_1084.raw	2	NP_666077.2 lcl|GPHN_4:8-2326_ORF1_GPHN_4:7:2325, XP_006515962.1, XP_006515963.1, XP_006515964.1, XP_006515965.1, XP_006515966.1, XP_006515967.1, XP_006515968.1 lcl|GPHN_38:8-2365_ORF1_GPHN_38:7:2364, XP_006515969.1 lcl|GPHN_3:8-2257_ORF1_GPHN_3:7:2256, XP_006515970.1 lcl|GPHN_1:8-2218_ORF1_GPHN_1:7:2217, XP_017170562.1, XP_017170563.1, XP_017170564.1, XP_017170565.1 lcl|GPHN_29:8-2323_ORF1_GPHN_…	645	UniProt	NCBI validated	NCBI predicted	ORF DB
FATLDIDGVRKI	1	FATLDIDGVRKI		26.55	1346.76	12	-0.6	449.926	25.36	159450	F6:8360	2015-02-05_Fusion_1078.raw	1	NP_666077.2 lcl|GPHN_4:8-2326_ORF1_GPHN_4:7:2325, XP_006515962.1, XP_006515963.1, XP_006515964.1, XP_006515965.1, XP_006515966.1, XP_006515967.1, XP_006515968.1 lcl|GPHN_38:8-2365_ORF1_GPHN_38:7:2364, XP_006515969.1 lcl|GPHN_3:8-2257_ORF1_GPHN_3:7:2256, XP_006515970.1 lcl|GPHN_1:8-2218_ORF1_GPHN_1:7:2217, XP_017170562.1, XP_017170563.1, XP_017170564.1, XP_017170565.1 lcl|GPHN_29:8-2323_ORF1_GPHN_…	645	UniProt	NCBI validated	NCBI predicted	ORF DB
FGRVFMKPGLPTT	1	FGRVFM(+15.99)KPGLPTT	M6:Oxidation (M):1000.00	39	1465.78	13	1	733.896	22.55	1788900	F8:7110	2015-02-05_Fusion_1082.raw	1	NP_666077.2 lcl|GPHN_4:8-2326_ORF1_GPHN_4:7:2325, XP_006515962.1, XP_006515963.1, XP_006515964.1, XP_006515965.1, XP_006515966.1, XP_006515967.1, XP_006515968.1 lcl|GPHN_38:8-2365_ORF1_GPHN_38:7:2364, XP_006515969.1 lcl|GPHN_3:8-2257_ORF1_GPHN_3:7:2256, XP_006515970.1 lcl|GPHN_1:8-2218_ORF1_GPHN_1:7:2217, XP_017170562.1, XP_017170563.1, XP_017170564.1, XP_017170565.1 lcl|GPHN_29:8-2323_ORF1_GPHN_…	632	UniProt	NCBI validated	NCBI predicted	ORF DB
FGRVFMKPGLPTTF	1	FGRVFM(+15.99)KPGLPTTF	M6:Oxidation (M):1000.00	33.16	1612.84	14	0.2	538.622	26.39	5386400	F8:8913	2015-02-05_Fusion_1082.raw	2	NP_666077.2 lcl|GPHN_4:8-2326_ORF1_GPHN_4:7:2325, XP_006515962.1, XP_006515963.1, XP_006515964.1, XP_006515965.1, XP_006515966.1, XP_006515967.1, XP_006515968.1 lcl|GPHN_38:8-2365_ORF1_GPHN_38:7:2364, XP_006515969.1 lcl|GPHN_3:8-2257_ORF1_GPHN_3:7:2256, XP_006515970.1 lcl|GPHN_1:8-2218_ORF1_GPHN_1:7:2217, XP_017170562.1, XP_017170563.1, XP_017170564.1, XP_017170565.1 lcl|GPHN_29:8-2323_ORF1_GPHN_…	632	UniProt	NCBI validated	NCBI predicted	ORF DB
FIIGESQAGEQPTQTVMPG	1	FIIGESQAGEQPTQTVM(+15.99)PG	M17:Oxidation (M):1000.00	20.27	2004.95	19	1.4	1003.48	28.19	140670	F7:9647	2015-02-05_Fusion_1080.raw	1	NP_666077.2 lcl|GPHN_4:8-2326_ORF1_GPHN_4:7:2325, XP_006515962.1, XP_006515963.1, XP_006515964.1, XP_006515965.1, XP_006515966.1, XP_006515967.1, XP_006515968.1 lcl|GPHN_38:8-2365_ORF1_GPHN_38:7:2364, XP_006515969.1 lcl|GPHN_3:8-2257_ORF1_GPHN_3:7:2256, XP_006515970.1 lcl|GPHN_1:8-2218_ORF1_GPHN_1:7:2217, XP_017170562.1, XP_017170563.1, XP_017170564.1, XP_017170565.1 lcl|GPHN_29:8-2323_ORF1_GPHN_…	424	UniProt	NCBI validated	NCBI predicted	ORF DB
FIIGESQAGEQPTQTVMPGQVMR	1	FIIGESQAGEQPTQTVMPGQVMR		58.47	2503.22	23	-0.6	1252.62	28.58	78448000	F7:9804	2015-02-05_Fusion_1080.raw	4	NP_666077.2 lcl|GPHN_4:8-2326_ORF1_GPHN_4:7:2325, XP_006515962.1, XP_006515963.1, XP_006515964.1, XP_006515965.1, XP_006515966.1, XP_006515967.1, XP_006515968.1 lcl|GPHN_38:8-2365_ORF1_GPHN_38:7:2364, XP_006515969.1 lcl|GPHN_3:8-2257_ORF1_GPHN_3:7:2256, XP_006515970.1 lcl|GPHN_1:8-2218_ORF1_GPHN_1:7:2217, XP_017170562.1, XP_017170563.1, XP_017170564.1, XP_017170565.1 lcl|GPHN_29:8-2323_ORF1_GPHN_…	424	UniProt	NCBI validated	NCBI predicted	ORF DB
FIIGESQAGEQPTQTVMPGQVMR	2	FIIGESQAGEQPTQTVM(+15.99)PGQVMR	M17:Oxidation (M):61.30	57.14	2519.21	23	0.5	1260.62	26.83	176430000	F7:8960	2015-02-05_Fusion_1080.raw	6	NP_666077.2 lcl|GPHN_4:8-2326_ORF1_GPHN_4:7:2325, XP_006515962.1, XP_006515963.1, XP_006515964.1, XP_006515965.1, XP_006515966.1, XP_006515967.1, XP_006515968.1 lcl|GPHN_38:8-2365_ORF1_GPHN_38:7:2364, XP_006515969.1 lcl|GPHN_3:8-2257_ORF1_GPHN_3:7:2256, XP_006515970.1 lcl|GPHN_1:8-2218_ORF1_GPHN_1:7:2217, XP_017170562.1, XP_017170563.1, XP_017170564.1, XP_017170565.1 lcl|GPHN_29:8-2323_ORF1_GPHN_…	424	UniProt	NCBI validated	NCBI predicted	ORF DB
FIIGESQAGEQPTQTVMPGQVMR	3	FIIGESQAGEQPTQTVM(+15.99)PGQVM(+15.99)R	M17:Oxidation (M):1000.00;M22:Oxidation (M):1000.00	51.48	2535.21	23	-0.1	634.81	25.14	252350000	F7:8182	2015-02-05_Fusion_1080.raw	7	NP_666077.2 lcl|GPHN_4:8-2326_ORF1_GPHN_4:7:2325, XP_006515962.1, XP_006515963.1, XP_006515964.1, XP_006515965.1, XP_006515966.1, XP_006515967.1, XP_006515968.1 lcl|GPHN_38:8-2365_ORF1_GPHN_38:7:2364, XP_006515969.1 lcl|GPHN_3:8-2257_ORF1_GPHN_3:7:2256, XP_006515970.1 lcl|GPHN_1:8-2218_ORF1_GPHN_1:7:2217, XP_017170562.1, XP_017170563.1, XP_017170564.1, XP_017170565.1 lcl|GPHN_29:8-2323_ORF1_GPHN_…	424	UniProt	NCBI validated	NCBI predicted	ORF DB
FIIGESQAGEQPTQTVMPGQVMR	4	FIIGESQAGEQPTQTVMPGQVM(+15.99)R	M22:Oxidation (M):10.19	30.49	2519.21	23	-0.3	1260.61	28.05	0	F7:9561	2015-02-05_Fusion_1080.raw	0	NP_666077.2 lcl|GPHN_4:8-2326_ORF1_GPHN_4:7:2325, XP_006515962.1, XP_006515963.1, XP_006515964.1, XP_006515965.1, XP_006515966.1, XP_006515967.1, XP_006515968.1 lcl|GPHN_38:8-2365_ORF1_GPHN_38:7:2364, XP_006515969.1 lcl|GPHN_3:8-2257_ORF1_GPHN_3:7:2256, XP_006515970.1 lcl|GPHN_1:8-2218_ORF1_GPHN_1:7:2217, XP_017170562.1, XP_017170563.1, XP_017170564.1, XP_017170565.1 lcl|GPHN_29:8-2323_ORF1_GPHN_…	424	UniProt	NCBI validated	NCBI predicted	ORF DB
FIIGESQAGEQPTQTVMPGQVMRVTTGAPIPCGADAVVQVEDTELIR	1	FIIGES(+79.97)QAGEQPTQTVMPGQVMRVTTGAPIPC(+57.02)GADAVVQVEDTELIR	S6:Phosphorylation (STY):0.00;C32:Carbamidomethylation:1000.00	25.69	5075.44	47	3.2	1016.1	31.31	0	F7:11101	2015-02-05_Fusion_1080.raw	0	NP_666077.2 lcl|GPHN_4:8-2326_ORF1_GPHN_4:7:2325, XP_006515962.1, XP_006515963.1, XP_006515964.1, XP_006515965.1, XP_006515966.1, XP_006515967.1, XP_006515968.1 lcl|GPHN_38:8-2365_ORF1_GPHN_38:7:2364, XP_006515969.1 lcl|GPHN_3:8-2257_ORF1_GPHN_3:7:2256, XP_006515970.1 lcl|GPHN_1:8-2218_ORF1_GPHN_1:7:2217, XP_017170562.1, XP_017170563.1, XP_017170564.1, XP_017170565.1 lcl|GPHN_29:8-2323_ORF1_GPHN_…	424	UniProt	NCBI validated	NCBI predicted	ORF DB
FILPALPH	1	FILPALPH		27.02	906.533	8	-0.4	454.273	30.82	178700	F2:10854	2015-02-05_Fusion_1067.raw	2	NP_666077.2 lcl|GPHN_4:8-2326_ORF1_GPHN_4:7:2325, XP_006515962.1, XP_006515963.1, XP_006515964.1, XP_006515965.1, XP_006515966.1, XP_006515967.1, XP_006515968.1 lcl|GPHN_38:8-2365_ORF1_GPHN_38:7:2364, XP_006515969.1 lcl|GPHN_3:8-2257_ORF1_GPHN_3:7:2256, XP_006515970.1 lcl|GPHN_1:8-2218_ORF1_GPHN_1:7:2217, XP_017170562.1, XP_017170563.1, XP_017170564.1, XP_017170565.1 lcl|GPHN_29:8-2323_ORF1_GPHN_…	157	UniProt	NCBI validated	NCBI predicted	ORF DB
FILPALPHA	1	FILPALPHA		26.02	977.57	9	0.3	489.792	30.69	2214500	F8:10936	2015-02-05_Fusion_1082.raw	1	NP_666077.2 lcl|GPHN_4:8-2326_ORF1_GPHN_4:7:2325, XP_006515962.1, XP_006515963.1, XP_006515964.1, XP_006515965.1, XP_006515966.1, XP_006515967.1, XP_006515968.1 lcl|GPHN_38:8-2365_ORF1_GPHN_38:7:2364, XP_006515969.1 lcl|GPHN_3:8-2257_ORF1_GPHN_3:7:2256, XP_006515970.1 lcl|GPHN_1:8-2218_ORF1_GPHN_1:7:2217, XP_017170562.1, XP_017170563.1, XP_017170564.1, XP_017170565.1 lcl|GPHN_29:8-2323_ORF1_GPHN_…	157	UniProt	NCBI validated	NCBI predicted	ORF DB
FILPALPHA	2	F(+42.01)ILPALPHA	F1:Acetylation (Protein N-term):1000.00	24.63	1019.58	9	-1	510.797	39.32	92110	F8:14142	2015-02-05_Fusion_1082.raw	2	NP_666077.2 lcl|GPHN_4:8-2326_ORF1_GPHN_4:7:2325, XP_006515962.1, XP_006515963.1, XP_006515964.1, XP_006515965.1, XP_006515966.1, XP_006515967.1, XP_006515968.1 lcl|GPHN_38:8-2365_ORF1_GPHN_38:7:2364, XP_006515969.1 lcl|GPHN_3:8-2257_ORF1_GPHN_3:7:2256, XP_006515970.1 lcl|GPHN_1:8-2218_ORF1_GPHN_1:7:2217, XP_017170562.1, XP_017170563.1, XP_017170564.1, XP_017170565.1 lcl|GPHN_29:8-2323_ORF1_GPHN_…	157	UniProt	NCBI validated	NCBI predicted	ORF DB
FILPALPHAI	1	FILPALPHAI		29.31	1090.65	10	1	546.335	32.51	1131900	F6:11612	2015-02-05_Fusion_1078.raw	2	NP_666077.2 lcl|GPHN_4:8-2326_ORF1_GPHN_4:7:2325, XP_006515962.1, XP_006515963.1, XP_006515964.1, XP_006515965.1, XP_006515966.1, XP_006515967.1, XP_006515968.1 lcl|GPHN_38:8-2365_ORF1_GPHN_38:7:2364, XP_006515969.1 lcl|GPHN_3:8-2257_ORF1_GPHN_3:7:2256, XP_006515970.1 lcl|GPHN_1:8-2218_ORF1_GPHN_1:7:2217, XP_017170562.1, XP_017170563.1, XP_017170564.1, XP_017170565.1 lcl|GPHN_29:8-2323_ORF1_GPHN_…	157	UniProt	NCBI validated	NCBI predicted	ORF DB
FILPALPHAIDLLR	1	FILPALPHAIDLLR		26.95	1587.95	14	-0.9	530.323	33.76	68787	F7:12288	2015-02-05_Fusion_1080.raw	1	NP_666077.2 lcl|GPHN_4:8-2326_ORF1_GPHN_4:7:2325, XP_006515962.1, XP_006515963.1, XP_006515964.1, XP_006515965.1, XP_006515966.1, XP_006515967.1, XP_006515968.1 lcl|GPHN_38:8-2365_ORF1_GPHN_38:7:2364, XP_006515969.1 lcl|GPHN_3:8-2257_ORF1_GPHN_3:7:2256, XP_006515970.1 lcl|GPHN_1:8-2218_ORF1_GPHN_1:7:2217, XP_017170562.1, XP_017170563.1, XP_017170564.1, XP_017170565.1 lcl|GPHN_29:8-2323_ORF1_GPHN_…	157	UniProt	NCBI validated	NCBI predicted	ORF DB
FITVLEMTPVLGTE	1	FITVLEM(+15.99)TPVLGTE	M7:Oxidation (M):1000.00	38.25	1564.81	14	0.5	783.41	35.46	2828100	F8:12848	2015-02-05_Fusion_1082.raw	1	NP_666077.2 lcl|GPHN_4:8-2326_ORF1_GPHN_4:7:2325, XP_006515962.1, XP_006515963.1, XP_006515964.1, XP_006515965.1, XP_006515966.1, XP_006515967.1, XP_006515968.1 lcl|GPHN_38:8-2365_ORF1_GPHN_38:7:2364, XP_006515969.1 lcl|GPHN_3:8-2257_ORF1_GPHN_3:7:2256, XP_006515970.1 lcl|GPHN_1:8-2218_ORF1_GPHN_1:7:2217, XP_017170562.1, XP_017170563.1, XP_017170564.1, XP_017170565.1 lcl|GPHN_29:8-2323_ORF1_GPHN_…	366	UniProt	NCBI validated	NCBI predicted	ORF DB
FITVLEMTPVLGTE	2	FITVLEMTPVLGTE		24.88	1548.81	14	-0.2	775.413	39.08	70202	F8:14027	2015-02-05_Fusion_1082.raw	1	NP_666077.2 lcl|GPHN_4:8-2326_ORF1_GPHN_4:7:2325, XP_006515962.1, XP_006515963.1, XP_006515964.1, XP_006515965.1, XP_006515966.1, XP_006515967.1, XP_006515968.1 lcl|GPHN_38:8-2365_ORF1_GPHN_38:7:2364, XP_006515969.1 lcl|GPHN_3:8-2257_ORF1_GPHN_3:7:2256, XP_006515970.1 lcl|GPHN_1:8-2218_ORF1_GPHN_1:7:2217, XP_017170562.1, XP_017170563.1, XP_017170564.1, XP_017170565.1 lcl|GPHN_29:8-2323_ORF1_GPHN_…	366	UniProt	NCBI validated	NCBI predicted	ORF DB
FITVLEMTPVLGTE	3	F(+42.01)ITVLEM(+15.99)TPVLGTE	F1:Acetylation (Protein N-term):1000.00;M7:Oxidation (M):1000.00	24.18	1606.82	14	1.1	804.416	40.85	16053	F8:14783	2015-02-05_Fusion_1082.raw	1	NP_666077.2 lcl|GPHN_4:8-2326_ORF1_GPHN_4:7:2325, XP_006515962.1, XP_006515963.1, XP_006515964.1, XP_006515965.1, XP_006515966.1, XP_006515967.1, XP_006515968.1 lcl|GPHN_38:8-2365_ORF1_GPHN_38:7:2364, XP_006515969.1 lcl|GPHN_3:8-2257_ORF1_GPHN_3:7:2256, XP_006515970.1 lcl|GPHN_1:8-2218_ORF1_GPHN_1:7:2217, XP_017170562.1, XP_017170563.1, XP_017170564.1, XP_017170565.1 lcl|GPHN_29:8-2323_ORF1_GPHN_…	366	UniProt	NCBI validated	NCBI predicted	ORF DB
FITVLEMTPVLGTEII	1	FITVLEM(+15.99)TPVLGTEII	M7:Oxidation (M):1000.00	30.16	1790.97	16	0.3	896.495	39.2	91089	F6:14137	2015-02-05_Fusion_1078.raw	1	NP_666077.2 lcl|GPHN_4:8-2326_ORF1_GPHN_4:7:2325, XP_006515962.1, XP_006515963.1, XP_006515964.1, XP_006515965.1, XP_006515966.1, XP_006515967.1, XP_006515968.1 lcl|GPHN_38:8-2365_ORF1_GPHN_38:7:2364, XP_006515969.1 lcl|GPHN_3:8-2257_ORF1_GPHN_3:7:2256, XP_006515970.1 lcl|GPHN_1:8-2218_ORF1_GPHN_1:7:2217, XP_017170562.1, XP_017170563.1, XP_017170564.1, XP_017170565.1 lcl|GPHN_29:8-2323_ORF1_GPHN_…	366	UniProt	NCBI validated	NCBI predicted	ORF DB
FMANHGQPIPG	1	FM(+15.99)ANHGQPIPG	M2:Oxidation (M):1000.00	26.18	1183.54	11	-0.2	592.779	18.7	33150000	F8:5262	2015-02-05_Fusion_1082.raw	2	NP_666077.2 lcl|GPHN_4:8-2326_ORF1_GPHN_4:7:2325, XP_006515962.1, XP_006515963.1, XP_006515964.1, XP_006515965.1, XP_006515968.1 lcl|GPHN_38:8-2365_ORF1_GPHN_38:7:2364, XP_017170562.1, XP_017170563.1, XP_017170564.1, lcl|GPHN_101:8-994_ORF2_GPHN_101:7:993, lcl|GPHN_105:73-2247_ORF1_GPHN_105:72:2246, lcl|GPHN_119:441-2183_ORF3_GPHN_119:440:2182, lcl|GPHN_121:8-2368_ORF1_GPHN_121:7:2367, lcl|GPHN_1…	254		NCBI validated	NCBI predicted	ORF DB
FMANHGQPIPG	2	FMANHGQPIPG		24.68	1167.55	11	0.7	584.782	20.43	1646900	F4:5857	2015-02-05_Fusion_1071.raw	1	NP_666077.2 lcl|GPHN_4:8-2326_ORF1_GPHN_4:7:2325, XP_006515962.1, XP_006515963.1, XP_006515964.1, XP_006515965.1, XP_006515968.1 lcl|GPHN_38:8-2365_ORF1_GPHN_38:7:2364, XP_017170562.1, XP_017170563.1, XP_017170564.1, lcl|GPHN_101:8-994_ORF2_GPHN_101:7:993, lcl|GPHN_105:73-2247_ORF1_GPHN_105:72:2246, lcl|GPHN_119:441-2183_ORF3_GPHN_119:440:2182, lcl|GPHN_121:8-2368_ORF1_GPHN_121:7:2367, lcl|GPHN_1…	254		NCBI validated	NCBI predicted	ORF DB
FMANHGQPIPGL	1	FM(+15.99)ANHGQPIPGL	M2:Oxidation (M):1000.00	25	1296.63	12	-0.4	649.321	24.66	0	F8:8108	2015-02-05_Fusion_1082.raw	0	NP_666077.2 lcl|GPHN_4:8-2326_ORF1_GPHN_4:7:2325, XP_006515962.1, XP_006515963.1, XP_006515964.1, XP_006515965.1, XP_006515968.1 lcl|GPHN_38:8-2365_ORF1_GPHN_38:7:2364, XP_017170562.1, XP_017170563.1, XP_017170564.1, lcl|GPHN_101:8-994_ORF2_GPHN_101:7:993, lcl|GPHN_105:73-2247_ORF1_GPHN_105:72:2246, lcl|GPHN_119:441-2183_ORF3_GPHN_119:440:2182, lcl|GPHN_121:8-2368_ORF1_GPHN_121:7:2367, lcl|GPHN_1…	254		NCBI validated	NCBI predicted	ORF DB
FMANHGQPIPGL	2	FMANHGQPIPGL		18.22	1280.63	12	-0.4	641.324	26.1	348660	F4:8513	2015-02-05_Fusion_1071.raw	1	NP_666077.2 lcl|GPHN_4:8-2326_ORF1_GPHN_4:7:2325, XP_006515962.1, XP_006515963.1, XP_006515964.1, XP_006515965.1, XP_006515968.1 lcl|GPHN_38:8-2365_ORF1_GPHN_38:7:2364, XP_017170562.1, XP_017170563.1, XP_017170564.1, lcl|GPHN_101:8-994_ORF2_GPHN_101:7:993, lcl|GPHN_105:73-2247_ORF1_GPHN_105:72:2246, lcl|GPHN_119:441-2183_ORF3_GPHN_119:440:2182, lcl|GPHN_121:8-2368_ORF1_GPHN_121:7:2367, lcl|GPHN_1…	254		NCBI validated	NCBI predicted	ORF DB
FMKPGLPT	1	FMKPGLPT		33.86	889.473	8	1.4	890.482	22.85	104710000	F6:7148	2015-02-05_Fusion_1078.raw	5	NP_666077.2 lcl|GPHN_4:8-2326_ORF1_GPHN_4:7:2325, XP_006515962.1, XP_006515963.1, XP_006515964.1, XP_006515965.1, XP_006515966.1, XP_006515967.1, XP_006515968.1 lcl|GPHN_38:8-2365_ORF1_GPHN_38:7:2364, XP_006515969.1 lcl|GPHN_3:8-2257_ORF1_GPHN_3:7:2256, XP_006515970.1 lcl|GPHN_1:8-2218_ORF1_GPHN_1:7:2217, XP_017170562.1, XP_017170563.1, XP_017170564.1, XP_017170565.1 lcl|GPHN_29:8-2323_ORF1_GPHN_…	636	UniProt	NCBI validated	NCBI predicted	ORF DB
FMKPGLPT	2	FM(+15.99)KPGLPT	M2:Oxidation (M):1000.00	26	905.468	8	-1.1	453.741	20.82	39231000	F1:5929	2015-02-05_Fusion_1062.raw	1	NP_666077.2 lcl|GPHN_4:8-2326_ORF1_GPHN_4:7:2325, XP_006515962.1, XP_006515963.1, XP_006515964.1, XP_006515965.1, XP_006515966.1, XP_006515967.1, XP_006515968.1 lcl|GPHN_38:8-2365_ORF1_GPHN_38:7:2364, XP_006515969.1 lcl|GPHN_3:8-2257_ORF1_GPHN_3:7:2256, XP_006515970.1 lcl|GPHN_1:8-2218_ORF1_GPHN_1:7:2217, XP_017170562.1, XP_017170563.1, XP_017170564.1, XP_017170565.1 lcl|GPHN_29:8-2323_ORF1_GPHN_…	636	UniProt	NCBI validated	NCBI predicted	ORF DB
FMKPGLPTT	1	FM(+15.99)KPGLPTT	M2:Oxidation (M):1000.00	31.7	1006.52	9	2.1	504.266	21.19	44487000	F8:6450	2015-02-05_Fusion_1082.raw	4	NP_666077.2 lcl|GPHN_4:8-2326_ORF1_GPHN_4:7:2325, XP_006515962.1, XP_006515963.1, XP_006515964.1, XP_006515965.1, XP_006515966.1, XP_006515967.1, XP_006515968.1 lcl|GPHN_38:8-2365_ORF1_GPHN_38:7:2364, XP_006515969.1 lcl|GPHN_3:8-2257_ORF1_GPHN_3:7:2256, XP_006515970.1 lcl|GPHN_1:8-2218_ORF1_GPHN_1:7:2217, XP_017170562.1, XP_017170563.1, XP_017170564.1, XP_017170565.1 lcl|GPHN_29:8-2323_ORF1_GPHN_…	636	UniProt	NCBI validated	NCBI predicted	ORF DB
FMKPGLPTT	2	FMKPGLPTT		31.66	990.521	9	1.1	496.268	23.06	976090	F4:7104	2015-02-05_Fusion_1071.raw	1	NP_666077.2 lcl|GPHN_4:8-2326_ORF1_GPHN_4:7:2325, XP_006515962.1, XP_006515963.1, XP_006515964.1, XP_006515965.1, XP_006515966.1, XP_006515967.1, XP_006515968.1 lcl|GPHN_38:8-2365_ORF1_GPHN_38:7:2364, XP_006515969.1 lcl|GPHN_3:8-2257_ORF1_GPHN_3:7:2256, XP_006515970.1 lcl|GPHN_1:8-2218_ORF1_GPHN_1:7:2217, XP_017170562.1, XP_017170563.1, XP_017170564.1, XP_017170565.1 lcl|GPHN_29:8-2323_ORF1_GPHN_…	636	UniProt	NCBI validated	NCBI predicted	ORF DB
FMKPGLPTTF	1	FM(+15.99)KPGLPTTF	M2:Oxidation (M):1000.00	32.19	1153.58	10	0.5	577.8	26.21	1469600	F8:8844	2015-02-05_Fusion_1082.raw	2	NP_666077.2 lcl|GPHN_4:8-2326_ORF1_GPHN_4:7:2325, XP_006515962.1, XP_006515963.1, XP_006515964.1, XP_006515965.1, XP_006515966.1, XP_006515967.1, XP_006515968.1 lcl|GPHN_38:8-2365_ORF1_GPHN_38:7:2364, XP_006515969.1 lcl|GPHN_3:8-2257_ORF1_GPHN_3:7:2256, XP_006515970.1 lcl|GPHN_1:8-2218_ORF1_GPHN_1:7:2217, XP_017170562.1, XP_017170563.1, XP_017170564.1, XP_017170565.1 lcl|GPHN_29:8-2323_ORF1_GPHN_…	636	UniProt	NCBI validated	NCBI predicted	ORF DB
FMKPGLPTTFA	1	FMKPGLPTTFA		34.41	1208.63	11	0.4	605.321	27.59	0	F6:9409	2015-02-05_Fusion_1078.raw	0	NP_666077.2 lcl|GPHN_4:8-2326_ORF1_GPHN_4:7:2325, XP_006515962.1, XP_006515963.1, XP_006515964.1, XP_006515965.1, XP_006515966.1, XP_006515967.1, XP_006515968.1 lcl|GPHN_38:8-2365_ORF1_GPHN_38:7:2364, XP_006515969.1 lcl|GPHN_3:8-2257_ORF1_GPHN_3:7:2256, XP_006515970.1 lcl|GPHN_1:8-2218_ORF1_GPHN_1:7:2217, XP_017170562.1, XP_017170563.1, XP_017170564.1, XP_017170565.1 lcl|GPHN_29:8-2323_ORF1_GPHN_…	636	UniProt	NCBI validated	NCBI predicted	ORF DB
FMKPGLPTTFATLDIDGVR	1	FM(+15.99)KPGLPTTFATLDIDGVR	M2:Oxidation (M):1000.00	29.26	2094.08	19	0.6	699.035	29.42	591620	F7:10229	2015-02-05_Fusion_1080.raw	1	NP_666077.2 lcl|GPHN_4:8-2326_ORF1_GPHN_4:7:2325, XP_006515962.1, XP_006515963.1, XP_006515964.1, XP_006515965.1, XP_006515966.1, XP_006515967.1, XP_006515968.1 lcl|GPHN_38:8-2365_ORF1_GPHN_38:7:2364, XP_006515969.1 lcl|GPHN_3:8-2257_ORF1_GPHN_3:7:2256, XP_006515970.1 lcl|GPHN_1:8-2218_ORF1_GPHN_1:7:2217, XP_017170562.1, XP_017170563.1, XP_017170564.1, XP_017170565.1 lcl|GPHN_29:8-2323_ORF1_GPHN_…	636	UniProt	NCBI validated	NCBI predicted	ORF DB
FMKPGLPTTFATLDIDGVRK	1	FM(+15.99)KPGLPTTFATLDIDGVRK	M2:Oxidation (M):1000.00	32.96	2222.18	20	4.2	556.554	26.81	0	F7:8973	2015-02-05_Fusion_1080.raw	0	NP_666077.2 lcl|GPHN_4:8-2326_ORF1_GPHN_4:7:2325, XP_006515962.1, XP_006515963.1, XP_006515964.1, XP_006515965.1, XP_006515966.1, XP_006515967.1, XP_006515968.1 lcl|GPHN_38:8-2365_ORF1_GPHN_38:7:2364, XP_006515969.1 lcl|GPHN_3:8-2257_ORF1_GPHN_3:7:2256, XP_006515970.1 lcl|GPHN_1:8-2218_ORF1_GPHN_1:7:2217, XP_017170562.1, XP_017170563.1, XP_017170564.1, XP_017170565.1 lcl|GPHN_29:8-2323_ORF1_GPHN_…	636	UniProt	NCBI validated	NCBI predicted	ORF DB
FPTFPFCGLQK	1	FPTFPFC(+57.02)GLQK	C7:Carbamidomethylation:1000.00	37.87	1340.66	11	-0.1	671.337	31.36	4876600	F7:11105	2015-02-05_Fusion_1080.raw	1	XP_006515963.1, XP_006515964.1, XP_006515965.1, XP_006515966.1, XP_006515968.1 lcl|GPHN_38:8-2365_ORF1_GPHN_38:7:2364, XP_006515969.1 lcl|GPHN_3:8-2257_ORF1_GPHN_3:7:2256, XP_017170562.1, XP_017170563.1, XP_017170566.1, XP_017170568.1, XP_030102590.1 lcl|GPHN_41:8-2320_ORF1_GPHN_41:7:2319, XP_030102592.1, lcl|GPHN_100:8-925_ORF2_GPHN_100:7:924 lcl|GPHN_220:8-925_ORF2_GPHN_220:7:924, lcl|GPHN_107:…	100			NCBI predicted	ORF DB
FPVVAVM	1	FPVVAVM(+15.99)	M7:Oxidation (M):1000.00	19.42	777.409	7	1.6	778.418	28.7	697470	F7:9953	2015-02-05_Fusion_1080.raw	1	NP_666077.2 lcl|GPHN_4:8-2326_ORF1_GPHN_4:7:2325, XP_006515962.1, XP_006515963.1, XP_006515964.1, XP_006515965.1, XP_006515966.1, XP_006515967.1, XP_006515968.1 lcl|GPHN_38:8-2365_ORF1_GPHN_38:7:2364, XP_006515969.1 lcl|GPHN_3:8-2257_ORF1_GPHN_3:7:2256, XP_006515970.1 lcl|GPHN_1:8-2218_ORF1_GPHN_1:7:2217, XP_017170562.1, XP_017170563.1, XP_017170564.1, XP_017170565.1 lcl|GPHN_29:8-2323_ORF1_GPHN_…	534	UniProt	NCBI validated	NCBI predicted	ORF DB
FPVVAVMSTGNELLNPEDDLLPGK	1	FPVVAVMSTGNELLNPEDDLLPGK		58.4	2554.3	24	0.6	1278.16	35.83	21849000	F7:13197	2015-02-05_Fusion_1080.raw	4	NP_666077.2 lcl|GPHN_4:8-2326_ORF1_GPHN_4:7:2325, XP_006515962.1, XP_006515963.1, XP_006515964.1, XP_006515965.1, XP_006515966.1, XP_006515967.1, XP_006515968.1 lcl|GPHN_38:8-2365_ORF1_GPHN_38:7:2364, XP_006515969.1 lcl|GPHN_3:8-2257_ORF1_GPHN_3:7:2256, XP_006515970.1 lcl|GPHN_1:8-2218_ORF1_GPHN_1:7:2217, XP_017170562.1, XP_017170563.1, XP_017170564.1, XP_017170565.1 lcl|GPHN_29:8-2323_ORF1_GPHN_…	534	UniProt	NCBI validated	NCBI predicted	ORF DB
FPVVAVMSTGNELLNPEDDLLPGK	2	FPVVAVM(+15.99)STGNELLNPEDDLLPGK	M7:Oxidation (M):1000.00	54.47	2570.29	24	1.4	857.773	33.57	90211000	F7:12119	2015-02-05_Fusion_1080.raw	5	NP_666077.2 lcl|GPHN_4:8-2326_ORF1_GPHN_4:7:2325, XP_006515962.1, XP_006515963.1, XP_006515964.1, XP_006515965.1, XP_006515966.1, XP_006515967.1, XP_006515968.1 lcl|GPHN_38:8-2365_ORF1_GPHN_38:7:2364, XP_006515969.1 lcl|GPHN_3:8-2257_ORF1_GPHN_3:7:2256, XP_006515970.1 lcl|GPHN_1:8-2218_ORF1_GPHN_1:7:2217, XP_017170562.1, XP_017170563.1, XP_017170564.1, XP_017170565.1 lcl|GPHN_29:8-2323_ORF1_GPHN_…	534	UniProt	NCBI validated	NCBI predicted	ORF DB
FQFILPALPHAI	1	FQFILPALPHAI		33.09	1365.78	12	0.2	683.898	35.61	516280	F2:12885	2015-02-05_Fusion_1067.raw	2	NP_666077.2 lcl|GPHN_4:8-2326_ORF1_GPHN_4:7:2325, XP_006515962.1, XP_006515963.1, XP_006515964.1, XP_006515965.1, XP_006515966.1, XP_006515967.1, XP_006515968.1 lcl|GPHN_38:8-2365_ORF1_GPHN_38:7:2364, XP_006515969.1 lcl|GPHN_3:8-2257_ORF1_GPHN_3:7:2256, XP_006515970.1 lcl|GPHN_1:8-2218_ORF1_GPHN_1:7:2217, XP_017170562.1, XP_017170563.1, XP_017170564.1, XP_017170565.1 lcl|GPHN_29:8-2323_ORF1_GPHN_…	155	UniProt	NCBI validated	NCBI predicted	ORF DB
FRNLAEDRSG	1	FRNLAEDRSG		37.64	1163.57	10	-1.1	582.791	16.04	2433600	F5:3748	2015-02-05_Fusion_1073.raw	4	NP_666077.2 lcl|GPHN_4:8-2326_ORF1_GPHN_4:7:2325, XP_006515962.1, XP_006515963.1, XP_006515964.1, XP_006515965.1, XP_006515966.1, XP_006515967.1, XP_006515968.1 lcl|GPHN_38:8-2365_ORF1_GPHN_38:7:2364, XP_006515969.1 lcl|GPHN_3:8-2257_ORF1_GPHN_3:7:2256, XP_006515970.1 lcl|GPHN_1:8-2218_ORF1_GPHN_1:7:2217, XP_017170562.1, XP_017170563.1, XP_017170564.1, XP_017170565.1 lcl|GPHN_29:8-2323_ORF1_GPHN_…	27	UniProt	NCBI validated	NCBI predicted	ORF DB
FRNLAEDRSGI	1	FRNLAEDRSGI		31.44	1276.65	11	-1.2	426.558	19.96	1198700	F6:5791	2015-02-05_Fusion_1078.raw	1	NP_666077.2 lcl|GPHN_4:8-2326_ORF1_GPHN_4:7:2325, XP_006515962.1, XP_006515963.1, XP_006515964.1, XP_006515965.1, XP_006515966.1, XP_006515967.1, XP_006515968.1 lcl|GPHN_38:8-2365_ORF1_GPHN_38:7:2364, XP_006515969.1 lcl|GPHN_3:8-2257_ORF1_GPHN_3:7:2256, XP_006515970.1 lcl|GPHN_1:8-2218_ORF1_GPHN_1:7:2217, XP_017170562.1, XP_017170563.1, XP_017170564.1, XP_017170565.1 lcl|GPHN_29:8-2323_ORF1_GPHN_…	27	UniProt	NCBI validated	NCBI predicted	ORF DB
FRNLAEDRSGINLKDLVQDPS	1	FRNLAEDRSGINLKDLVQDPS		25.72	2386.22	21	-5.2	597.56	26.48	106050	F2:8846	2015-02-05_Fusion_1067.raw	1	NP_666077.2 lcl|GPHN_4:8-2326_ORF1_GPHN_4:7:2325, XP_006515962.1, XP_006515963.1, XP_006515964.1, XP_006515965.1, XP_006515966.1, XP_006515967.1, XP_006515968.1 lcl|GPHN_38:8-2365_ORF1_GPHN_38:7:2364, XP_006515969.1 lcl|GPHN_3:8-2257_ORF1_GPHN_3:7:2256, XP_006515970.1 lcl|GPHN_1:8-2218_ORF1_GPHN_1:7:2217, XP_017170562.1, XP_017170563.1, XP_017170564.1, XP_017170565.1 lcl|GPHN_29:8-2323_ORF1_GPHN_…	27	UniProt	NCBI validated	NCBI predicted	ORF DB
FVVPALR	1	FVVPALR		25.41	800.491	7	-0.5	401.252	25.85	67316000	F7:8462	2015-02-05_Fusion_1080.raw	3	NP_666077.2 lcl|GPHN_4:8-2326_ORF1_GPHN_4:7:2325, XP_006515962.1, XP_006515963.1, XP_006515964.1, XP_006515965.1, XP_006515966.1, XP_006515967.1, XP_006515968.1 lcl|GPHN_38:8-2365_ORF1_GPHN_38:7:2364, XP_006515969.1 lcl|GPHN_3:8-2257_ORF1_GPHN_3:7:2256, XP_006515970.1 lcl|GPHN_1:8-2218_ORF1_GPHN_1:7:2217, XP_017170562.1, XP_017170563.1, XP_017170564.1, XP_017170565.1 lcl|GPHN_29:8-2323_ORF1_GPHN_…	674	UniProt	NCBI validated	NCBI predicted	ORF DB
GADAVVQVEDTELI	1	GADAVVQVEDTELI		21.57	1457.72	14	0.3	729.87	33.15	143920	F2:11878	2015-02-05_Fusion_1067.raw	2	NP_666077.2 lcl|GPHN_4:8-2326_ORF1_GPHN_4:7:2325, XP_006515962.1, XP_006515963.1, XP_006515964.1, XP_006515965.1, XP_006515966.1, XP_006515967.1, XP_006515968.1 lcl|GPHN_38:8-2365_ORF1_GPHN_38:7:2364, XP_006515969.1 lcl|GPHN_3:8-2257_ORF1_GPHN_3:7:2256, XP_006515970.1 lcl|GPHN_1:8-2218_ORF1_GPHN_1:7:2217, XP_017170562.1, XP_017170563.1, XP_017170564.1, XP_017170565.1 lcl|GPHN_29:8-2323_ORF1_GPHN_…	456	UniProt	NCBI validated	NCBI predicted	ORF DB
GADAVVQVEDTELIR	1	GADAVVQVEDTELIR		39.27	1613.83	15	0.3	538.949	27.48	34987000	F7:9280	2015-02-05_Fusion_1080.raw	6	NP_666077.2 lcl|GPHN_4:8-2326_ORF1_GPHN_4:7:2325, XP_006515962.1, XP_006515963.1, XP_006515964.1, XP_006515965.1, XP_006515966.1, XP_006515967.1, XP_006515968.1 lcl|GPHN_38:8-2365_ORF1_GPHN_38:7:2364, XP_006515969.1 lcl|GPHN_3:8-2257_ORF1_GPHN_3:7:2256, XP_006515970.1 lcl|GPHN_1:8-2218_ORF1_GPHN_1:7:2217, XP_017170562.1, XP_017170563.1, XP_017170564.1, XP_017170565.1 lcl|GPHN_29:8-2323_ORF1_GPHN_…	456	UniProt	NCBI validated	NCBI predicted	ORF DB
GADAVVQVEDTELIRESDDGTEELEVR	1	GADAVVQVEDTELIRESDDGTEELEVR		49.88	2973.41	27	2.3	992.144	28.96	10232000	F7:10035	2015-02-05_Fusion_1080.raw	2	NP_666077.2 lcl|GPHN_4:8-2326_ORF1_GPHN_4:7:2325, XP_006515962.1, XP_006515963.1, XP_006515964.1, XP_006515965.1, XP_006515966.1, XP_006515967.1, XP_006515968.1 lcl|GPHN_38:8-2365_ORF1_GPHN_38:7:2364, XP_006515969.1 lcl|GPHN_3:8-2257_ORF1_GPHN_3:7:2256, XP_006515970.1 lcl|GPHN_1:8-2218_ORF1_GPHN_1:7:2217, XP_017170562.1, XP_017170563.1, XP_017170564.1, XP_017170565.1 lcl|GPHN_29:8-2323_ORF1_GPHN_…	456	UniProt	NCBI validated	NCBI predicted	ORF DB
GAPIPCGADA	1	GAPIPC(+57.02)GADA	C6:Carbamidomethylation:1000.00	23.6	927.412	10	0.3	464.713	21.99	4009400	F4:6570	2015-02-05_Fusion_1071.raw	1	NP_666077.2 lcl|GPHN_4:8-2326_ORF1_GPHN_4:7:2325, XP_006515962.1, XP_006515963.1, XP_006515964.1, XP_006515965.1, XP_006515966.1, XP_006515967.1, XP_006515968.1 lcl|GPHN_38:8-2365_ORF1_GPHN_38:7:2364, XP_006515969.1 lcl|GPHN_3:8-2257_ORF1_GPHN_3:7:2256, XP_006515970.1 lcl|GPHN_1:8-2218_ORF1_GPHN_1:7:2217, XP_017170562.1, XP_017170563.1, XP_017170564.1, XP_017170565.1 lcl|GPHN_29:8-2323_ORF1_GPHN_…	450	UniProt	NCBI validated	NCBI predicted	ORF DB
GAPIPCGADAV	1	GAPIPC(+57.02)GADAV	C6:Carbamidomethylation:1000.00	32.92	1026.48	11	1.8	1027.49	25.01	13690000	F6:8150	2015-02-05_Fusion_1078.raw	3	NP_666077.2 lcl|GPHN_4:8-2326_ORF1_GPHN_4:7:2325, XP_006515962.1, XP_006515963.1, XP_006515964.1, XP_006515965.1, XP_006515966.1, XP_006515967.1, XP_006515968.1 lcl|GPHN_38:8-2365_ORF1_GPHN_38:7:2364, XP_006515969.1 lcl|GPHN_3:8-2257_ORF1_GPHN_3:7:2256, XP_006515970.1 lcl|GPHN_1:8-2218_ORF1_GPHN_1:7:2217, XP_017170562.1, XP_017170563.1, XP_017170564.1, XP_017170565.1 lcl|GPHN_29:8-2323_ORF1_GPHN_…	450	UniProt	NCBI validated	NCBI predicted	ORF DB
GAPIPCGADAVVQVEDTELIRESDDGTEELEVR	1	GAPIPC(+57.02)GADAVVQVEDTELIRESDDGTEELEVR	C6:Carbamidomethylation:1000.00	23.66	3568.68	33	2.3	1190.57	31.07	158640	F4:10677	2015-02-05_Fusion_1071.raw	1	NP_666077.2 lcl|GPHN_4:8-2326_ORF1_GPHN_4:7:2325, XP_006515962.1, XP_006515963.1, XP_006515964.1, XP_006515965.1, XP_006515966.1, XP_006515967.1, XP_006515968.1 lcl|GPHN_38:8-2365_ORF1_GPHN_38:7:2364, XP_006515969.1 lcl|GPHN_3:8-2257_ORF1_GPHN_3:7:2256, XP_006515970.1 lcl|GPHN_1:8-2218_ORF1_GPHN_1:7:2217, XP_017170562.1, XP_017170563.1, XP_017170564.1, XP_017170565.1 lcl|GPHN_29:8-2323_ORF1_GPHN_…	450	UniProt	NCBI validated	NCBI predicted	ORF DB
GATKEVIEREAPGMA	1	GATKEVIEREAPGM(+15.99)A	M14:Oxidation (M):1000.00	34.08	1573.78	15	0.7	787.896	17.49	99797	F2:4566	2015-02-05_Fusion_1067.raw	1	XP_006515963.1, XP_006515964.1, XP_006515965.1, XP_006515966.1, XP_006515968.1 lcl|GPHN_38:8-2365_ORF1_GPHN_38:7:2364, XP_006515969.1 lcl|GPHN_3:8-2257_ORF1_GPHN_3:7:2256, XP_017170562.1, XP_017170563.1, XP_017170566.1, XP_017170568.1, XP_030102590.1 lcl|GPHN_41:8-2320_ORF1_GPHN_41:7:2319, XP_030102592.1, lcl|GPHN_100:8-925_ORF2_GPHN_100:7:924 lcl|GPHN_220:8-925_ORF2_GPHN_220:7:924, lcl|GPHN_107:…	111			NCBI predicted	ORF DB
GEKDYLK	1	GEKDYLK		22.98	851.439	7	5	426.729	16.63	1164700	F5:4013	2015-02-05_Fusion_1073.raw	2	NP_666077.2 lcl|GPHN_4:8-2326_ORF1_GPHN_4:7:2325, XP_006515962.1, XP_006515963.1, XP_006515964.1, XP_006515965.1, XP_006515966.1, XP_006515967.1, XP_006515968.1 lcl|GPHN_38:8-2365_ORF1_GPHN_38:7:2364, XP_006515969.1 lcl|GPHN_3:8-2257_ORF1_GPHN_3:7:2256, XP_006515970.1 lcl|GPHN_1:8-2218_ORF1_GPHN_1:7:2217, XP_017170562.1, XP_017170563.1, XP_017170564.1, XP_017170565.1 lcl|GPHN_29:8-2323_ORF1_GPHN_…	613	UniProt	NCBI validated	NCBI predicted	ORF DB
GEKDYLKQ	1	GEKDYLKQ		23.16	979.497	8	-0.8	490.756	14.84	18751	F6:3416	2015-02-05_Fusion_1078.raw	1	NP_666077.2 lcl|GPHN_4:8-2326_ORF1_GPHN_4:7:2325, XP_006515962.1, XP_006515963.1, XP_006515964.1, XP_006515965.1, XP_006515966.1, XP_006515967.1, XP_006515968.1 lcl|GPHN_38:8-2365_ORF1_GPHN_38:7:2364, XP_006515969.1 lcl|GPHN_3:8-2257_ORF1_GPHN_3:7:2256, XP_006515970.1 lcl|GPHN_1:8-2218_ORF1_GPHN_1:7:2217, XP_017170562.1, XP_017170563.1, XP_017170564.1, XP_017170565.1 lcl|GPHN_29:8-2323_ORF1_GPHN_…	613	UniProt	NCBI validated	NCBI predicted	ORF DB
GEQLLNPEDDLLPG	1	GEQLLNPEDDLLPG		18.14	1508.74	14	0.5	755.375	34.54	0	F5:11736	2015-02-05_Fusion_1073.raw	0	lcl|GPHN_138:8-2026_ORF1_GPHN_138:7:2025, lcl|GPHN_277:8-2065_ORF1_GPHN_277:7:2064	443				ORF DB
GEQPTQTVMPGQVMRV	1	GEQPTQTVM(+15.99)PGQVM(+15.99)RV	M9:Oxidation (M):1000.00;M14:Oxidation (M):1000.00	24.51	1788.85	16	0.4	895.433	20.18	252680	F6:5911	2015-02-05_Fusion_1078.raw	2	NP_666077.2 lcl|GPHN_4:8-2326_ORF1_GPHN_4:7:2325, XP_006515962.1, XP_006515963.1, XP_006515964.1, XP_006515965.1, XP_006515966.1, XP_006515967.1, XP_006515968.1 lcl|GPHN_38:8-2365_ORF1_GPHN_38:7:2364, XP_006515969.1 lcl|GPHN_3:8-2257_ORF1_GPHN_3:7:2256, XP_006515970.1 lcl|GPHN_1:8-2218_ORF1_GPHN_1:7:2217, XP_017170562.1, XP_017170563.1, XP_017170564.1, XP_017170565.1 lcl|GPHN_29:8-2323_ORF1_GPHN_…	432	UniProt	NCBI validated	NCBI predicted	ORF DB
GEVVDVM	1	GEVVDVM(+15.99)	M7:Oxidation (M):1000.00	21.91	763.342	7	4.6	764.353	25.46	7018300	F5:8310	2015-02-05_Fusion_1073.raw	2	NP_666077.2 lcl|GPHN_4:8-2326_ORF1_GPHN_4:7:2325, XP_006515962.1, XP_006515963.1, XP_006515964.1, XP_006515965.1, XP_006515966.1, XP_006515967.1, XP_006515968.1 lcl|GPHN_38:8-2365_ORF1_GPHN_38:7:2364, XP_006515969.1 lcl|GPHN_3:8-2257_ORF1_GPHN_3:7:2256, XP_006515970.1 lcl|GPHN_1:8-2218_ORF1_GPHN_1:7:2217, XP_017170562.1, XP_017170563.1, XP_017170564.1, XP_017170565.1 lcl|GPHN_29:8-2323_ORF1_GPHN_…	761	UniProt	NCBI validated	NCBI predicted	ORF DB
GEVVDVMVIG	1	GEVVDVMVIG		31.08	1016.52	10	-0.1	509.268	32.89	257500	F9:11591	2015-02-05_Fusion_1084.raw	3	NP_666077.2 lcl|GPHN_4:8-2326_ORF1_GPHN_4:7:2325, XP_006515962.1, XP_006515963.1, XP_006515964.1, XP_006515965.1, XP_006515966.1, XP_006515967.1, XP_006515968.1 lcl|GPHN_38:8-2365_ORF1_GPHN_38:7:2364, XP_006515969.1 lcl|GPHN_3:8-2257_ORF1_GPHN_3:7:2256, XP_006515970.1 lcl|GPHN_1:8-2218_ORF1_GPHN_1:7:2217, XP_017170562.1, XP_017170563.1, XP_017170564.1, XP_017170565.1 lcl|GPHN_29:8-2323_ORF1_GPHN_…	761	UniProt	NCBI validated	NCBI predicted	ORF DB
GEVVDVMVIGR	1	GEVVDVMVIGR		40.38	1172.62	11	0.4	587.319	27.54	73386000	F7:9335	2015-02-05_Fusion_1080.raw	10	NP_666077.2 lcl|GPHN_4:8-2326_ORF1_GPHN_4:7:2325, XP_006515962.1, XP_006515963.1, XP_006515964.1, XP_006515965.1, XP_006515966.1, XP_006515967.1, XP_006515968.1 lcl|GPHN_38:8-2365_ORF1_GPHN_38:7:2364, XP_006515969.1 lcl|GPHN_3:8-2257_ORF1_GPHN_3:7:2256, XP_006515970.1 lcl|GPHN_1:8-2218_ORF1_GPHN_1:7:2217, XP_017170562.1, XP_017170563.1, XP_017170564.1, XP_017170565.1 lcl|GPHN_29:8-2323_ORF1_GPHN_…	761	UniProt	NCBI validated	NCBI predicted	ORF DB
GEVVDVMVIGR	2	GEVVDVM(+15.99)VIGR	M7:Oxidation (M):1000.00	35.71	1188.62	11	5.6	595.319	24.6	114710000	F7:7911	2015-02-05_Fusion_1080.raw	6	NP_666077.2 lcl|GPHN_4:8-2326_ORF1_GPHN_4:7:2325, XP_006515962.1, XP_006515963.1, XP_006515964.1, XP_006515965.1, XP_006515966.1, XP_006515967.1, XP_006515968.1 lcl|GPHN_38:8-2365_ORF1_GPHN_38:7:2364, XP_006515969.1 lcl|GPHN_3:8-2257_ORF1_GPHN_3:7:2256, XP_006515970.1 lcl|GPHN_1:8-2218_ORF1_GPHN_1:7:2217, XP_017170562.1, XP_017170563.1, XP_017170564.1, XP_017170565.1 lcl|GPHN_29:8-2323_ORF1_GPHN_…	761	UniProt	NCBI validated	NCBI predicted	ORF DB
GEVVDVMVIGRL	1	GEVVDVM(+15.99)VIGRL	M7:Oxidation (M):1000.00	36.15	1301.7	12	0.3	651.858	29.07	3265000	F7:10021	2015-02-05_Fusion_1080.raw	3	NP_666077.2 lcl|GPHN_4:8-2326_ORF1_GPHN_4:7:2325, XP_006515962.1, XP_006515963.1, XP_006515964.1, XP_006515965.1, XP_006515966.1, XP_006515967.1, XP_006515968.1 lcl|GPHN_38:8-2365_ORF1_GPHN_38:7:2364, XP_006515969.1 lcl|GPHN_3:8-2257_ORF1_GPHN_3:7:2256, XP_006515970.1 lcl|GPHN_1:8-2218_ORF1_GPHN_1:7:2217, XP_017170562.1, XP_017170563.1, XP_017170564.1, XP_017170565.1 lcl|GPHN_29:8-2323_ORF1_GPHN_…	761	UniProt	NCBI validated	NCBI predicted	ORF DB
GEVVDVMVIGRL	2	GEVVDVMVIGRL		35.34	1285.71	12	0.4	643.861	31.78	196760	F7:11317	2015-02-05_Fusion_1080.raw	1	NP_666077.2 lcl|GPHN_4:8-2326_ORF1_GPHN_4:7:2325, XP_006515962.1, XP_006515963.1, XP_006515964.1, XP_006515965.1, XP_006515966.1, XP_006515967.1, XP_006515968.1 lcl|GPHN_38:8-2365_ORF1_GPHN_38:7:2364, XP_006515969.1 lcl|GPHN_3:8-2257_ORF1_GPHN_3:7:2256, XP_006515970.1 lcl|GPHN_1:8-2218_ORF1_GPHN_1:7:2217, XP_017170562.1, XP_017170563.1, XP_017170564.1, XP_017170565.1 lcl|GPHN_29:8-2323_ORF1_GPHN_…	761	UniProt	NCBI validated	NCBI predicted	ORF DB
GFAPRDVTPE	1	GFAPRDVTPE		28.05	1087.53	10	0.1	544.772	21.13	486250	F5:6109	2015-02-05_Fusion_1073.raw	2	NP_666077.2 lcl|GPHN_4:8-2326_ORF1_GPHN_4:7:2325, XP_006515962.1, XP_006515963.1, XP_006515964.1, XP_006515965.1, XP_006515966.1, XP_006515967.1, XP_006515968.1 lcl|GPHN_38:8-2365_ORF1_GPHN_38:7:2364, XP_006515969.1 lcl|GPHN_3:8-2257_ORF1_GPHN_3:7:2256, XP_006515970.1 lcl|GPHN_1:8-2218_ORF1_GPHN_1:7:2217, XP_017170562.1, XP_017170563.1, XP_017170564.1, XP_017170565.1 lcl|GPHN_29:8-2323_ORF1_GPHN_…	89	UniProt	NCBI validated	NCBI predicted	ORF DB
GFAPRDVTPEAT	1	GFAPRDVTPEAT		41.37	1259.61	12	-0.8	630.814	21.69	7457600	F1:6297	2015-02-05_Fusion_1062.raw	1	NP_666077.2 lcl|GPHN_4:8-2326_ORF1_GPHN_4:7:2325, XP_006515962.1, XP_006515967.1, XP_006515970.1 lcl|GPHN_1:8-2218_ORF1_GPHN_1:7:2217, XP_017170564.1, XP_017170565.1 lcl|GPHN_29:8-2323_ORF1_GPHN_29:7:2322, XP_017170567.1, XP_030102591.1 lcl|GPHN_8:8-2281_ORF1_GPHN_8:7:2280, XP_030102593.1 lcl|GPHN_2:8-1945_ORF1_GPHN_2:7:1944, lcl|GPHN_101:8-994_ORF2_GPHN_101:7:993, lcl|GPHN_102:8-943_ORF2_GPHN_10…	89	UniProt	NCBI validated	NCBI predicted	ORF DB
GFAPRDVTPEATK	1	GFAPRDVTPEATK		34.24	1387.71	13	-0.4	463.577	18.64	375150	F9:5081	2015-02-05_Fusion_1084.raw	1	NP_666077.2 lcl|GPHN_4:8-2326_ORF1_GPHN_4:7:2325, XP_006515962.1, XP_006515967.1, XP_006515970.1 lcl|GPHN_1:8-2218_ORF1_GPHN_1:7:2217, XP_017170564.1, XP_017170565.1 lcl|GPHN_29:8-2323_ORF1_GPHN_29:7:2322, XP_017170567.1, XP_030102591.1 lcl|GPHN_8:8-2281_ORF1_GPHN_8:7:2280, XP_030102593.1 lcl|GPHN_2:8-1945_ORF1_GPHN_2:7:1944, lcl|GPHN_101:8-994_ORF2_GPHN_101:7:993, lcl|GPHN_102:8-943_ORF2_GPHN_10…	89	UniProt	NCBI validated	NCBI predicted	ORF DB
GFAPRDVTPEATKE	1	GFAPRDVTPEATKE		26.1	1516.75	14	-0.8	506.591	19.23	108050	F8:5553	2015-02-05_Fusion_1082.raw	1	NP_666077.2 lcl|GPHN_4:8-2326_ORF1_GPHN_4:7:2325, XP_006515962.1, XP_006515967.1, XP_006515970.1 lcl|GPHN_1:8-2218_ORF1_GPHN_1:7:2217, XP_017170564.1, XP_017170565.1 lcl|GPHN_29:8-2323_ORF1_GPHN_29:7:2322, XP_017170567.1, XP_030102591.1 lcl|GPHN_8:8-2281_ORF1_GPHN_8:7:2280, XP_030102593.1 lcl|GPHN_2:8-1945_ORF1_GPHN_2:7:1944, lcl|GPHN_101:8-994_ORF2_GPHN_101:7:993, lcl|GPHN_102:8-943_ORF2_GPHN_10…	89	UniProt	NCBI validated	NCBI predicted	ORF DB
GFAPRDVTPEATKEVIEREAPG	1	GFAPRDVTPEATKEVIEREAPG		45.94	2368.2	22	1	593.058	24.15	1520400	F6:7799	2015-02-05_Fusion_1078.raw	2	NP_666077.2 lcl|GPHN_4:8-2326_ORF1_GPHN_4:7:2325, XP_006515962.1, XP_006515967.1, XP_006515970.1 lcl|GPHN_1:8-2218_ORF1_GPHN_1:7:2217, XP_017170564.1, XP_017170565.1 lcl|GPHN_29:8-2323_ORF1_GPHN_29:7:2322, XP_017170567.1, XP_030102591.1 lcl|GPHN_8:8-2281_ORF1_GPHN_8:7:2280, XP_030102593.1 lcl|GPHN_2:8-1945_ORF1_GPHN_2:7:1944, lcl|GPHN_101:8-994_ORF2_GPHN_101:7:993, lcl|GPHN_102:8-943_ORF2_GPHN_10…	89	UniProt	NCBI validated	NCBI predicted	ORF DB
GFAPRDVTPEATKEVIEREAPGMA	1	GFAPRDVTPEATKEVIEREAPGM(+15.99)A	M23:Oxidation (M):1000.00	46.65	2586.27	24	1.7	647.577	24.35	7617500	F6:7878	2015-02-05_Fusion_1078.raw	2	NP_666077.2 lcl|GPHN_4:8-2326_ORF1_GPHN_4:7:2325, XP_006515962.1, XP_006515967.1, XP_006515970.1 lcl|GPHN_1:8-2218_ORF1_GPHN_1:7:2217, XP_017170564.1, XP_017170565.1 lcl|GPHN_29:8-2323_ORF1_GPHN_29:7:2322, XP_017170567.1, XP_030102591.1 lcl|GPHN_8:8-2281_ORF1_GPHN_8:7:2280, XP_030102593.1 lcl|GPHN_2:8-1945_ORF1_GPHN_2:7:1944, lcl|GPHN_101:8-994_ORF2_GPHN_101:7:993, lcl|GPHN_102:8-943_ORF2_GPHN_10…	89	UniProt	NCBI validated	NCBI predicted	ORF DB
GGTGFAPR	1	GGTGFAPR		26.28	761.382	8	-7	381.696	15.97	75699	F7:3852	2015-02-05_Fusion_1080.raw	1	NP_666077.2 lcl|GPHN_4:8-2326_ORF1_GPHN_4:7:2325, XP_006515962.1, XP_006515963.1, XP_006515964.1, XP_006515965.1, XP_006515966.1, XP_006515967.1, XP_006515968.1 lcl|GPHN_38:8-2365_ORF1_GPHN_38:7:2364, XP_006515969.1 lcl|GPHN_3:8-2257_ORF1_GPHN_3:7:2256, XP_006515970.1 lcl|GPHN_1:8-2218_ORF1_GPHN_1:7:2217, XP_017170562.1, XP_017170563.1, XP_017170564.1, XP_017170565.1 lcl|GPHN_29:8-2323_ORF1_GPHN_…	86	UniProt	NCBI validated	NCBI predicted	ORF DB
GGTGFAPRDV	1	GGTGFAPRDV		25.62	975.477	10	-0.2	488.746	20.12	1394700	F6:5880	2015-02-05_Fusion_1078.raw	3	NP_666077.2 lcl|GPHN_4:8-2326_ORF1_GPHN_4:7:2325, XP_006515962.1, XP_006515963.1, XP_006515964.1, XP_006515965.1, XP_006515966.1, XP_006515967.1, XP_006515968.1 lcl|GPHN_38:8-2365_ORF1_GPHN_38:7:2364, XP_006515969.1 lcl|GPHN_3:8-2257_ORF1_GPHN_3:7:2256, XP_006515970.1 lcl|GPHN_1:8-2218_ORF1_GPHN_1:7:2217, XP_017170562.1, XP_017170563.1, XP_017170564.1, XP_017170565.1 lcl|GPHN_29:8-2323_ORF1_GPHN_…	86	UniProt	NCBI validated	NCBI predicted	ORF DB
GGTGFAPRDVTPEAT	1	GGTGFAPRDVTPEAT		44.85	1474.71	15	2	738.361	22.01	95917000	F1:6489	2015-02-05_Fusion_1062.raw	1	NP_666077.2 lcl|GPHN_4:8-2326_ORF1_GPHN_4:7:2325, XP_006515962.1, XP_006515967.1, XP_006515970.1 lcl|GPHN_1:8-2218_ORF1_GPHN_1:7:2217, XP_017170564.1, XP_017170565.1 lcl|GPHN_29:8-2323_ORF1_GPHN_29:7:2322, XP_017170567.1, XP_030102591.1 lcl|GPHN_8:8-2281_ORF1_GPHN_8:7:2280, XP_030102593.1 lcl|GPHN_2:8-1945_ORF1_GPHN_2:7:1944, lcl|GPHN_101:8-994_ORF2_GPHN_101:7:993, lcl|GPHN_102:8-943_ORF2_GPHN_10…	86	UniProt	NCBI validated	NCBI predicted	ORF DB
GGTGFAPRDVTPEATKEVIER	1	GGTGFAPRDVTPEATKEVIER		40.42	2229.14	21	0	558.292	22.15	0	F6:6833	2015-02-05_Fusion_1078.raw	0	NP_666077.2 lcl|GPHN_4:8-2326_ORF1_GPHN_4:7:2325, XP_006515962.1, XP_006515967.1, XP_006515970.1 lcl|GPHN_1:8-2218_ORF1_GPHN_1:7:2217, XP_017170564.1, XP_017170565.1 lcl|GPHN_29:8-2323_ORF1_GPHN_29:7:2322, XP_017170567.1, XP_030102591.1 lcl|GPHN_8:8-2281_ORF1_GPHN_8:7:2280, XP_030102593.1 lcl|GPHN_2:8-1945_ORF1_GPHN_2:7:1944, lcl|GPHN_101:8-994_ORF2_GPHN_101:7:993, lcl|GPHN_102:8-943_ORF2_GPHN_10…	86	UniProt	NCBI validated	NCBI predicted	ORF DB
GGTGFAPRDVTPEATKEVIEREAPG	1	GGTGFAPRDVTPEATKEVIEREAPG		44.21	2583.29	25	1.3	862.106	24.34	5270300	F6:7841	2015-02-05_Fusion_1078.raw	3	NP_666077.2 lcl|GPHN_4:8-2326_ORF1_GPHN_4:7:2325, XP_006515962.1, XP_006515967.1, XP_006515970.1 lcl|GPHN_1:8-2218_ORF1_GPHN_1:7:2217, XP_017170564.1, XP_017170565.1 lcl|GPHN_29:8-2323_ORF1_GPHN_29:7:2322, XP_017170567.1, XP_030102591.1 lcl|GPHN_8:8-2281_ORF1_GPHN_8:7:2280, XP_030102593.1 lcl|GPHN_2:8-1945_ORF1_GPHN_2:7:1944, lcl|GPHN_101:8-994_ORF2_GPHN_101:7:993, lcl|GPHN_102:8-943_ORF2_GPHN_10…	86	UniProt	NCBI validated	NCBI predicted	ORF DB
GGTGFAPRDVTPEATKEVIEREAPGMA	1	GGTGFAPRDVTPEATKEVIEREAPGM(+15.99)A	M26:Oxidation (M):1000.00	47.99	2801.37	27	0.5	934.796	24.49	22315000	F6:7925	2015-02-05_Fusion_1078.raw	3	NP_666077.2 lcl|GPHN_4:8-2326_ORF1_GPHN_4:7:2325, XP_006515962.1, XP_006515967.1, XP_006515970.1 lcl|GPHN_1:8-2218_ORF1_GPHN_1:7:2217, XP_017170564.1, XP_017170565.1 lcl|GPHN_29:8-2323_ORF1_GPHN_29:7:2322, XP_017170567.1, XP_030102591.1 lcl|GPHN_8:8-2281_ORF1_GPHN_8:7:2280, XP_030102593.1 lcl|GPHN_2:8-1945_ORF1_GPHN_2:7:1944, lcl|GPHN_101:8-994_ORF2_GPHN_101:7:993, lcl|GPHN_102:8-943_ORF2_GPHN_10…	86	UniProt	NCBI validated	NCBI predicted	ORF DB
GGTGFAPRDVTPEATKEVIEREAPGMA	2	GGTGFAPRDVTPEATKEVIEREAPGMA		47.31	2785.37	27	0.2	697.35	26.02	2792400	F6:8647	2015-02-05_Fusion_1078.raw	2	NP_666077.2 lcl|GPHN_4:8-2326_ORF1_GPHN_4:7:2325, XP_006515962.1, XP_006515967.1, XP_006515970.1 lcl|GPHN_1:8-2218_ORF1_GPHN_1:7:2217, XP_017170564.1, XP_017170565.1 lcl|GPHN_29:8-2323_ORF1_GPHN_29:7:2322, XP_017170567.1, XP_030102591.1 lcl|GPHN_8:8-2281_ORF1_GPHN_8:7:2280, XP_030102593.1 lcl|GPHN_2:8-1945_ORF1_GPHN_2:7:1944, lcl|GPHN_101:8-994_ORF2_GPHN_101:7:993, lcl|GPHN_102:8-943_ORF2_GPHN_10…	86	UniProt	NCBI validated	NCBI predicted	ORF DB
GGVSMGEKDY	1	GGVSM(+15.99)GEKDY	M5:Oxidation (M):1000.00	31.68	1057.44	10	1.2	529.727	15.07	1431400	F8:3572	2015-02-05_Fusion_1082.raw	2	NP_666077.2 lcl|GPHN_4:8-2326_ORF1_GPHN_4:7:2325, XP_006515962.1, XP_006515963.1, XP_006515964.1, XP_006515965.1, XP_006515966.1, XP_006515967.1, XP_006515968.1 lcl|GPHN_38:8-2365_ORF1_GPHN_38:7:2364, XP_006515969.1 lcl|GPHN_3:8-2257_ORF1_GPHN_3:7:2256, XP_006515970.1 lcl|GPHN_1:8-2218_ORF1_GPHN_1:7:2217, XP_017170562.1, XP_017170563.1, XP_017170564.1, XP_017170565.1 lcl|GPHN_29:8-2323_ORF1_GPHN_…	608	UniProt	NCBI validated	NCBI predicted	ORF DB
GGVSMGEKDYLK	1	GGVSM(+15.99)GEKDYLK	M5:Oxidation (M):1000.00	27.03	1298.62	12	1.6	650.317	16.61	149190	F7:4136	2015-02-05_Fusion_1080.raw	1	NP_666077.2 lcl|GPHN_4:8-2326_ORF1_GPHN_4:7:2325, XP_006515962.1, XP_006515963.1, XP_006515964.1, XP_006515965.1, XP_006515966.1, XP_006515967.1, XP_006515968.1 lcl|GPHN_38:8-2365_ORF1_GPHN_38:7:2364, XP_006515969.1 lcl|GPHN_3:8-2257_ORF1_GPHN_3:7:2256, XP_006515970.1 lcl|GPHN_1:8-2218_ORF1_GPHN_1:7:2217, XP_017170562.1, XP_017170563.1, XP_017170564.1, XP_017170565.1 lcl|GPHN_29:8-2323_ORF1_GPHN_…	608	UniProt	NCBI validated	NCBI predicted	ORF DB
GGVSMGEKDYLKQ	1	GGVSM(+15.99)GEKDYLKQ	M5:Oxidation (M):1000.00	18.44	1426.68	13	3.6	714.348	17.05	57315	F2:4375	2015-02-05_Fusion_1067.raw	1	NP_666077.2 lcl|GPHN_4:8-2326_ORF1_GPHN_4:7:2325, XP_006515962.1, XP_006515963.1, XP_006515964.1, XP_006515965.1, XP_006515966.1, XP_006515967.1, XP_006515968.1 lcl|GPHN_38:8-2365_ORF1_GPHN_38:7:2364, XP_006515969.1 lcl|GPHN_3:8-2257_ORF1_GPHN_3:7:2256, XP_006515970.1 lcl|GPHN_1:8-2218_ORF1_GPHN_1:7:2217, XP_017170562.1, XP_017170563.1, XP_017170564.1, XP_017170565.1 lcl|GPHN_29:8-2323_ORF1_GPHN_…	608	UniProt	NCBI validated	NCBI predicted	ORF DB
GHDIKRGECV	1	GHDIKRGEC(+57.02)V	C9:Carbamidomethylation:1000.00	32.04	1169.56	10	-0.3	585.788	12.64	69891000	F6:2474	2015-02-05_Fusion_1078.raw	4	NP_666077.2 lcl|GPHN_4:8-2326_ORF1_GPHN_4:7:2325, XP_006515962.1, XP_006515963.1, XP_006515964.1, XP_006515965.1, XP_006515966.1, XP_006515967.1, XP_006515968.1 lcl|GPHN_38:8-2365_ORF1_GPHN_38:7:2364, XP_006515969.1 lcl|GPHN_3:8-2257_ORF1_GPHN_3:7:2256, XP_006515970.1 lcl|GPHN_1:8-2218_ORF1_GPHN_1:7:2217, XP_017170562.1, XP_017170563.1, XP_017170564.1, XP_017170565.1 lcl|GPHN_29:8-2323_ORF1_GPHN_…	497	UniProt	NCBI validated	NCBI predicted	ORF DB
GHDIKRGECVL	1	GHDIKRGEC(+57.02)VL	C9:Carbamidomethylation:1000.00	34.63	1282.65	11	1.3	642.331	16.05	8683400	F6:3951	2015-02-05_Fusion_1078.raw	2	NP_666077.2 lcl|GPHN_4:8-2326_ORF1_GPHN_4:7:2325, XP_006515962.1, XP_006515963.1, XP_006515964.1, XP_006515965.1, XP_006515966.1, XP_006515967.1, XP_006515968.1 lcl|GPHN_38:8-2365_ORF1_GPHN_38:7:2364, XP_006515969.1 lcl|GPHN_3:8-2257_ORF1_GPHN_3:7:2256, XP_006515970.1 lcl|GPHN_1:8-2218_ORF1_GPHN_1:7:2217, XP_017170562.1, XP_017170563.1, XP_017170564.1, XP_017170565.1 lcl|GPHN_29:8-2323_ORF1_GPHN_…	497	UniProt	NCBI validated	NCBI predicted	ORF DB
GHDIKRGECVLA	1	GHDIKRGEC(+57.02)VLA	C9:Carbamidomethylation:1000.00	35.4	1353.68	12	1.7	677.85	15.91	0	F6:3906	2015-02-05_Fusion_1078.raw	0	NP_666077.2 lcl|GPHN_4:8-2326_ORF1_GPHN_4:7:2325, XP_006515962.1, XP_006515963.1, XP_006515964.1, XP_006515965.1, XP_006515966.1, XP_006515967.1, XP_006515968.1 lcl|GPHN_38:8-2365_ORF1_GPHN_38:7:2364, XP_006515969.1 lcl|GPHN_3:8-2257_ORF1_GPHN_3:7:2256, XP_006515970.1 lcl|GPHN_1:8-2218_ORF1_GPHN_1:7:2217, XP_017170562.1, XP_017170563.1, XP_017170564.1, XP_017170565.1 lcl|GPHN_29:8-2323_ORF1_GPHN_…	497	UniProt	NCBI validated	NCBI predicted	ORF DB
GHDIKRGECVLAKGT	1	GHDIKRGECVLAKGT		25.94	1582.83	15	7.2	396.716	15.94	0	F6:3920	2015-02-05_Fusion_1078.raw	0	NP_666077.2 lcl|GPHN_4:8-2326_ORF1_GPHN_4:7:2325, XP_006515962.1, XP_006515963.1, XP_006515964.1, XP_006515965.1, XP_006515966.1, XP_006515967.1, XP_006515968.1 lcl|GPHN_38:8-2365_ORF1_GPHN_38:7:2364, XP_006515969.1 lcl|GPHN_3:8-2257_ORF1_GPHN_3:7:2256, XP_006515970.1 lcl|GPHN_1:8-2218_ORF1_GPHN_1:7:2217, XP_017170562.1, XP_017170563.1, XP_017170564.1, XP_017170565.1 lcl|GPHN_29:8-2323_ORF1_GPHN_…	497	UniProt	NCBI validated	NCBI predicted	ORF DB
GHSAVDIT	1	G(+42.01)HSAVDIT	G1:Acetylation (Protein N-term):1000.00	22.16	840.398	8	2.7	421.207	19.25	24858	F6:5470	2015-02-05_Fusion_1078.raw	1	lcl|GPHN_134:8-1051_ORF1_GPHN_134:7:1050, lcl|GPHN_161:8-1156_ORF1_GPHN_161:7:1155, lcl|GPHN_171:8-2365_ORF1_GPHN_171:7:2364, lcl|GPHN_217:8-2395_ORF1_GPHN_217:7:2394, lcl|GPHN_247:8-544_ORF2_GPHN_247:7:543, lcl|GPHN_272:8-2146_ORF1_GPHN_272:7:2145, lcl|GPHN_273:8-2419_ORF1_GPHN_273:7:2418, lcl|GPHN_276:8-2296_ORF1_GPHN_276:7:2295, lcl|GPHN_5:8-1375_ORF1_GPHN_5:7:1374, lcl|GPHN_63:8-1984_ORF1_GPH…	22				ORF DB
GILDPRPT	1	GILDPRPT		23	867.481	8	0.5	434.748	21.75	0	F2:6589	2015-02-05_Fusion_1067.raw	0	NP_666077.2 lcl|GPHN_4:8-2326_ORF1_GPHN_4:7:2325, XP_006515962.1, XP_006515963.1, XP_006515964.1, XP_006515965.1, XP_006515966.1, XP_006515967.1, XP_006515968.1 lcl|GPHN_38:8-2365_ORF1_GPHN_38:7:2364, XP_006515969.1 lcl|GPHN_3:8-2257_ORF1_GPHN_3:7:2256, XP_006515970.1 lcl|GPHN_1:8-2218_ORF1_GPHN_1:7:2217, XP_017170562.1, XP_017170563.1, XP_017170564.1, XP_017170565.1 lcl|GPHN_29:8-2323_ORF1_GPHN_…	684	UniProt	NCBI validated	NCBI predicted	ORF DB
GILDPRPTI	1	GILDPRPTI		22.87	980.565	9	-0.4	491.29	26.2	1338500	F9:8602	2015-02-05_Fusion_1084.raw	2	NP_666077.2 lcl|GPHN_4:8-2326_ORF1_GPHN_4:7:2325, XP_006515962.1, XP_006515963.1, XP_006515964.1, XP_006515965.1, XP_006515966.1, XP_006515967.1, XP_006515968.1 lcl|GPHN_38:8-2365_ORF1_GPHN_38:7:2364, XP_006515969.1 lcl|GPHN_3:8-2257_ORF1_GPHN_3:7:2256, XP_006515970.1 lcl|GPHN_1:8-2218_ORF1_GPHN_1:7:2217, XP_017170562.1, XP_017170563.1, XP_017170564.1, XP_017170565.1 lcl|GPHN_29:8-2323_ORF1_GPHN_…	684	UniProt	NCBI validated	NCBI predicted	ORF DB
GILDPRPTII	1	GILDPRPTII		27.63	1093.65	10	-0.5	547.832	29.23	13728000	F5:9786	2015-02-05_Fusion_1073.raw	2	NP_666077.2 lcl|GPHN_4:8-2326_ORF1_GPHN_4:7:2325, XP_006515962.1, XP_006515963.1, XP_006515964.1, XP_006515965.1, XP_006515966.1, XP_006515967.1, XP_006515968.1 lcl|GPHN_38:8-2365_ORF1_GPHN_38:7:2364, XP_006515969.1 lcl|GPHN_3:8-2257_ORF1_GPHN_3:7:2256, XP_006515970.1 lcl|GPHN_1:8-2218_ORF1_GPHN_1:7:2217, XP_017170562.1, XP_017170563.1, XP_017170564.1, XP_017170565.1 lcl|GPHN_29:8-2323_ORF1_GPHN_…	684	UniProt	NCBI validated	NCBI predicted	ORF DB
GILDPRPTIIK	1	GILDPRPTIIK		31.69	1221.74	11	1.9	611.881	23.8	206980000	F9:7448	2015-02-05_Fusion_1084.raw	3	NP_666077.2 lcl|GPHN_4:8-2326_ORF1_GPHN_4:7:2325, XP_006515962.1, XP_006515963.1, XP_006515964.1, XP_006515965.1, XP_006515966.1, XP_006515967.1, XP_006515968.1 lcl|GPHN_38:8-2365_ORF1_GPHN_38:7:2364, XP_006515969.1 lcl|GPHN_3:8-2257_ORF1_GPHN_3:7:2256, XP_006515970.1 lcl|GPHN_1:8-2218_ORF1_GPHN_1:7:2217, XP_017170562.1, XP_017170563.1, XP_017170564.1, XP_017170565.1 lcl|GPHN_29:8-2323_ORF1_GPHN_…	684	UniProt	NCBI validated	NCBI predicted	ORF DB
GINLKDLVQ	1	GINLKDLVQ		23.48	998.576	9	-0.6	500.295	27.54	461680	F5:9059	2015-02-05_Fusion_1073.raw	1	NP_666077.2 lcl|GPHN_4:8-2326_ORF1_GPHN_4:7:2325, XP_006515962.1, XP_006515963.1, XP_006515964.1, XP_006515965.1, XP_006515966.1, XP_006515967.1, XP_006515968.1 lcl|GPHN_38:8-2365_ORF1_GPHN_38:7:2364, XP_006515969.1 lcl|GPHN_3:8-2257_ORF1_GPHN_3:7:2256, XP_006515970.1 lcl|GPHN_1:8-2218_ORF1_GPHN_1:7:2217, XP_017170562.1, XP_017170563.1, XP_017170564.1, XP_017170565.1 lcl|GPHN_29:8-2323_ORF1_GPHN_…	36	UniProt	NCBI validated	NCBI predicted	ORF DB
GINLKDLVQD	1	GINLKDLVQD		26.08	1113.6	10	0.7	557.809	27.91	177700	F2:9507	2015-02-05_Fusion_1067.raw	1	NP_666077.2 lcl|GPHN_4:8-2326_ORF1_GPHN_4:7:2325, XP_006515962.1, XP_006515963.1, XP_006515964.1, XP_006515965.1, XP_006515966.1, XP_006515967.1, XP_006515968.1 lcl|GPHN_38:8-2365_ORF1_GPHN_38:7:2364, XP_006515969.1 lcl|GPHN_3:8-2257_ORF1_GPHN_3:7:2256, XP_006515970.1 lcl|GPHN_1:8-2218_ORF1_GPHN_1:7:2217, XP_017170562.1, XP_017170563.1, XP_017170564.1, XP_017170565.1 lcl|GPHN_29:8-2323_ORF1_GPHN_…	36	UniProt	NCBI validated	NCBI predicted	ORF DB
GINLKDLVQDPS	1	GINLKDLVQDPS		38.61	1297.69	12	-1.5	649.85	28.14	16468000	F1:9333	2015-02-05_Fusion_1062.raw	3	NP_666077.2 lcl|GPHN_4:8-2326_ORF1_GPHN_4:7:2325, XP_006515962.1, XP_006515963.1, XP_006515964.1, XP_006515965.1, XP_006515966.1, XP_006515967.1, XP_006515968.1 lcl|GPHN_38:8-2365_ORF1_GPHN_38:7:2364, XP_006515969.1 lcl|GPHN_3:8-2257_ORF1_GPHN_3:7:2256, XP_006515970.1 lcl|GPHN_1:8-2218_ORF1_GPHN_1:7:2217, XP_017170562.1, XP_017170563.1, XP_017170564.1, XP_017170565.1 lcl|GPHN_29:8-2323_ORF1_GPHN_…	36	UniProt	NCBI validated	NCBI predicted	ORF DB
GINLKDLVQDPSLL	1	GINLKDLVQDPSLL		35.77	1523.86	14	2.1	762.937	33.95	21899000	F2:12172	2015-02-05_Fusion_1067.raw	5	NP_666077.2 lcl|GPHN_4:8-2326_ORF1_GPHN_4:7:2325, XP_006515962.1, XP_006515963.1, XP_006515964.1, XP_006515965.1, XP_006515966.1, XP_006515967.1, XP_006515968.1 lcl|GPHN_38:8-2365_ORF1_GPHN_38:7:2364, XP_006515969.1 lcl|GPHN_3:8-2257_ORF1_GPHN_3:7:2256, XP_006515970.1 lcl|GPHN_1:8-2218_ORF1_GPHN_1:7:2217, XP_017170562.1, XP_017170563.1, XP_017170564.1, XP_017170565.1 lcl|GPHN_29:8-2323_ORF1_GPHN_…	36	UniProt	NCBI validated	NCBI predicted	ORF DB
GINLKDLVQDPSLLGGTIS	1	GINLKDLVQDPSLLGGTIS		22.04	1939.06	19	0.6	647.362	34.93	360510	F2:12624	2015-02-05_Fusion_1067.raw	1	NP_666077.2 lcl|GPHN_4:8-2326_ORF1_GPHN_4:7:2325, XP_006515962.1, XP_006515963.1, XP_006515964.1, XP_006515965.1, XP_006515966.1, XP_006515967.1, XP_006515968.1 lcl|GPHN_38:8-2365_ORF1_GPHN_38:7:2364, XP_006515969.1 lcl|GPHN_3:8-2257_ORF1_GPHN_3:7:2256, XP_006515970.1 lcl|GPHN_1:8-2218_ORF1_GPHN_1:7:2217, XP_017170562.1, XP_017170563.1, XP_017170564.1, XP_017170565.1 lcl|GPHN_29:8-2323_ORF1_GPHN_…	36	UniProt	NCBI validated	NCBI predicted	ORF DB
GIVGDNPDDLL	1	GIVGDNPDDLL		23.54	1126.55	11	0.1	564.283	32.84	2243400	F2:11733	2015-02-05_Fusion_1067.raw	2	NP_666077.2 lcl|GPHN_4:8-2326_ORF1_GPHN_4:7:2325, XP_006515962.1, XP_006515963.1, XP_006515964.1, XP_006515965.1, XP_006515966.1, XP_006515967.1, XP_006515968.1 lcl|GPHN_38:8-2365_ORF1_GPHN_38:7:2364, XP_006515969.1 lcl|GPHN_3:8-2257_ORF1_GPHN_3:7:2256, XP_006515970.1 lcl|GPHN_1:8-2218_ORF1_GPHN_1:7:2217, XP_017170562.1, XP_017170563.1, XP_017170564.1, XP_017170565.1 lcl|GPHN_29:8-2323_ORF1_GPHN_…	581	UniProt	NCBI validated	NCBI predicted	ORF DB
GIVGDNPDDLLNA	1	GIVGDNPDDLLNA		21.59	1311.63	13	0.4	656.823	32.06	55177000	F8:11548	2015-02-05_Fusion_1082.raw	2	NP_666077.2 lcl|GPHN_4:8-2326_ORF1_GPHN_4:7:2325, XP_006515962.1, XP_006515963.1, XP_006515964.1, XP_006515965.1, XP_006515966.1, XP_006515967.1, XP_006515968.1 lcl|GPHN_38:8-2365_ORF1_GPHN_38:7:2364, XP_006515969.1 lcl|GPHN_3:8-2257_ORF1_GPHN_3:7:2256, XP_006515970.1 lcl|GPHN_1:8-2218_ORF1_GPHN_1:7:2217, XP_017170562.1, XP_017170563.1, XP_017170564.1, XP_017170565.1 lcl|GPHN_29:8-2323_ORF1_GPHN_…	581	UniProt	NCBI validated	NCBI predicted	ORF DB
GIVGDNPDDLLNAL	1	GIVGDNPDDLLNAL		26.76	1424.71	14	3.6	713.367	37.7	40923000	F2:13570	2015-02-05_Fusion_1067.raw	2	NP_666077.2 lcl|GPHN_4:8-2326_ORF1_GPHN_4:7:2325, XP_006515962.1, XP_006515963.1, XP_006515964.1, XP_006515965.1, XP_006515966.1, XP_006515967.1, XP_006515968.1 lcl|GPHN_38:8-2365_ORF1_GPHN_38:7:2364, XP_006515969.1 lcl|GPHN_3:8-2257_ORF1_GPHN_3:7:2256, XP_006515970.1 lcl|GPHN_1:8-2218_ORF1_GPHN_1:7:2217, XP_017170562.1, XP_017170563.1, XP_017170564.1, XP_017170565.1 lcl|GPHN_29:8-2323_ORF1_GPHN_…	581	UniProt	NCBI validated	NCBI predicted	ORF DB
GIVGDNPDDLLNALNEGI	1	GIVGDNPDDLLNALNEGI		29.37	1837.91	18	1.6	919.962	39.21	7101900	F2:14106	2015-02-05_Fusion_1067.raw	3	NP_666077.2 lcl|GPHN_4:8-2326_ORF1_GPHN_4:7:2325, XP_006515962.1, XP_006515963.1, XP_006515964.1, XP_006515965.1, XP_006515966.1, XP_006515967.1, XP_006515968.1 lcl|GPHN_38:8-2365_ORF1_GPHN_38:7:2364, XP_006515969.1 lcl|GPHN_3:8-2257_ORF1_GPHN_3:7:2256, XP_006515970.1 lcl|GPHN_1:8-2218_ORF1_GPHN_1:7:2217, XP_017170562.1, XP_017170563.1, XP_017170564.1, XP_017170565.1 lcl|GPHN_29:8-2323_ORF1_GPHN_…	581	UniProt	NCBI validated	NCBI predicted	ORF DB
GIVGDNPDDLLNALNEGIS	1	GIVGDNPDDLLNALNEGIS		18.19	1924.94	19	3	963.479	38.87	20394000	F2:13950	2015-02-05_Fusion_1067.raw	1	NP_666077.2 lcl|GPHN_4:8-2326_ORF1_GPHN_4:7:2325, XP_006515962.1, XP_006515963.1, XP_006515964.1, XP_006515965.1, XP_006515966.1, XP_006515967.1, XP_006515968.1 lcl|GPHN_38:8-2365_ORF1_GPHN_38:7:2364, XP_006515969.1 lcl|GPHN_3:8-2257_ORF1_GPHN_3:7:2256, XP_006515970.1 lcl|GPHN_1:8-2218_ORF1_GPHN_1:7:2217, XP_017170562.1, XP_017170563.1, XP_017170564.1, XP_017170565.1 lcl|GPHN_29:8-2323_ORF1_GPHN_…	581	UniProt	NCBI validated	NCBI predicted	ORF DB
GIVGDNPDDLLNALNEGISR	1	GIVGDNPDDLLNALNEGISR		44.89	2081.04	20	-0.1	1041.53	34.77	261400	F7:12741	2015-02-05_Fusion_1080.raw	2	NP_666077.2 lcl|GPHN_4:8-2326_ORF1_GPHN_4:7:2325, XP_006515962.1, XP_006515963.1, XP_006515964.1, XP_006515965.1, XP_006515966.1, XP_006515967.1, XP_006515968.1 lcl|GPHN_38:8-2365_ORF1_GPHN_38:7:2364, XP_006515969.1 lcl|GPHN_3:8-2257_ORF1_GPHN_3:7:2256, XP_006515970.1 lcl|GPHN_1:8-2218_ORF1_GPHN_1:7:2217, XP_017170562.1, XP_017170563.1, XP_017170564.1, XP_017170565.1 lcl|GPHN_29:8-2323_ORF1_GPHN_…	581	UniProt	NCBI validated	NCBI predicted	ORF DB
GIVGDNPDDLLNALNEGISRA	1	GIVGDNPDDLLNALNEGISRA		36.99	2152.08	21	0.7	718.366	35.71	6584100	F6:12909	2015-02-05_Fusion_1078.raw	4	NP_666077.2 lcl|GPHN_4:8-2326_ORF1_GPHN_4:7:2325, XP_006515962.1, XP_006515963.1, XP_006515964.1, XP_006515965.1, XP_006515966.1, XP_006515967.1, XP_006515968.1 lcl|GPHN_38:8-2365_ORF1_GPHN_38:7:2364, XP_006515969.1 lcl|GPHN_3:8-2257_ORF1_GPHN_3:7:2256, XP_006515970.1 lcl|GPHN_1:8-2218_ORF1_GPHN_1:7:2217, XP_017170562.1, XP_017170563.1, XP_017170564.1, XP_017170565.1 lcl|GPHN_29:8-2323_ORF1_GPHN_…	581	UniProt	NCBI validated	NCBI predicted	ORF DB
GKTLIIN	1	GKTLIIN		18.25	757.47	7	1	758.478	19.53	228940	F9:5547	2015-02-05_Fusion_1084.raw	1	NP_666077.2 lcl|GPHN_4:8-2326_ORF1_GPHN_4:7:2325, XP_006515962.1, XP_006515963.1, XP_006515964.1, XP_006515965.1, XP_006515966.1, XP_006515967.1, XP_006515968.1 lcl|GPHN_38:8-2365_ORF1_GPHN_38:7:2364, XP_006515969.1 lcl|GPHN_3:8-2257_ORF1_GPHN_3:7:2256, XP_006515970.1 lcl|GPHN_1:8-2218_ORF1_GPHN_1:7:2217, XP_017170562.1, XP_017170563.1, XP_017170564.1, XP_017170565.1 lcl|GPHN_29:8-2323_ORF1_GPHN_…	137	UniProt	NCBI validated	NCBI predicted	ORF DB
GKTLIINLPGSK	1	GKTLIINLPGSK		37.25	1239.76	12	0	620.885	23.21	2572700	F7:7255	2015-02-05_Fusion_1080.raw	2	NP_666077.2 lcl|GPHN_4:8-2326_ORF1_GPHN_4:7:2325, XP_006515962.1, XP_006515963.1, XP_006515964.1, XP_006515965.1, XP_006515966.1, XP_006515967.1, XP_006515968.1 lcl|GPHN_38:8-2365_ORF1_GPHN_38:7:2364, XP_006515969.1 lcl|GPHN_3:8-2257_ORF1_GPHN_3:7:2256, XP_006515970.1 lcl|GPHN_1:8-2218_ORF1_GPHN_1:7:2217, XP_017170562.1, XP_017170563.1, XP_017170564.1, XP_017170565.1 lcl|GPHN_29:8-2323_ORF1_GPHN_…	137	UniProt	NCBI validated	NCBI predicted	ORF DB
GKTLIINLPGSKK	1	GKTLIINLPGSKK		20.67	1367.85	13	-0.2	456.957	19.93	328930	F7:5735	2015-02-05_Fusion_1080.raw	2	NP_666077.2 lcl|GPHN_4:8-2326_ORF1_GPHN_4:7:2325, XP_006515962.1, XP_006515963.1, XP_006515964.1, XP_006515965.1, XP_006515966.1, XP_006515967.1, XP_006515968.1 lcl|GPHN_38:8-2365_ORF1_GPHN_38:7:2364, XP_006515969.1 lcl|GPHN_3:8-2257_ORF1_GPHN_3:7:2256, XP_006515970.1 lcl|GPHN_1:8-2218_ORF1_GPHN_1:7:2217, XP_017170562.1, XP_017170563.1, XP_017170564.1, XP_017170565.1 lcl|GPHN_29:8-2323_ORF1_GPHN_…	137	UniProt	NCBI validated	NCBI predicted	ORF DB
GLKDELWR	1	GLKDELWR		25.2	1015.54	8	1.2	508.78	22.65	360090	F5:6817	2015-02-05_Fusion_1073.raw	1	XP_006515962.1, XP_006515963.1, XP_006515964.1, XP_006515966.1, XP_006515967.1, XP_017170562.1, XP_017170563.1, XP_017170565.1 lcl|GPHN_29:8-2323_ORF1_GPHN_29:7:2322, XP_017170568.1, XP_030102590.1 lcl|GPHN_41:8-2320_ORF1_GPHN_41:7:2319, XP_030102591.1 lcl|GPHN_8:8-2281_ORF1_GPHN_8:7:2280, XP_030102592.1, lcl|GPHN_103:8-2287_ORF1_GPHN_103:7:2286, lcl|GPHN_106:8-1873_ORF1_GPHN_106:7:1872, lcl|GPHN…	364			NCBI predicted	ORF DB
GLKDELWRN	1	GLKDELWRN		28.66	1129.59	9	-0.3	565.801	22.4	895930	F5:6702	2015-02-05_Fusion_1073.raw	2	XP_006515962.1, XP_006515963.1, XP_006515964.1, XP_006515966.1, XP_006515967.1, XP_017170562.1, XP_017170563.1, XP_017170565.1 lcl|GPHN_29:8-2323_ORF1_GPHN_29:7:2322, XP_017170568.1, XP_030102590.1 lcl|GPHN_41:8-2320_ORF1_GPHN_41:7:2319, XP_030102591.1 lcl|GPHN_8:8-2281_ORF1_GPHN_8:7:2280, XP_030102592.1, lcl|GPHN_103:8-2287_ORF1_GPHN_103:7:2286, lcl|GPHN_106:8-1873_ORF1_GPHN_106:7:1872, lcl|GPHN…	364			NCBI predicted	ORF DB
GLKDELWRNR	1	GLKDELWRNR		22.7	1285.69	10	-0.1	429.57	20.55	98038	F5:5862	2015-02-05_Fusion_1073.raw	1	XP_006515962.1, XP_006515963.1, XP_006515964.1, XP_006515966.1, XP_006515967.1, XP_017170562.1, XP_017170563.1, XP_017170565.1 lcl|GPHN_29:8-2323_ORF1_GPHN_29:7:2322, XP_017170568.1, XP_030102590.1 lcl|GPHN_41:8-2320_ORF1_GPHN_41:7:2319, XP_030102591.1 lcl|GPHN_8:8-2281_ORF1_GPHN_8:7:2280, XP_030102592.1, lcl|GPHN_103:8-2287_ORF1_GPHN_103:7:2286, lcl|GPHN_106:8-1873_ORF1_GPHN_106:7:1872, lcl|GPHN…	364			NCBI predicted	ORF DB
GLLMLPPK	1	GLLMLPPK		22.03	867.525	8	-6.4	434.767	26.57	0	F7:8860	2015-02-05_Fusion_1080.raw	0	NP_666077.2 lcl|GPHN_4:8-2326_ORF1_GPHN_4:7:2325, XP_006515962.1, XP_006515963.1, XP_006515964.1, XP_006515965.1, XP_006515966.1, XP_006515967.1, XP_006515968.1 lcl|GPHN_38:8-2365_ORF1_GPHN_38:7:2364, XP_006515969.1 lcl|GPHN_3:8-2257_ORF1_GPHN_3:7:2256, XP_006515970.1 lcl|GPHN_1:8-2218_ORF1_GPHN_1:7:2217, XP_017170562.1, XP_017170563.1, XP_017170564.1, XP_017170565.1 lcl|GPHN_29:8-2323_ORF1_GPHN_…	744	UniProt	NCBI validated	NCBI predicted	ORF DB
GLLMLPPK	2	GLLM(+15.99)LPPK	M4:Oxidation (M):1000.00	19.36	883.52	8	-3	442.766	24.72	1332300	F7:7804	2015-02-05_Fusion_1080.raw	2	NP_666077.2 lcl|GPHN_4:8-2326_ORF1_GPHN_4:7:2325, XP_006515962.1, XP_006515963.1, XP_006515964.1, XP_006515965.1, XP_006515966.1, XP_006515967.1, XP_006515968.1 lcl|GPHN_38:8-2365_ORF1_GPHN_38:7:2364, XP_006515969.1 lcl|GPHN_3:8-2257_ORF1_GPHN_3:7:2256, XP_006515970.1 lcl|GPHN_1:8-2218_ORF1_GPHN_1:7:2217, XP_017170562.1, XP_017170563.1, XP_017170564.1, XP_017170565.1 lcl|GPHN_29:8-2323_ORF1_GPHN_…	744	UniProt	NCBI validated	NCBI predicted	ORF DB
GMLSRPV	1	GMLSRPV		21.71	758.411	7	-1.1	380.212	19.62	43603000	F1:5332	2015-02-05_Fusion_1062.raw	2	NP_666077.2 lcl|GPHN_4:8-2326_ORF1_GPHN_4:7:2325, XP_006515962.1, XP_006515963.1, XP_006515964.1, XP_006515965.1, XP_006515966.1, XP_006515967.1, XP_006515968.1 lcl|GPHN_38:8-2365_ORF1_GPHN_38:7:2364, XP_006515969.1 lcl|GPHN_3:8-2257_ORF1_GPHN_3:7:2256, XP_006515970.1 lcl|GPHN_1:8-2218_ORF1_GPHN_1:7:2217, XP_017170562.1, XP_017170563.1, XP_017170564.1, XP_017170565.1 lcl|GPHN_29:8-2323_ORF1_GPHN_…	126	UniProt	NCBI validated	NCBI predicted	ORF DB
GMLSRPV	2	G(+42.01)MLSRPV	G1:Acetylation (Protein N-term):1000.00	21.5	800.421	7	-3.9	401.216	22.68	305930	F2:7066	2015-02-05_Fusion_1067.raw	2	NP_666077.2 lcl|GPHN_4:8-2326_ORF1_GPHN_4:7:2325, XP_006515962.1, XP_006515963.1, XP_006515964.1, XP_006515965.1, XP_006515966.1, XP_006515967.1, XP_006515968.1 lcl|GPHN_38:8-2365_ORF1_GPHN_38:7:2364, XP_006515969.1 lcl|GPHN_3:8-2257_ORF1_GPHN_3:7:2256, XP_006515970.1 lcl|GPHN_1:8-2218_ORF1_GPHN_1:7:2217, XP_017170562.1, XP_017170563.1, XP_017170564.1, XP_017170565.1 lcl|GPHN_29:8-2323_ORF1_GPHN_…	126	UniProt	NCBI validated	NCBI predicted	ORF DB
GMLSRPV	3	G(+42.01)M(+15.99)LSRPV	G1:Acetylation (Protein N-term):1000.00;M2:Oxidation (M):1000.00	18.07	816.416	7	-1	409.215	18.85	2494200	F2:5193	2015-02-05_Fusion_1067.raw	1	NP_666077.2 lcl|GPHN_4:8-2326_ORF1_GPHN_4:7:2325, XP_006515962.1, XP_006515963.1, XP_006515964.1, XP_006515965.1, XP_006515966.1, XP_006515967.1, XP_006515968.1 lcl|GPHN_38:8-2365_ORF1_GPHN_38:7:2364, XP_006515969.1 lcl|GPHN_3:8-2257_ORF1_GPHN_3:7:2256, XP_006515970.1 lcl|GPHN_1:8-2218_ORF1_GPHN_1:7:2217, XP_017170562.1, XP_017170563.1, XP_017170564.1, XP_017170565.1 lcl|GPHN_29:8-2323_ORF1_GPHN_…	126	UniProt	NCBI validated	NCBI predicted	ORF DB
GMLSRPVCGI	1	GMLSRPVC(+57.02)GI	C8:Carbamidomethylation:1000.00	39.51	1088.55	10	-0.4	545.281	23.89	7702400	F6:7657	2015-02-05_Fusion_1078.raw	1	NP_666077.2 lcl|GPHN_4:8-2326_ORF1_GPHN_4:7:2325, XP_006515962.1, XP_006515963.1, XP_006515964.1, XP_006515965.1, XP_006515966.1, XP_006515967.1, XP_006515968.1 lcl|GPHN_38:8-2365_ORF1_GPHN_38:7:2364, XP_006515969.1 lcl|GPHN_3:8-2257_ORF1_GPHN_3:7:2256, XP_006515970.1 lcl|GPHN_1:8-2218_ORF1_GPHN_1:7:2217, XP_017170562.1, XP_017170563.1, XP_017170564.1, XP_017170565.1 lcl|GPHN_29:8-2323_ORF1_GPHN_…	126	UniProt	NCBI validated	NCBI predicted	ORF DB
GMLSRPVCGI	2	GM(+15.99)LSRPVC(+57.02)GI	M2:Oxidation (M):1000.00;C8:Carbamidomethylation:1000.00	32.05	1104.54	10	0.5	553.279	20.98	7337700	F6:6282	2015-02-05_Fusion_1078.raw	3	NP_666077.2 lcl|GPHN_4:8-2326_ORF1_GPHN_4:7:2325, XP_006515962.1, XP_006515963.1, XP_006515964.1, XP_006515965.1, XP_006515966.1, XP_006515967.1, XP_006515968.1 lcl|GPHN_38:8-2365_ORF1_GPHN_38:7:2364, XP_006515969.1 lcl|GPHN_3:8-2257_ORF1_GPHN_3:7:2256, XP_006515970.1 lcl|GPHN_1:8-2218_ORF1_GPHN_1:7:2217, XP_017170562.1, XP_017170563.1, XP_017170564.1, XP_017170565.1 lcl|GPHN_29:8-2323_ORF1_GPHN_…	126	UniProt	NCBI validated	NCBI predicted	ORF DB
GMLSRPVCGIR	1	GM(+15.99)LSRPVC(+57.02)GIR	M2:Oxidation (M):1000.00;C8:Carbamidomethylation:1000.00	30.35	1260.64	11	-0.9	421.221	17.13	5440600	F7:4373	2015-02-05_Fusion_1080.raw	3	NP_666077.2 lcl|GPHN_4:8-2326_ORF1_GPHN_4:7:2325, XP_006515962.1, XP_006515963.1, XP_006515964.1, XP_006515965.1, XP_006515966.1, XP_006515967.1, XP_006515968.1 lcl|GPHN_38:8-2365_ORF1_GPHN_38:7:2364, XP_006515969.1 lcl|GPHN_3:8-2257_ORF1_GPHN_3:7:2256, XP_006515970.1 lcl|GPHN_1:8-2218_ORF1_GPHN_1:7:2217, XP_017170562.1, XP_017170563.1, XP_017170564.1, XP_017170565.1 lcl|GPHN_29:8-2323_ORF1_GPHN_…	126	UniProt	NCBI validated	NCBI predicted	ORF DB
GMLSRPVCGIR	2	GMLSRPVC(+57.02)GIR	C8:Carbamidomethylation:1000.00	28.17	1244.65	11	-0.1	415.89	19.65	2919800	F2:5590	2015-02-05_Fusion_1067.raw	4	NP_666077.2 lcl|GPHN_4:8-2326_ORF1_GPHN_4:7:2325, XP_006515962.1, XP_006515963.1, XP_006515964.1, XP_006515965.1, XP_006515966.1, XP_006515967.1, XP_006515968.1 lcl|GPHN_38:8-2365_ORF1_GPHN_38:7:2364, XP_006515969.1 lcl|GPHN_3:8-2257_ORF1_GPHN_3:7:2256, XP_006515970.1 lcl|GPHN_1:8-2218_ORF1_GPHN_1:7:2217, XP_017170562.1, XP_017170563.1, XP_017170564.1, XP_017170565.1 lcl|GPHN_29:8-2323_ORF1_GPHN_…	126	UniProt	NCBI validated	NCBI predicted	ORF DB
GNELLNPEDDLLPG	1	GNELLNPEDDLLPG		21.08	1494.72	14	6.3	748.372	34.48	32189000	F2:12608	2015-02-05_Fusion_1067.raw	1	NP_666077.2 lcl|GPHN_4:8-2326_ORF1_GPHN_4:7:2325, XP_006515962.1, XP_006515963.1, XP_006515964.1, XP_006515965.1, XP_006515966.1, XP_006515967.1, XP_006515968.1 lcl|GPHN_38:8-2365_ORF1_GPHN_38:7:2364, XP_006515969.1 lcl|GPHN_3:8-2257_ORF1_GPHN_3:7:2256, XP_006515970.1 lcl|GPHN_1:8-2218_ORF1_GPHN_1:7:2217, XP_017170562.1, XP_017170563.1, XP_017170564.1, XP_017170565.1 lcl|GPHN_29:8-2323_ORF1_GPHN_…	543	UniProt	NCBI validated	NCBI predicted	ORF DB
GNELLNPEDDLLPGK	1	GNELLNPEDDLLPGK		38.04	1622.82	15	1	812.416	29.22	2764800	F7:10102	2015-02-05_Fusion_1080.raw	4	NP_666077.2 lcl|GPHN_4:8-2326_ORF1_GPHN_4:7:2325, XP_006515962.1, XP_006515963.1, XP_006515964.1, XP_006515965.1, XP_006515966.1, XP_006515967.1, XP_006515968.1 lcl|GPHN_38:8-2365_ORF1_GPHN_38:7:2364, XP_006515969.1 lcl|GPHN_3:8-2257_ORF1_GPHN_3:7:2256, XP_006515970.1 lcl|GPHN_1:8-2218_ORF1_GPHN_1:7:2217, XP_017170562.1, XP_017170563.1, XP_017170564.1, XP_017170565.1 lcl|GPHN_29:8-2323_ORF1_GPHN_…	543	UniProt	NCBI validated	NCBI predicted	ORF DB
GNELLNPEDDLLPGKI	1	GNELLNPEDDLLPGKI		32.99	1735.9	16	0.6	868.957	31.79	848560	F2:11296	2015-02-05_Fusion_1067.raw	2	NP_666077.2 lcl|GPHN_4:8-2326_ORF1_GPHN_4:7:2325, XP_006515962.1, XP_006515963.1, XP_006515964.1, XP_006515965.1, XP_006515966.1, XP_006515967.1, XP_006515968.1 lcl|GPHN_38:8-2365_ORF1_GPHN_38:7:2364, XP_006515969.1 lcl|GPHN_3:8-2257_ORF1_GPHN_3:7:2256, XP_006515970.1 lcl|GPHN_1:8-2218_ORF1_GPHN_1:7:2217, XP_017170562.1, XP_017170563.1, XP_017170564.1, XP_017170565.1 lcl|GPHN_29:8-2323_ORF1_GPHN_…	543	UniProt	NCBI validated	NCBI predicted	ORF DB
GNELLNPEDDLLPGKIRDSNR	1	GNELLNPEDDLLPGKIRDSNR		37.9	2364.2	21	-3.2	789.072	25.73	79275	F6:8531	2015-02-05_Fusion_1078.raw	1	NP_666077.2 lcl|GPHN_4:8-2326_ORF1_GPHN_4:7:2325, XP_006515962.1, XP_006515963.1, XP_006515964.1, XP_006515965.1, XP_006515966.1, XP_006515967.1, XP_006515968.1 lcl|GPHN_38:8-2365_ORF1_GPHN_38:7:2364, XP_006515969.1 lcl|GPHN_3:8-2257_ORF1_GPHN_3:7:2256, XP_006515970.1 lcl|GPHN_1:8-2218_ORF1_GPHN_1:7:2217, XP_017170562.1, XP_017170563.1, XP_017170564.1, XP_017170565.1 lcl|GPHN_29:8-2323_ORF1_GPHN_…	543	UniProt	NCBI validated	NCBI predicted	ORF DB
GNELLNPEDDLLPGKIRDSNRS	1	GNELLNPEDDLLPGKIRDSNRS		38.02	2451.24	22	0.6	818.086	25.63	931300	F6:8484	2015-02-05_Fusion_1078.raw	1	NP_666077.2 lcl|GPHN_4:8-2326_ORF1_GPHN_4:7:2325, XP_006515962.1, XP_006515963.1, XP_006515964.1, XP_006515965.1, XP_006515966.1, XP_006515967.1, XP_006515968.1 lcl|GPHN_38:8-2365_ORF1_GPHN_38:7:2364, XP_006515969.1 lcl|GPHN_3:8-2257_ORF1_GPHN_3:7:2256, XP_006515970.1 lcl|GPHN_1:8-2218_ORF1_GPHN_1:7:2217, XP_017170562.1, XP_017170563.1, XP_017170564.1, XP_017170565.1 lcl|GPHN_29:8-2323_ORF1_GPHN_…	543	UniProt	NCBI validated	NCBI predicted	ORF DB
GNELLNPEDDLLPGKIRDSNRSTLLA	1	GNELLNPEDDLLPGKIRDSNRSTLLA		42.54	2849.49	26	1.8	713.381	28.53	180380	F6:9852	2015-02-05_Fusion_1078.raw	1	NP_666077.2 lcl|GPHN_4:8-2326_ORF1_GPHN_4:7:2325, XP_006515962.1, XP_006515963.1, XP_006515964.1, XP_006515965.1, XP_006515966.1, XP_006515967.1, XP_006515968.1 lcl|GPHN_38:8-2365_ORF1_GPHN_38:7:2364, XP_006515969.1 lcl|GPHN_3:8-2257_ORF1_GPHN_3:7:2256, XP_006515970.1 lcl|GPHN_1:8-2218_ORF1_GPHN_1:7:2217, XP_017170562.1, XP_017170563.1, XP_017170564.1, XP_017170565.1 lcl|GPHN_29:8-2323_ORF1_GPHN_…	543	UniProt	NCBI validated	NCBI predicted	ORF DB
GNQMSSRLM	1	GNQM(+15.99)SSRLM	M4:Oxidation (M):20.54	28.71	1038.46	9	-0.3	520.236	16.08	503540	F6:4001	2015-02-05_Fusion_1078.raw	1	NP_666077.2 lcl|GPHN_4:8-2326_ORF1_GPHN_4:7:2325, XP_006515962.1, XP_006515963.1, XP_006515964.1, XP_006515965.1, XP_006515966.1, XP_006515967.1, XP_006515968.1 lcl|GPHN_38:8-2365_ORF1_GPHN_38:7:2364, XP_006515969.1 lcl|GPHN_3:8-2257_ORF1_GPHN_3:7:2256, XP_006515970.1 lcl|GPHN_1:8-2218_ORF1_GPHN_1:7:2217, XP_017170562.1, XP_017170563.1, XP_017170564.1, XP_017170565.1 lcl|GPHN_29:8-2323_ORF1_GPHN_…	729	UniProt	NCBI validated	NCBI predicted	ORF DB
GNQMSSRLMSM	1	GNQM(+15.99)SSRLMSM(+15.99)	M4:Oxidation (M):51.00;M11:Oxidation (M):54.01	33.61	1272.53	11	0.5	637.271	16.58	199780	F6:4221	2015-02-05_Fusion_1078.raw	1	NP_666077.2 lcl|GPHN_4:8-2326_ORF1_GPHN_4:7:2325, XP_006515962.1, XP_006515963.1, XP_006515964.1, XP_006515965.1, XP_006515966.1, XP_006515967.1, XP_006515968.1 lcl|GPHN_38:8-2365_ORF1_GPHN_38:7:2364, XP_006515969.1 lcl|GPHN_3:8-2257_ORF1_GPHN_3:7:2256, XP_006515970.1 lcl|GPHN_1:8-2218_ORF1_GPHN_1:7:2217, XP_017170562.1, XP_017170563.1, XP_017170564.1, XP_017170565.1 lcl|GPHN_29:8-2323_ORF1_GPHN_…	729	UniProt	NCBI validated	NCBI predicted	ORF DB
GNQMSSRLMSMR	1	GNQM(+15.99)SSRLM(+15.99)SMR	M4:Oxidation (M):51.59;M9:Oxidation (M):14.04	37.54	1428.63	12	-0.5	477.216	14.88	1345600	F2:3359	2015-02-05_Fusion_1067.raw	1	NP_666077.2 lcl|GPHN_4:8-2326_ORF1_GPHN_4:7:2325, XP_006515962.1, XP_006515963.1, XP_006515964.1, XP_006515965.1, XP_006515966.1, XP_006515967.1, XP_006515968.1 lcl|GPHN_38:8-2365_ORF1_GPHN_38:7:2364, XP_006515969.1 lcl|GPHN_3:8-2257_ORF1_GPHN_3:7:2256, XP_006515970.1 lcl|GPHN_1:8-2218_ORF1_GPHN_1:7:2217, XP_017170562.1, XP_017170563.1, XP_017170564.1, XP_017170565.1 lcl|GPHN_29:8-2323_ORF1_GPHN_…	729	UniProt	NCBI validated	NCBI predicted	ORF DB
GNQMSSRLMSMR	2	GNQM(+15.99)SSRLMSMR	M4:Oxidation (M):56.99	21.01	1412.63	12	0.7	471.885	17.17	34151	F6:4499	2015-02-05_Fusion_1078.raw	1	NP_666077.2 lcl|GPHN_4:8-2326_ORF1_GPHN_4:7:2325, XP_006515962.1, XP_006515963.1, XP_006515964.1, XP_006515965.1, XP_006515966.1, XP_006515967.1, XP_006515968.1 lcl|GPHN_38:8-2365_ORF1_GPHN_38:7:2364, XP_006515969.1 lcl|GPHN_3:8-2257_ORF1_GPHN_3:7:2256, XP_006515970.1 lcl|GPHN_1:8-2218_ORF1_GPHN_1:7:2217, XP_017170562.1, XP_017170563.1, XP_017170564.1, XP_017170565.1 lcl|GPHN_29:8-2323_ORF1_GPHN_…	729	UniProt	NCBI validated	NCBI predicted	ORF DB
GNQMSSRLMSMRSA	1	GNQM(+15.99)SSRLM(+15.99)SMRSA	M4:Oxidation (M):71.72;M9:Oxidation (M):32.28	24.73	1586.7	14	-1.2	529.905	15.51	223150	F6:3715	2015-02-05_Fusion_1078.raw	1	NP_666077.2 lcl|GPHN_4:8-2326_ORF1_GPHN_4:7:2325, XP_006515962.1, XP_006515963.1, XP_006515964.1, XP_006515965.1, XP_006515966.1, XP_006515967.1, XP_006515968.1 lcl|GPHN_38:8-2365_ORF1_GPHN_38:7:2364, XP_006515969.1 lcl|GPHN_3:8-2257_ORF1_GPHN_3:7:2256, XP_006515970.1 lcl|GPHN_1:8-2218_ORF1_GPHN_1:7:2217, XP_017170562.1, XP_017170563.1, XP_017170564.1, XP_017170565.1 lcl|GPHN_29:8-2323_ORF1_GPHN_…	729	UniProt	NCBI validated	NCBI predicted	ORF DB
GPGDRFIIG	1	GPGDRFIIG		31.06	930.492	9	-3.5	466.252	25.34	4064500	F9:8224	2015-02-05_Fusion_1084.raw	2	NP_666077.2 lcl|GPHN_4:8-2326_ORF1_GPHN_4:7:2325, XP_006515962.1, XP_006515963.1, XP_006515964.1, XP_006515965.1, XP_006515966.1, XP_006515967.1, XP_006515968.1 lcl|GPHN_38:8-2365_ORF1_GPHN_38:7:2364, XP_006515969.1 lcl|GPHN_3:8-2257_ORF1_GPHN_3:7:2256, XP_006515970.1 lcl|GPHN_1:8-2218_ORF1_GPHN_1:7:2217, XP_017170562.1, XP_017170563.1, XP_017170564.1, XP_017170565.1 lcl|GPHN_29:8-2323_ORF1_GPHN_…	419	UniProt	NCBI validated	NCBI predicted	ORF DB
GPGDRFIIGE	1	GPGDRFIIGE		22.07	1059.53	10	1.7	530.776	25.74	734970	F5:8216	2015-02-05_Fusion_1073.raw	2	NP_666077.2 lcl|GPHN_4:8-2326_ORF1_GPHN_4:7:2325, XP_006515962.1, XP_006515963.1, XP_006515964.1, XP_006515965.1, XP_006515966.1, XP_006515967.1, XP_006515968.1 lcl|GPHN_38:8-2365_ORF1_GPHN_38:7:2364, XP_006515969.1 lcl|GPHN_3:8-2257_ORF1_GPHN_3:7:2256, XP_006515970.1 lcl|GPHN_1:8-2218_ORF1_GPHN_1:7:2217, XP_017170562.1, XP_017170563.1, XP_017170564.1, XP_017170565.1 lcl|GPHN_29:8-2323_ORF1_GPHN_…	419	UniProt	NCBI validated	NCBI predicted	ORF DB
GPGDRFIIGESQAGEQPT	1	GPGDRFIIGESQAGEQPT		42.77	1857.89	18	2	929.952	25.15	3852100	F6:8242	2015-02-05_Fusion_1078.raw	2	NP_666077.2 lcl|GPHN_4:8-2326_ORF1_GPHN_4:7:2325, XP_006515962.1, XP_006515963.1, XP_006515964.1, XP_006515965.1, XP_006515966.1, XP_006515967.1, XP_006515968.1 lcl|GPHN_38:8-2365_ORF1_GPHN_38:7:2364, XP_006515969.1 lcl|GPHN_3:8-2257_ORF1_GPHN_3:7:2256, XP_006515970.1 lcl|GPHN_1:8-2218_ORF1_GPHN_1:7:2217, XP_017170562.1, XP_017170563.1, XP_017170564.1, XP_017170565.1 lcl|GPHN_29:8-2323_ORF1_GPHN_…	419	UniProt	NCBI validated	NCBI predicted	ORF DB
GPGDRFIIGESQAGEQPTQT	1	GPGDRFIIGESQAGEQPTQT		40.96	2086.99	20	-0.8	1044.5	25.08	390930	F6:8213	2015-02-05_Fusion_1078.raw	2	NP_666077.2 lcl|GPHN_4:8-2326_ORF1_GPHN_4:7:2325, XP_006515962.1, XP_006515963.1, XP_006515964.1, XP_006515965.1, XP_006515966.1, XP_006515967.1, XP_006515968.1 lcl|GPHN_38:8-2365_ORF1_GPHN_38:7:2364, XP_006515969.1 lcl|GPHN_3:8-2257_ORF1_GPHN_3:7:2256, XP_006515970.1 lcl|GPHN_1:8-2218_ORF1_GPHN_1:7:2217, XP_017170562.1, XP_017170563.1, XP_017170564.1, XP_017170565.1 lcl|GPHN_29:8-2323_ORF1_GPHN_…	419	UniProt	NCBI validated	NCBI predicted	ORF DB
GQDIRPI	1	GQDIRPI		20.48	797.439	7	-1	399.727	19.09	33448000	F2:5292	2015-02-05_Fusion_1067.raw	2	NP_666077.2 lcl|GPHN_4:8-2326_ORF1_GPHN_4:7:2325, XP_006515962.1, XP_006515963.1, XP_006515964.1, XP_006515965.1, XP_006515966.1, XP_006515967.1, XP_006515968.1 lcl|GPHN_38:8-2365_ORF1_GPHN_38:7:2364, XP_006515969.1 lcl|GPHN_3:8-2257_ORF1_GPHN_3:7:2256, XP_006515970.1 lcl|GPHN_1:8-2218_ORF1_GPHN_1:7:2217, XP_017170562.1, XP_017170563.1, XP_017170564.1, XP_017170565.1 lcl|GPHN_29:8-2323_ORF1_GPHN_…	490	UniProt	NCBI validated	NCBI predicted	ORF DB
GQDIRPIG	1	GQDIRPIG		19.61	854.461	8	-2.6	428.237	18.45	2057600	F9:5032	2015-02-05_Fusion_1084.raw	1	NP_666077.2 lcl|GPHN_4:8-2326_ORF1_GPHN_4:7:2325, XP_006515962.1, XP_006515963.1, XP_006515964.1, XP_006515965.1, XP_006515966.1, XP_006515967.1, XP_006515968.1 lcl|GPHN_38:8-2365_ORF1_GPHN_38:7:2364, XP_006515969.1 lcl|GPHN_3:8-2257_ORF1_GPHN_3:7:2256, XP_006515970.1 lcl|GPHN_1:8-2218_ORF1_GPHN_1:7:2217, XP_017170562.1, XP_017170563.1, XP_017170564.1, XP_017170565.1 lcl|GPHN_29:8-2323_ORF1_GPHN_…	490	UniProt	NCBI validated	NCBI predicted	ORF DB
GRVFMKPGLPTT	1	GRVFM(+15.99)KPGLPTT	M5:Oxidation (M):1000.00	27.54	1318.71	12	-1.1	440.576	19.78	1138900	F8:5815	2015-02-05_Fusion_1082.raw	1	NP_666077.2 lcl|GPHN_4:8-2326_ORF1_GPHN_4:7:2325, XP_006515962.1, XP_006515963.1, XP_006515964.1, XP_006515965.1, XP_006515966.1, XP_006515967.1, XP_006515968.1 lcl|GPHN_38:8-2365_ORF1_GPHN_38:7:2364, XP_006515969.1 lcl|GPHN_3:8-2257_ORF1_GPHN_3:7:2256, XP_006515970.1 lcl|GPHN_1:8-2218_ORF1_GPHN_1:7:2217, XP_017170562.1, XP_017170563.1, XP_017170564.1, XP_017170565.1 lcl|GPHN_29:8-2323_ORF1_GPHN_…	633	UniProt	NCBI validated	NCBI predicted	ORF DB
GSADKRIPDS	1	GSADKRIPDS		26.49	1044.52	10	-0.3	523.267	13.87	661090	F4:2812	2015-02-05_Fusion_1071.raw	2	NP_666077.2 lcl|GPHN_4:8-2326_ORF1_GPHN_4:7:2325, XP_006515962.1, XP_006515963.1, XP_006515964.1, XP_006515965.1, XP_006515968.1 lcl|GPHN_38:8-2365_ORF1_GPHN_38:7:2364, XP_017170562.1, XP_017170563.1, XP_017170564.1, lcl|GPHN_101:8-994_ORF2_GPHN_101:7:993, lcl|GPHN_105:73-2247_ORF1_GPHN_105:72:2246, lcl|GPHN_119:441-2183_ORF3_GPHN_119:440:2182, lcl|GPHN_121:8-2368_ORF1_GPHN_121:7:2367, lcl|GPHN_1…	274		NCBI validated	NCBI predicted	ORF DB
GSADKRIPDSI	1	GSADKRIPDSI		42.05	1157.6	11	1	579.81	18.84	1818400	F1:4994	2015-02-05_Fusion_1062.raw	3	NP_666077.2 lcl|GPHN_4:8-2326_ORF1_GPHN_4:7:2325, XP_006515962.1, XP_006515963.1, XP_006515964.1, XP_006515965.1, XP_006515968.1 lcl|GPHN_38:8-2365_ORF1_GPHN_38:7:2364, XP_017170562.1, XP_017170563.1, XP_017170564.1, lcl|GPHN_101:8-994_ORF2_GPHN_101:7:993, lcl|GPHN_105:73-2247_ORF1_GPHN_105:72:2246, lcl|GPHN_119:441-2183_ORF3_GPHN_119:440:2182, lcl|GPHN_121:8-2368_ORF1_GPHN_121:7:2367, lcl|GPHN_1…	274		NCBI validated	NCBI predicted	ORF DB
GSADKRIPDSII	1	GSADKRIPDSII		30.92	1270.69	12	1.2	636.352	22.43	51375	F2:6911	2015-02-05_Fusion_1067.raw	1	NP_666077.2 lcl|GPHN_4:8-2326_ORF1_GPHN_4:7:2325, XP_006515962.1, XP_006515963.1, XP_006515964.1, XP_006515965.1, XP_006515968.1 lcl|GPHN_38:8-2365_ORF1_GPHN_38:7:2364, XP_017170562.1, XP_017170563.1, XP_017170564.1, lcl|GPHN_101:8-994_ORF2_GPHN_101:7:993, lcl|GPHN_105:73-2247_ORF1_GPHN_105:72:2246, lcl|GPHN_119:441-2183_ORF3_GPHN_119:440:2182, lcl|GPHN_121:8-2368_ORF1_GPHN_121:7:2367, lcl|GPHN_1…	274		NCBI validated	NCBI predicted	ORF DB
GSADKRIPDSIIS	1	GSADKRIPDSIIS		29.8	1357.72	13	0.7	679.868	21.4	21363000	F1:6188	2015-02-05_Fusion_1062.raw	4	NP_666077.2 lcl|GPHN_4:8-2326_ORF1_GPHN_4:7:2325, XP_006515962.1, XP_006515963.1, XP_006515964.1, XP_006515965.1, XP_006515968.1 lcl|GPHN_38:8-2365_ORF1_GPHN_38:7:2364, XP_017170562.1, XP_017170563.1, XP_017170564.1, lcl|GPHN_101:8-994_ORF2_GPHN_101:7:993, lcl|GPHN_105:73-2247_ORF1_GPHN_105:72:2246, lcl|GPHN_119:441-2183_ORF3_GPHN_119:440:2182, lcl|GPHN_121:8-2368_ORF1_GPHN_121:7:2367, lcl|GPHN_1…	274		NCBI validated	NCBI predicted	ORF DB
GSADKRIPDSIISR	1	GSADKRIPDSIISR		45.62	1513.82	14	-0.1	505.614	19.17	3396900	F5:5187	2015-02-05_Fusion_1073.raw	3	NP_666077.2 lcl|GPHN_4:8-2326_ORF1_GPHN_4:7:2325, XP_006515962.1, XP_006515963.1, XP_006515964.1, XP_006515965.1, XP_006515968.1 lcl|GPHN_38:8-2365_ORF1_GPHN_38:7:2364, XP_017170562.1, XP_017170563.1, XP_017170564.1, lcl|GPHN_101:8-994_ORF2_GPHN_101:7:993, lcl|GPHN_105:73-2247_ORF1_GPHN_105:72:2246, lcl|GPHN_119:441-2183_ORF3_GPHN_119:440:2182, lcl|GPHN_121:8-2368_ORF1_GPHN_121:7:2367, lcl|GPHN_1…	274		NCBI validated	NCBI predicted	ORF DB
GSADKRIPDSIISRG	1	GSADKRIPDSIISRG		43.37	1570.84	15	0.1	524.621	19.28	761630	F4:5344	2015-02-05_Fusion_1071.raw	1	NP_666077.2 lcl|GPHN_4:8-2326_ORF1_GPHN_4:7:2325, XP_006515962.1, XP_006515963.1, XP_006515964.1, XP_006515965.1, XP_006515968.1 lcl|GPHN_38:8-2365_ORF1_GPHN_38:7:2364, XP_017170562.1, XP_017170563.1, XP_017170564.1, lcl|GPHN_101:8-994_ORF2_GPHN_101:7:993, lcl|GPHN_105:73-2247_ORF1_GPHN_105:72:2246, lcl|GPHN_119:441-2183_ORF3_GPHN_119:440:2182, lcl|GPHN_121:8-2368_ORF1_GPHN_121:7:2367, lcl|GPHN_1…	274		NCBI validated	NCBI predicted	ORF DB
GSADKRIPDSIISRGV	1	GSADKRIPDSIISRGV		35.08	1669.91	16	-0.1	557.644	21.46	180020	F2:6430	2015-02-05_Fusion_1067.raw	1	NP_666077.2 lcl|GPHN_4:8-2326_ORF1_GPHN_4:7:2325, XP_006515962.1, XP_006515963.1, XP_006515964.1, XP_006515965.1, XP_006515968.1 lcl|GPHN_38:8-2365_ORF1_GPHN_38:7:2364, XP_017170562.1, XP_017170563.1, XP_017170564.1, lcl|GPHN_101:8-994_ORF2_GPHN_101:7:993, lcl|GPHN_105:73-2247_ORF1_GPHN_105:72:2246, lcl|GPHN_119:441-2183_ORF3_GPHN_119:440:2182, lcl|GPHN_121:8-2368_ORF1_GPHN_121:7:2367, lcl|GPHN_1…	274		NCBI validated	NCBI predicted	ORF DB
GSADKRIPDSIISRGVQVLPRDTA	1	GSADKRIPDSIISRGVQVLPRDTA		48.83	2550.39	24	-2.2	638.603	24.57	882930	F2:7916	2015-02-05_Fusion_1067.raw	1	NP_666077.2 lcl|GPHN_4:8-2326_ORF1_GPHN_4:7:2325, XP_006515962.1, XP_006515963.1, XP_006515964.1, XP_006515965.1, XP_006515968.1 lcl|GPHN_38:8-2365_ORF1_GPHN_38:7:2364, XP_017170562.1, XP_017170563.1, XP_017170564.1, lcl|GPHN_101:8-994_ORF2_GPHN_101:7:993, lcl|GPHN_105:73-2247_ORF1_GPHN_105:72:2246, lcl|GPHN_119:441-2183_ORF3_GPHN_119:440:2182, lcl|GPHN_121:8-2368_ORF1_GPHN_121:7:2367, lcl|GPHN_1…	274		NCBI validated	NCBI predicted	ORF DB
GSLNVTPLG	1	GSLNVTPLG		22.43	856.465	9	-0.1	429.24	27.48	4579200	F5:9011	2015-02-05_Fusion_1073.raw	2	NP_666077.2 lcl|GPHN_4:8-2326_ORF1_GPHN_4:7:2325, XP_006515962.1, XP_006515963.1, XP_006515964.1, XP_006515965.1, XP_006515966.1, XP_006515967.1, XP_006515968.1 lcl|GPHN_38:8-2365_ORF1_GPHN_38:7:2364, XP_006515969.1 lcl|GPHN_3:8-2257_ORF1_GPHN_3:7:2256, XP_006515970.1 lcl|GPHN_1:8-2218_ORF1_GPHN_1:7:2217, XP_017170562.1, XP_017170563.1, XP_017170564.1, XP_017170565.1 lcl|GPHN_29:8-2323_ORF1_GPHN_…	118	UniProt	NCBI validated	NCBI predicted	ORF DB
GSLNVTPLGM	1	GSLNVTPLGM		20.71	987.506	10	1.1	494.761	31.25	202000	F5:10624	2015-02-05_Fusion_1073.raw	2	NP_666077.2 lcl|GPHN_4:8-2326_ORF1_GPHN_4:7:2325, XP_006515962.1, XP_006515963.1, XP_006515964.1, XP_006515965.1, XP_006515966.1, XP_006515967.1, XP_006515968.1 lcl|GPHN_38:8-2365_ORF1_GPHN_38:7:2364, XP_006515969.1 lcl|GPHN_3:8-2257_ORF1_GPHN_3:7:2256, XP_006515970.1 lcl|GPHN_1:8-2218_ORF1_GPHN_1:7:2217, XP_017170562.1, XP_017170563.1, XP_017170564.1, XP_017170565.1 lcl|GPHN_29:8-2323_ORF1_GPHN_…	118	UniProt	NCBI validated	NCBI predicted	ORF DB
GSLNVTPLGML	1	GSLNVTPLGM(+15.99)L	M10:Oxidation (M):1000.00	24.09	1116.58	11	-0.7	559.299	32.46	293110	F7:11652	2015-02-05_Fusion_1080.raw	1	NP_666077.2 lcl|GPHN_4:8-2326_ORF1_GPHN_4:7:2325, XP_006515962.1, XP_006515963.1, XP_006515964.1, XP_006515965.1, XP_006515966.1, XP_006515967.1, XP_006515968.1 lcl|GPHN_38:8-2365_ORF1_GPHN_38:7:2364, XP_006515969.1 lcl|GPHN_3:8-2257_ORF1_GPHN_3:7:2256, XP_006515970.1 lcl|GPHN_1:8-2218_ORF1_GPHN_1:7:2217, XP_017170562.1, XP_017170563.1, XP_017170564.1, XP_017170565.1 lcl|GPHN_29:8-2323_ORF1_GPHN_…	118	UniProt	NCBI validated	NCBI predicted	ORF DB
GSLNVTPLGMLSR	1	GSLNVTPLGMLSR		37.99	1343.72	13	1.7	672.87	29.78	6465700	F7:10356	2015-02-05_Fusion_1080.raw	1	NP_666077.2 lcl|GPHN_4:8-2326_ORF1_GPHN_4:7:2325, XP_006515962.1, XP_006515963.1, XP_006515964.1, XP_006515965.1, XP_006515966.1, XP_006515967.1, XP_006515968.1 lcl|GPHN_38:8-2365_ORF1_GPHN_38:7:2364, XP_006515969.1 lcl|GPHN_3:8-2257_ORF1_GPHN_3:7:2256, XP_006515970.1 lcl|GPHN_1:8-2218_ORF1_GPHN_1:7:2217, XP_017170562.1, XP_017170563.1, XP_017170564.1, XP_017170565.1 lcl|GPHN_29:8-2323_ORF1_GPHN_…	118	UniProt	NCBI validated	NCBI predicted	ORF DB
GSLNVTPLGMLSR	2	GSLNVTPLGM(+15.99)LSR	M10:Oxidation (M):1000.00	32.85	1359.72	13	1.1	680.867	26.48	26814000	F7:8820	2015-02-05_Fusion_1080.raw	2	NP_666077.2 lcl|GPHN_4:8-2326_ORF1_GPHN_4:7:2325, XP_006515962.1, XP_006515963.1, XP_006515964.1, XP_006515965.1, XP_006515966.1, XP_006515967.1, XP_006515968.1 lcl|GPHN_38:8-2365_ORF1_GPHN_38:7:2364, XP_006515969.1 lcl|GPHN_3:8-2257_ORF1_GPHN_3:7:2256, XP_006515970.1 lcl|GPHN_1:8-2218_ORF1_GPHN_1:7:2217, XP_017170562.1, XP_017170563.1, XP_017170564.1, XP_017170565.1 lcl|GPHN_29:8-2323_ORF1_GPHN_…	118	UniProt	NCBI validated	NCBI predicted	ORF DB
GSLNVTPLGMLSRPV	1	GSLNVTPLGM(+15.99)LSRPV	M10:Oxidation (M):1000.00	23.67	1555.84	15	0.1	778.927	28.12	117930	F6:9659	2015-02-05_Fusion_1078.raw	1	NP_666077.2 lcl|GPHN_4:8-2326_ORF1_GPHN_4:7:2325, XP_006515962.1, XP_006515963.1, XP_006515964.1, XP_006515965.1, XP_006515966.1, XP_006515967.1, XP_006515968.1 lcl|GPHN_38:8-2365_ORF1_GPHN_38:7:2364, XP_006515969.1 lcl|GPHN_3:8-2257_ORF1_GPHN_3:7:2256, XP_006515970.1 lcl|GPHN_1:8-2218_ORF1_GPHN_1:7:2217, XP_017170562.1, XP_017170563.1, XP_017170564.1, XP_017170565.1 lcl|GPHN_29:8-2323_ORF1_GPHN_…	118	UniProt	NCBI validated	NCBI predicted	ORF DB
GSLNVTPLGMLSRPVCGIR	1	GSLNVTPLGM(+15.99)LSRPVC(+57.02)GIR	M10:Oxidation (M):1000.00;C16:Carbamidomethylation:1000.00	24.79	2042.08	19	1	681.7	26.38	5862400	F7:8749	2015-02-05_Fusion_1080.raw	1	NP_666077.2 lcl|GPHN_4:8-2326_ORF1_GPHN_4:7:2325, XP_006515962.1, XP_006515963.1, XP_006515964.1, XP_006515965.1, XP_006515966.1, XP_006515967.1, XP_006515968.1 lcl|GPHN_38:8-2365_ORF1_GPHN_38:7:2364, XP_006515969.1 lcl|GPHN_3:8-2257_ORF1_GPHN_3:7:2256, XP_006515970.1 lcl|GPHN_1:8-2218_ORF1_GPHN_1:7:2217, XP_017170562.1, XP_017170563.1, XP_017170564.1, XP_017170565.1 lcl|GPHN_29:8-2323_ORF1_GPHN_…	118	UniProt	NCBI validated	NCBI predicted	ORF DB
GSQECFQF	1	GSQEC(+57.02)FQF	C5:Carbamidomethylation:1000.00	25.17	1001.39	8	-0.5	501.703	28.5	6511500	F7:9763	2015-02-05_Fusion_1080.raw	3	NP_666077.2 lcl|GPHN_4:8-2326_ORF1_GPHN_4:7:2325, XP_006515962.1, XP_006515963.1, XP_006515964.1, XP_006515965.1, XP_006515966.1, XP_006515967.1, XP_006515968.1 lcl|GPHN_38:8-2365_ORF1_GPHN_38:7:2364, XP_006515969.1 lcl|GPHN_3:8-2257_ORF1_GPHN_3:7:2256, XP_006515970.1 lcl|GPHN_1:8-2218_ORF1_GPHN_1:7:2217, XP_017170562.1, XP_017170563.1, XP_017170564.1, XP_017170565.1 lcl|GPHN_29:8-2323_ORF1_GPHN_…	150	UniProt	NCBI validated	NCBI predicted	ORF DB
GSQECFQFILPA	1	GSQEC(+57.02)FQFILPA	C5:Carbamidomethylation:1000.00	18.29	1395.65	12	0.8	698.832	35.54	445600	F2:12852	2015-02-05_Fusion_1067.raw	1	NP_666077.2 lcl|GPHN_4:8-2326_ORF1_GPHN_4:7:2325, XP_006515962.1, XP_006515963.1, XP_006515964.1, XP_006515965.1, XP_006515966.1, XP_006515967.1, XP_006515968.1 lcl|GPHN_38:8-2365_ORF1_GPHN_38:7:2364, XP_006515969.1 lcl|GPHN_3:8-2257_ORF1_GPHN_3:7:2256, XP_006515970.1 lcl|GPHN_1:8-2218_ORF1_GPHN_1:7:2217, XP_017170562.1, XP_017170563.1, XP_017170564.1, XP_017170565.1 lcl|GPHN_29:8-2323_ORF1_GPHN_…	150	UniProt	NCBI validated	NCBI predicted	ORF DB
GSQECFQFILPALPH	1	GSQEC(+57.02)FQFILPALPH	C5:Carbamidomethylation:1000.00	44.67	1742.85	15	-0.9	581.955	34.69	10672000	F7:12677	2015-02-05_Fusion_1080.raw	4	NP_666077.2 lcl|GPHN_4:8-2326_ORF1_GPHN_4:7:2325, XP_006515962.1, XP_006515963.1, XP_006515964.1, XP_006515965.1, XP_006515966.1, XP_006515967.1, XP_006515968.1 lcl|GPHN_38:8-2365_ORF1_GPHN_38:7:2364, XP_006515969.1 lcl|GPHN_3:8-2257_ORF1_GPHN_3:7:2256, XP_006515970.1 lcl|GPHN_1:8-2218_ORF1_GPHN_1:7:2217, XP_017170562.1, XP_017170563.1, XP_017170564.1, XP_017170565.1 lcl|GPHN_29:8-2323_ORF1_GPHN_…	150	UniProt	NCBI validated	NCBI predicted	ORF DB
GSQECFQFILPALPHAI	1	GSQECFQFILPALPHAI		31.33	1869.94	17	0.1	624.322	35.72	210340	F2:12915	2015-02-05_Fusion_1067.raw	1	NP_666077.2 lcl|GPHN_4:8-2326_ORF1_GPHN_4:7:2325, XP_006515962.1, XP_006515963.1, XP_006515964.1, XP_006515965.1, XP_006515966.1, XP_006515967.1, XP_006515968.1 lcl|GPHN_38:8-2365_ORF1_GPHN_38:7:2364, XP_006515969.1 lcl|GPHN_3:8-2257_ORF1_GPHN_3:7:2256, XP_006515970.1 lcl|GPHN_1:8-2218_ORF1_GPHN_1:7:2217, XP_017170562.1, XP_017170563.1, XP_017170564.1, XP_017170565.1 lcl|GPHN_29:8-2323_ORF1_GPHN_…	150	UniProt	NCBI validated	NCBI predicted	ORF DB
GSQECFQFILPALPHAIDLLR	1	GSQEC(+57.02)FQFILPALPHAIDLLR	C5:Carbamidomethylation:1000.00	47.42	2424.26	21	-0.1	809.095	36.11	15898000	F7:13324	2015-02-05_Fusion_1080.raw	3	NP_666077.2 lcl|GPHN_4:8-2326_ORF1_GPHN_4:7:2325, XP_006515962.1, XP_006515963.1, XP_006515964.1, XP_006515965.1, XP_006515966.1, XP_006515967.1, XP_006515968.1 lcl|GPHN_38:8-2365_ORF1_GPHN_38:7:2364, XP_006515969.1 lcl|GPHN_3:8-2257_ORF1_GPHN_3:7:2256, XP_006515970.1 lcl|GPHN_1:8-2218_ORF1_GPHN_1:7:2217, XP_017170562.1, XP_017170563.1, XP_017170564.1, XP_017170565.1 lcl|GPHN_29:8-2323_ORF1_GPHN_…	150	UniProt	NCBI validated	NCBI predicted	ORF DB
GSQECFQFILPALPHAIDLLR	2	G(+42.01)SQEC(+57.02)FQFILPALPHAIDLLR	G1:Acetylation (Protein N-term):1000.00;C5:Carbamidomethylation:1000.00	34.54	2466.27	21	0.6	823.099	37.58	46761	F7:14046	2015-02-05_Fusion_1080.raw	1	NP_666077.2 lcl|GPHN_4:8-2326_ORF1_GPHN_4:7:2325, XP_006515962.1, XP_006515963.1, XP_006515964.1, XP_006515965.1, XP_006515966.1, XP_006515967.1, XP_006515968.1 lcl|GPHN_38:8-2365_ORF1_GPHN_38:7:2364, XP_006515969.1 lcl|GPHN_3:8-2257_ORF1_GPHN_3:7:2256, XP_006515970.1 lcl|GPHN_1:8-2218_ORF1_GPHN_1:7:2217, XP_017170562.1, XP_017170563.1, XP_017170564.1, XP_017170565.1 lcl|GPHN_29:8-2323_ORF1_GPHN_…	150	UniProt	NCBI validated	NCBI predicted	ORF DB
GTEELEVR	1	GTEELEVR		29.9	931.461	8	1.7	466.739	18.38	1073900	F7:4991	2015-02-05_Fusion_1080.raw	3	NP_666077.2 lcl|GPHN_4:8-2326_ORF1_GPHN_4:7:2325, XP_006515962.1, XP_006515963.1, XP_006515964.1, XP_006515965.1, XP_006515966.1, XP_006515967.1, XP_006515968.1 lcl|GPHN_38:8-2365_ORF1_GPHN_38:7:2364, XP_006515969.1 lcl|GPHN_3:8-2257_ORF1_GPHN_3:7:2256, XP_006515970.1 lcl|GPHN_1:8-2218_ORF1_GPHN_1:7:2217, XP_017170562.1, XP_017170563.1, XP_017170564.1, XP_017170565.1 lcl|GPHN_29:8-2323_ORF1_GPHN_…	475	UniProt	NCBI validated	NCBI predicted	ORF DB
GTEIINYR	1	GTEIINYR		28.94	964.498	8	2.3	483.257	20.6	53735000	F9:5998	2015-02-05_Fusion_1084.raw	1	NP_666077.2 lcl|GPHN_4:8-2326_ORF1_GPHN_4:7:2325, XP_006515962.1, XP_006515963.1, XP_006515964.1, XP_006515965.1, XP_006515966.1, XP_006515967.1, XP_006515968.1 lcl|GPHN_38:8-2365_ORF1_GPHN_38:7:2364, XP_006515969.1 lcl|GPHN_3:8-2257_ORF1_GPHN_3:7:2256, XP_006515970.1 lcl|GPHN_1:8-2218_ORF1_GPHN_1:7:2217, XP_017170562.1, XP_017170563.1, XP_017170564.1, XP_017170565.1 lcl|GPHN_29:8-2323_ORF1_GPHN_…	377	UniProt	NCBI validated	NCBI predicted	ORF DB
GTEIINYRDG	1	GTEIINYRDG		26.53	1136.55	10	-1	569.28	21.09	232470	F5:6102	2015-02-05_Fusion_1073.raw	2	NP_666077.2 lcl|GPHN_4:8-2326_ORF1_GPHN_4:7:2325, XP_006515962.1, XP_006515963.1, XP_006515964.1, XP_006515965.1, XP_006515966.1, XP_006515967.1, XP_006515968.1 lcl|GPHN_38:8-2365_ORF1_GPHN_38:7:2364, XP_006515969.1 lcl|GPHN_3:8-2257_ORF1_GPHN_3:7:2256, XP_006515970.1 lcl|GPHN_1:8-2218_ORF1_GPHN_1:7:2217, XP_017170562.1, XP_017170563.1, XP_017170564.1, XP_017170565.1 lcl|GPHN_29:8-2323_ORF1_GPHN_…	377	UniProt	NCBI validated	NCBI predicted	ORF DB
GTEIINYRDGMG	1	GTEIINYRDGMG		36.06	1324.61	12	1.2	663.312	23.5	17045000	F5:7215	2015-02-05_Fusion_1073.raw	2	NP_666077.2 lcl|GPHN_4:8-2326_ORF1_GPHN_4:7:2325, XP_006515962.1, XP_006515963.1, XP_006515964.1, XP_006515965.1, XP_006515966.1, XP_006515967.1, XP_006515968.1 lcl|GPHN_38:8-2365_ORF1_GPHN_38:7:2364, XP_006515969.1 lcl|GPHN_3:8-2257_ORF1_GPHN_3:7:2256, XP_006515970.1 lcl|GPHN_1:8-2218_ORF1_GPHN_1:7:2217, XP_017170562.1, XP_017170563.1, XP_017170564.1, XP_017170565.1 lcl|GPHN_29:8-2323_ORF1_GPHN_…	377	UniProt	NCBI validated	NCBI predicted	ORF DB
GTEIINYRDGMG	2	GTEIINYRDGM(+15.99)G	M11:Oxidation (M):1000.00	22.81	1340.6	12	1.4	671.31	21.06	3722800	F9:6185	2015-02-05_Fusion_1084.raw	2	NP_666077.2 lcl|GPHN_4:8-2326_ORF1_GPHN_4:7:2325, XP_006515962.1, XP_006515963.1, XP_006515964.1, XP_006515965.1, XP_006515966.1, XP_006515967.1, XP_006515968.1 lcl|GPHN_38:8-2365_ORF1_GPHN_38:7:2364, XP_006515969.1 lcl|GPHN_3:8-2257_ORF1_GPHN_3:7:2256, XP_006515970.1 lcl|GPHN_1:8-2218_ORF1_GPHN_1:7:2217, XP_017170562.1, XP_017170563.1, XP_017170564.1, XP_017170565.1 lcl|GPHN_29:8-2323_ORF1_GPHN_…	377	UniProt	NCBI validated	NCBI predicted	ORF DB
GTEIINYRDGMGRVL	1	GTEIINYRDGM(+15.99)GRVL	M11:Oxidation (M):1000.00	19.16	1708.86	15	0.5	570.626	22.89	8426500	F5:6911	2015-02-05_Fusion_1073.raw	2	NP_666077.2 lcl|GPHN_4:8-2326_ORF1_GPHN_4:7:2325, XP_006515962.1, XP_006515963.1, XP_006515964.1, XP_006515965.1, XP_006515966.1, XP_006515967.1, XP_006515968.1 lcl|GPHN_38:8-2365_ORF1_GPHN_38:7:2364, XP_006515969.1 lcl|GPHN_3:8-2257_ORF1_GPHN_3:7:2256, XP_006515970.1 lcl|GPHN_1:8-2218_ORF1_GPHN_1:7:2217, XP_017170562.1, XP_017170563.1, XP_017170564.1, XP_017170565.1 lcl|GPHN_29:8-2323_ORF1_GPHN_…	377	UniProt	NCBI validated	NCBI predicted	ORF DB
GTGFAPRDVTPEAT	1	GTGFAPRDVTPEAT		44.31	1417.68	14	0	709.849	22.08	22026000	F1:6502	2015-02-05_Fusion_1062.raw	2	NP_666077.2 lcl|GPHN_4:8-2326_ORF1_GPHN_4:7:2325, XP_006515962.1, XP_006515967.1, XP_006515970.1 lcl|GPHN_1:8-2218_ORF1_GPHN_1:7:2217, XP_017170564.1, XP_017170565.1 lcl|GPHN_29:8-2323_ORF1_GPHN_29:7:2322, XP_017170567.1, XP_030102591.1 lcl|GPHN_8:8-2281_ORF1_GPHN_8:7:2280, XP_030102593.1 lcl|GPHN_2:8-1945_ORF1_GPHN_2:7:1944, lcl|GPHN_101:8-994_ORF2_GPHN_101:7:993, lcl|GPHN_102:8-943_ORF2_GPHN_10…	87	UniProt	NCBI validated	NCBI predicted	ORF DB
GTGFAPRDVTPEATKEVIEREAPGMA	1	GTGFAPRDVTPEATKEVIEREAPGM(+15.99)A	M25:Oxidation (M):1000.00	33.57	2744.34	26	-2.4	915.786	24.5	35526	F6:7955	2015-02-05_Fusion_1078.raw	1	NP_666077.2 lcl|GPHN_4:8-2326_ORF1_GPHN_4:7:2325, XP_006515962.1, XP_006515967.1, XP_006515970.1 lcl|GPHN_1:8-2218_ORF1_GPHN_1:7:2217, XP_017170564.1, XP_017170565.1 lcl|GPHN_29:8-2323_ORF1_GPHN_29:7:2322, XP_017170567.1, XP_030102591.1 lcl|GPHN_8:8-2281_ORF1_GPHN_8:7:2280, XP_030102593.1 lcl|GPHN_2:8-1945_ORF1_GPHN_2:7:1944, lcl|GPHN_101:8-994_ORF2_GPHN_101:7:993, lcl|GPHN_102:8-943_ORF2_GPHN_10…	87	UniProt	NCBI validated	NCBI predicted	ORF DB
GTHMGPSEI	1	GTHMGPSEI		31.5	927.412	9	1	464.714	19.05	404490	F6:5375	2015-02-05_Fusion_1078.raw	1	NP_666077.2 lcl|GPHN_4:8-2326_ORF1_GPHN_4:7:2325, XP_006515962.1, XP_006515963.1, XP_006515964.1, XP_006515965.1, XP_006515966.1, XP_006515967.1, XP_006515968.1 lcl|GPHN_38:8-2365_ORF1_GPHN_38:7:2364, XP_006515969.1 lcl|GPHN_3:8-2257_ORF1_GPHN_3:7:2256, XP_006515970.1 lcl|GPHN_1:8-2218_ORF1_GPHN_1:7:2217, XP_017170562.1, XP_017170563.1, XP_017170564.1, XP_017170565.1 lcl|GPHN_29:8-2323_ORF1_GPHN_…	510	UniProt	NCBI validated	NCBI predicted	ORF DB
GTHMGPSEI	2	GTHM(+15.99)GPSEI	M4:Oxidation (M):1000.00	25.71	943.407	9	-1.3	472.71	15.79	3810900	F1:3544	2015-02-05_Fusion_1062.raw	2	NP_666077.2 lcl|GPHN_4:8-2326_ORF1_GPHN_4:7:2325, XP_006515962.1, XP_006515963.1, XP_006515964.1, XP_006515965.1, XP_006515966.1, XP_006515967.1, XP_006515968.1 lcl|GPHN_38:8-2365_ORF1_GPHN_38:7:2364, XP_006515969.1 lcl|GPHN_3:8-2257_ORF1_GPHN_3:7:2256, XP_006515970.1 lcl|GPHN_1:8-2218_ORF1_GPHN_1:7:2217, XP_017170562.1, XP_017170563.1, XP_017170564.1, XP_017170565.1 lcl|GPHN_29:8-2323_ORF1_GPHN_…	510	UniProt	NCBI validated	NCBI predicted	ORF DB
GTHMGPSEIG	1	GTHMGPSEIG		35.25	984.433	10	0.3	493.224	18.35	5666400	F9:4909	2015-02-05_Fusion_1084.raw	3	NP_666077.2 lcl|GPHN_4:8-2326_ORF1_GPHN_4:7:2325, XP_006515962.1, XP_006515963.1, XP_006515964.1, XP_006515965.1, XP_006515966.1, XP_006515967.1, XP_006515968.1 lcl|GPHN_38:8-2365_ORF1_GPHN_38:7:2364, XP_006515969.1 lcl|GPHN_3:8-2257_ORF1_GPHN_3:7:2256, XP_006515970.1 lcl|GPHN_1:8-2218_ORF1_GPHN_1:7:2217, XP_017170562.1, XP_017170563.1, XP_017170564.1, XP_017170565.1 lcl|GPHN_29:8-2323_ORF1_GPHN_…	510	UniProt	NCBI validated	NCBI predicted	ORF DB
GTHMGPSEIG	2	GTHM(+15.99)GPSEIG	M4:Oxidation (M):1000.00	28.47	1000.43	10	0.8	501.222	15.18	6966400	F8:3668	2015-02-05_Fusion_1082.raw	2	NP_666077.2 lcl|GPHN_4:8-2326_ORF1_GPHN_4:7:2325, XP_006515962.1, XP_006515963.1, XP_006515964.1, XP_006515965.1, XP_006515966.1, XP_006515967.1, XP_006515968.1 lcl|GPHN_38:8-2365_ORF1_GPHN_38:7:2364, XP_006515969.1 lcl|GPHN_3:8-2257_ORF1_GPHN_3:7:2256, XP_006515970.1 lcl|GPHN_1:8-2218_ORF1_GPHN_1:7:2217, XP_017170562.1, XP_017170563.1, XP_017170564.1, XP_017170565.1 lcl|GPHN_29:8-2323_ORF1_GPHN_…	510	UniProt	NCBI validated	NCBI predicted	ORF DB
GTHMGPSEIGL	1	GTHM(+15.99)GPSEIGL	M4:Oxidation (M):1000.00	32.73	1113.51	11	0.1	557.764	21.7	11426000	F5:6385	2015-02-05_Fusion_1073.raw	4	NP_666077.2 lcl|GPHN_4:8-2326_ORF1_GPHN_4:7:2325, XP_006515962.1, XP_006515963.1, XP_006515964.1, XP_006515965.1, XP_006515966.1, XP_006515967.1, XP_006515968.1 lcl|GPHN_38:8-2365_ORF1_GPHN_38:7:2364, XP_006515969.1 lcl|GPHN_3:8-2257_ORF1_GPHN_3:7:2256, XP_006515970.1 lcl|GPHN_1:8-2218_ORF1_GPHN_1:7:2217, XP_017170562.1, XP_017170563.1, XP_017170564.1, XP_017170565.1 lcl|GPHN_29:8-2323_ORF1_GPHN_…	510	UniProt	NCBI validated	NCBI predicted	ORF DB
GTHMGPSEIGL	2	GTHMGPSEIGL		31.54	1097.52	11	-1.9	549.765	24.4	428530	F5:7626	2015-02-05_Fusion_1073.raw	2	NP_666077.2 lcl|GPHN_4:8-2326_ORF1_GPHN_4:7:2325, XP_006515962.1, XP_006515963.1, XP_006515964.1, XP_006515965.1, XP_006515966.1, XP_006515967.1, XP_006515968.1 lcl|GPHN_38:8-2365_ORF1_GPHN_38:7:2364, XP_006515969.1 lcl|GPHN_3:8-2257_ORF1_GPHN_3:7:2256, XP_006515970.1 lcl|GPHN_1:8-2218_ORF1_GPHN_1:7:2217, XP_017170562.1, XP_017170563.1, XP_017170564.1, XP_017170565.1 lcl|GPHN_29:8-2323_ORF1_GPHN_…	510	UniProt	NCBI validated	NCBI predicted	ORF DB
GTHMGPSEIGLL	1	GTHMGPSEIGLL		34.78	1210.6	12	-0.9	606.308	27.45	13568000	F7:9247	2015-02-05_Fusion_1080.raw	1	NP_666077.2 lcl|GPHN_4:8-2326_ORF1_GPHN_4:7:2325, XP_006515962.1, XP_006515963.1, XP_006515964.1, XP_006515965.1, XP_006515966.1, XP_006515967.1, XP_006515968.1 lcl|GPHN_38:8-2365_ORF1_GPHN_38:7:2364, XP_006515969.1 lcl|GPHN_3:8-2257_ORF1_GPHN_3:7:2256, XP_006515970.1 lcl|GPHN_1:8-2218_ORF1_GPHN_1:7:2217, XP_017170562.1, XP_017170563.1, XP_017170564.1, XP_017170565.1 lcl|GPHN_29:8-2323_ORF1_GPHN_…	510	UniProt	NCBI validated	NCBI predicted	ORF DB
GTHMGPSEIGLL	2	GTHM(+15.99)GPSEIGLL	M4:Oxidation (M):1000.00	30.4	1226.6	12	1.1	614.306	25.36	56693000	F7:8256	2015-02-05_Fusion_1080.raw	3	NP_666077.2 lcl|GPHN_4:8-2326_ORF1_GPHN_4:7:2325, XP_006515962.1, XP_006515963.1, XP_006515964.1, XP_006515965.1, XP_006515966.1, XP_006515967.1, XP_006515968.1 lcl|GPHN_38:8-2365_ORF1_GPHN_38:7:2364, XP_006515969.1 lcl|GPHN_3:8-2257_ORF1_GPHN_3:7:2256, XP_006515970.1 lcl|GPHN_1:8-2218_ORF1_GPHN_1:7:2217, XP_017170562.1, XP_017170563.1, XP_017170564.1, XP_017170565.1 lcl|GPHN_29:8-2323_ORF1_GPHN_…	510	UniProt	NCBI validated	NCBI predicted	ORF DB
GTHMGPSEIGLLA	1	GTHMGPSEIGLLA		27.83	1281.64	13	5.2	641.83	27.27	127800	F5:8966	2015-02-05_Fusion_1073.raw	1	NP_666077.2 lcl|GPHN_4:8-2326_ORF1_GPHN_4:7:2325, XP_006515962.1, XP_006515963.1, XP_006515964.1, XP_006515965.1, XP_006515966.1, XP_006515967.1, XP_006515968.1 lcl|GPHN_38:8-2365_ORF1_GPHN_38:7:2364, XP_006515969.1 lcl|GPHN_3:8-2257_ORF1_GPHN_3:7:2256, XP_006515970.1 lcl|GPHN_1:8-2218_ORF1_GPHN_1:7:2217, XP_017170562.1, XP_017170563.1, XP_017170564.1, XP_017170565.1 lcl|GPHN_29:8-2323_ORF1_GPHN_…	510	UniProt	NCBI validated	NCBI predicted	ORF DB
GTHMGPSEIGLLAT	1	GTHM(+15.99)GPSEIGLLAT	M4:Oxidation (M):1000.00	26.73	1398.68	14	0.2	700.348	25.43	1522900	F7:8307	2015-02-05_Fusion_1080.raw	2	NP_666077.2 lcl|GPHN_4:8-2326_ORF1_GPHN_4:7:2325, XP_006515962.1, XP_006515963.1, XP_006515964.1, XP_006515965.1, XP_006515966.1, XP_006515967.1, XP_006515968.1 lcl|GPHN_38:8-2365_ORF1_GPHN_38:7:2364, XP_006515969.1 lcl|GPHN_3:8-2257_ORF1_GPHN_3:7:2256, XP_006515970.1 lcl|GPHN_1:8-2218_ORF1_GPHN_1:7:2217, XP_017170562.1, XP_017170563.1, XP_017170564.1, XP_017170565.1 lcl|GPHN_29:8-2323_ORF1_GPHN_…	510	UniProt	NCBI validated	NCBI predicted	ORF DB
GTHMGPSEIGLLATV	1	GTHM(+15.99)GPSEIGLLATV	M4:Oxidation (M):1000.00	27.75	1497.75	15	-0.4	749.882	28.64	440660	F7:9834	2015-02-05_Fusion_1080.raw	1	NP_666077.2 lcl|GPHN_4:8-2326_ORF1_GPHN_4:7:2325, XP_006515962.1, XP_006515963.1, XP_006515964.1, XP_006515965.1, XP_006515966.1, XP_006515967.1, XP_006515968.1 lcl|GPHN_38:8-2365_ORF1_GPHN_38:7:2364, XP_006515969.1 lcl|GPHN_3:8-2257_ORF1_GPHN_3:7:2256, XP_006515970.1 lcl|GPHN_1:8-2218_ORF1_GPHN_1:7:2217, XP_017170562.1, XP_017170563.1, XP_017170564.1, XP_017170565.1 lcl|GPHN_29:8-2323_ORF1_GPHN_…	510	UniProt	NCBI validated	NCBI predicted	ORF DB
GTHMGPSEIGLLATVGVT	1	GTHMGPSEIGLLATVGVT		41.1	1738.89	18	3.1	870.456	31.7	971780	F7:11288	2015-02-05_Fusion_1080.raw	1	NP_666077.2 lcl|GPHN_4:8-2326_ORF1_GPHN_4:7:2325, XP_006515962.1, XP_006515963.1, XP_006515964.1, XP_006515965.1, XP_006515966.1, XP_006515967.1, XP_006515968.1 lcl|GPHN_38:8-2365_ORF1_GPHN_38:7:2364, XP_006515969.1 lcl|GPHN_3:8-2257_ORF1_GPHN_3:7:2256, XP_006515970.1 lcl|GPHN_1:8-2218_ORF1_GPHN_1:7:2217, XP_017170562.1, XP_017170563.1, XP_017170564.1, XP_017170565.1 lcl|GPHN_29:8-2323_ORF1_GPHN_…	510	UniProt	NCBI validated	NCBI predicted	ORF DB
GTHMGPSEIGLLATVGVT	2	GTHM(+15.99)GPSEIGLLATVGVT	M4:Oxidation (M):1000.00	35.72	1754.89	18	-0.6	878.45	30.38	11458000	F7:10643	2015-02-05_Fusion_1080.raw	1	NP_666077.2 lcl|GPHN_4:8-2326_ORF1_GPHN_4:7:2325, XP_006515962.1, XP_006515963.1, XP_006515964.1, XP_006515965.1, XP_006515966.1, XP_006515967.1, XP_006515968.1 lcl|GPHN_38:8-2365_ORF1_GPHN_38:7:2364, XP_006515969.1 lcl|GPHN_3:8-2257_ORF1_GPHN_3:7:2256, XP_006515970.1 lcl|GPHN_1:8-2218_ORF1_GPHN_1:7:2217, XP_017170562.1, XP_017170563.1, XP_017170564.1, XP_017170565.1 lcl|GPHN_29:8-2323_ORF1_GPHN_…	510	UniProt	NCBI validated	NCBI predicted	ORF DB
GTHMGPSEIGLLATVGVTEVEVN	1	GTHM(+15.99)GPSEIGLLATVGVTEVEVN	M4:Oxidation (M):1000.00	24.56	2325.15	23	-0.5	1163.58	32.68	4416900	F7:11740	2015-02-05_Fusion_1080.raw	2	NP_666077.2 lcl|GPHN_4:8-2326_ORF1_GPHN_4:7:2325, XP_006515962.1, XP_006515963.1, XP_006515964.1, XP_006515965.1, XP_006515966.1, XP_006515967.1, XP_006515968.1 lcl|GPHN_38:8-2365_ORF1_GPHN_38:7:2364, XP_006515969.1 lcl|GPHN_3:8-2257_ORF1_GPHN_3:7:2256, XP_006515970.1 lcl|GPHN_1:8-2218_ORF1_GPHN_1:7:2217, XP_017170562.1, XP_017170563.1, XP_017170564.1, XP_017170565.1 lcl|GPHN_29:8-2323_ORF1_GPHN_…	510	UniProt	NCBI validated	NCBI predicted	ORF DB
GTHMGPSEIGLLATVGVTEVEVN	2	GTHMGPSEIGLLATVGVTEVEVN		23.69	2309.16	23	1.2	770.727	33.87	368330	F7:12337	2015-02-05_Fusion_1080.raw	1	NP_666077.2 lcl|GPHN_4:8-2326_ORF1_GPHN_4:7:2325, XP_006515962.1, XP_006515963.1, XP_006515964.1, XP_006515965.1, XP_006515966.1, XP_006515967.1, XP_006515968.1 lcl|GPHN_38:8-2365_ORF1_GPHN_38:7:2364, XP_006515969.1 lcl|GPHN_3:8-2257_ORF1_GPHN_3:7:2256, XP_006515970.1 lcl|GPHN_1:8-2218_ORF1_GPHN_1:7:2217, XP_017170562.1, XP_017170563.1, XP_017170564.1, XP_017170565.1 lcl|GPHN_29:8-2323_ORF1_GPHN_…	510	UniProt	NCBI validated	NCBI predicted	ORF DB
GTHMGPSEIGLLATVGVTEVEVNK	1	GTHMGPSEIGLLATVGVTEVEVNK		48	2437.25	24	1.4	813.426	30.98	8811800	F7:10931	2015-02-05_Fusion_1080.raw	3	NP_666077.2 lcl|GPHN_4:8-2326_ORF1_GPHN_4:7:2325, XP_006515962.1, XP_006515963.1, XP_006515964.1, XP_006515965.1, XP_006515966.1, XP_006515967.1, XP_006515968.1 lcl|GPHN_38:8-2365_ORF1_GPHN_38:7:2364, XP_006515969.1 lcl|GPHN_3:8-2257_ORF1_GPHN_3:7:2256, XP_006515970.1 lcl|GPHN_1:8-2218_ORF1_GPHN_1:7:2217, XP_017170562.1, XP_017170563.1, XP_017170564.1, XP_017170565.1 lcl|GPHN_29:8-2323_ORF1_GPHN_…	510	UniProt	NCBI validated	NCBI predicted	ORF DB
GTHMGPSEIGLLATVGVTEVEVNK	2	GTHM(+15.99)GPSEIGLLATVGVTEVEVNK	M4:Oxidation (M):1000.00	44.11	2453.25	24	5.4	818.761	29.68	48507000	F7:10306	2015-02-05_Fusion_1080.raw	3	NP_666077.2 lcl|GPHN_4:8-2326_ORF1_GPHN_4:7:2325, XP_006515962.1, XP_006515963.1, XP_006515964.1, XP_006515965.1, XP_006515966.1, XP_006515967.1, XP_006515968.1 lcl|GPHN_38:8-2365_ORF1_GPHN_38:7:2364, XP_006515969.1 lcl|GPHN_3:8-2257_ORF1_GPHN_3:7:2256, XP_006515970.1 lcl|GPHN_1:8-2218_ORF1_GPHN_1:7:2217, XP_017170562.1, XP_017170563.1, XP_017170564.1, XP_017170565.1 lcl|GPHN_29:8-2323_ORF1_GPHN_…	510	UniProt	NCBI validated	NCBI predicted	ORF DB
GTHMGPSEIGLLATVGVTEVEVNKFPVVA	1	GTHM(+15.99)GPSEIGLLATVGVTEVEVNKFPVVA	M4:Oxidation (M):1000.00	28.19	2966.54	29	0.6	989.855	34.05	267420	F7:12402	2015-02-05_Fusion_1080.raw	1	NP_666077.2 lcl|GPHN_4:8-2326_ORF1_GPHN_4:7:2325, XP_006515962.1, XP_006515963.1, XP_006515964.1, XP_006515965.1, XP_006515966.1, XP_006515967.1, XP_006515968.1 lcl|GPHN_38:8-2365_ORF1_GPHN_38:7:2364, XP_006515969.1 lcl|GPHN_3:8-2257_ORF1_GPHN_3:7:2256, XP_006515970.1 lcl|GPHN_1:8-2218_ORF1_GPHN_1:7:2217, XP_017170562.1, XP_017170563.1, XP_017170564.1, XP_017170565.1 lcl|GPHN_29:8-2323_ORF1_GPHN_…	510	UniProt	NCBI validated	NCBI predicted	ORF DB
GTHMGPSEIGLLATVGVTEVEVNKFPVVAVM	1	GTHM(+15.99)GPSEIGLLATVGVTEVEVNKFPVVAVM(+15.99)	M4:Oxidation (M):1000.00;M31:Oxidation (M):1000.00	31.32	3212.65	31	-1	1071.89	34.5	4325700	F7:12591	2015-02-05_Fusion_1080.raw	2	NP_666077.2 lcl|GPHN_4:8-2326_ORF1_GPHN_4:7:2325, XP_006515962.1, XP_006515963.1, XP_006515964.1, XP_006515965.1, XP_006515966.1, XP_006515967.1, XP_006515968.1 lcl|GPHN_38:8-2365_ORF1_GPHN_38:7:2364, XP_006515969.1 lcl|GPHN_3:8-2257_ORF1_GPHN_3:7:2256, XP_006515970.1 lcl|GPHN_1:8-2218_ORF1_GPHN_1:7:2217, XP_017170562.1, XP_017170563.1, XP_017170564.1, XP_017170565.1 lcl|GPHN_29:8-2323_ORF1_GPHN_…	510	UniProt	NCBI validated	NCBI predicted	ORF DB
GTHMGPSEIGLLATVGVTEVEVNKFPVVAVM	2	GTHM(+15.99)GPSEIGLLATVGVTEVEVNKFPVVAVM	M4:Oxidation (M):45.06	28.96	3196.65	31	-2.3	1066.56	36.19	370080	F7:13392	2015-02-05_Fusion_1080.raw	1	NP_666077.2 lcl|GPHN_4:8-2326_ORF1_GPHN_4:7:2325, XP_006515962.1, XP_006515963.1, XP_006515964.1, XP_006515965.1, XP_006515966.1, XP_006515967.1, XP_006515968.1 lcl|GPHN_38:8-2365_ORF1_GPHN_38:7:2364, XP_006515969.1 lcl|GPHN_3:8-2257_ORF1_GPHN_3:7:2256, XP_006515970.1 lcl|GPHN_1:8-2218_ORF1_GPHN_1:7:2217, XP_017170562.1, XP_017170563.1, XP_017170564.1, XP_017170565.1 lcl|GPHN_29:8-2323_ORF1_GPHN_…	510	UniProt	NCBI validated	NCBI predicted	ORF DB
GTHMGPSEIGLLATVGVTEVEVNKFPVVAVM	3	GTHMGPSEIGLLATVGVTEVEVNKFPVVAVM(+15.99)	M31:Oxidation (M):47.67	19.3	3196.65	31	-0.1	1066.56	35.42	353850	F7:13091	2015-02-05_Fusion_1080.raw	1	NP_666077.2 lcl|GPHN_4:8-2326_ORF1_GPHN_4:7:2325, XP_006515962.1, XP_006515963.1, XP_006515964.1, XP_006515965.1, XP_006515966.1, XP_006515967.1, XP_006515968.1 lcl|GPHN_38:8-2365_ORF1_GPHN_38:7:2364, XP_006515969.1 lcl|GPHN_3:8-2257_ORF1_GPHN_3:7:2256, XP_006515970.1 lcl|GPHN_1:8-2218_ORF1_GPHN_1:7:2217, XP_017170562.1, XP_017170563.1, XP_017170564.1, XP_017170565.1 lcl|GPHN_29:8-2323_ORF1_GPHN_…	510	UniProt	NCBI validated	NCBI predicted	ORF DB
GTHMGPSEIGLLATVGVTEVEVNKFPVVAVMSTGNELLNPEDDLLPGK	1	GTHM(+15.99)GPSEIGLLATVGVTEVEVNKFPVVAVM(+15.99)STGNELLNPEDDLLPGK	M4:Oxidation (M):1000.00;M31:Oxidation (M):1000.00	37.77	5005.53	48	-1.3	1252.39	36.01	2201100	F7:13269	2015-02-05_Fusion_1080.raw	1	NP_666077.2 lcl|GPHN_4:8-2326_ORF1_GPHN_4:7:2325, XP_006515962.1, XP_006515963.1, XP_006515964.1, XP_006515965.1, XP_006515966.1, XP_006515967.1, XP_006515968.1 lcl|GPHN_38:8-2365_ORF1_GPHN_38:7:2364, XP_006515969.1 lcl|GPHN_3:8-2257_ORF1_GPHN_3:7:2256, XP_006515970.1 lcl|GPHN_1:8-2218_ORF1_GPHN_1:7:2217, XP_017170562.1, XP_017170563.1, XP_017170564.1, XP_017170565.1 lcl|GPHN_29:8-2323_ORF1_GPHN_…	510	UniProt	NCBI validated	NCBI predicted	ORF DB
GVASTEDSSSSHITAAALAAK	1	GVASTEDSSSSHITAAALAAK		38.08	1972.97	21	0.5	658.664	20.83	187840	F7:6149	2015-02-05_Fusion_1080.raw	1	NP_666077.2 lcl|GPHN_4:8-2326_ORF1_GPHN_4:7:2325, XP_006515962.1, XP_006515963.1, XP_006515964.1, XP_006515965.1, XP_006515966.1, XP_006515967.1, XP_006515968.1 lcl|GPHN_38:8-2365_ORF1_GPHN_38:7:2364, XP_006515969.1 lcl|GPHN_3:8-2257_ORF1_GPHN_3:7:2256, XP_006515970.1 lcl|GPHN_1:8-2218_ORF1_GPHN_1:7:2217, XP_017170562.1, XP_017170563.1, XP_017170564.1, XP_017170565.1 lcl|GPHN_29:8-2323_ORF1_GPHN_…	223	UniProt	NCBI validated	NCBI predicted	ORF DB
GVLTDGMGRVLAQDVYAKDNLPPFPA	1	GVLT(+79.97)DGMGRVLAQDVYAKDNLPPFPA	T4:Phosphorylation (STY):10.83	29.38	2823.37	26	0.2	706.849	28.4	0	F2:9737	2015-02-05_Fusion_1067.raw	0	lcl|GPHN_245:8-913_ORF1_GPHN_245:7:912, lcl|GPHN_7:8-1237_ORF1_GPHN_7:7:1236	18				ORF DB
GVQCEEEEEEK	1	GVQC(+57.02)EEEEEEK	C4:Carbamidomethylation:1000.00	31.62	1364.54	11	1	683.278	14.56	7069500	F3:2882	2015-02-05_Fusion_1069.raw	2	NP_666077.2 lcl|GPHN_4:8-2326_ORF1_GPHN_4:7:2325, XP_006515962.1, XP_006515963.1, XP_006515964.1, XP_006515965.1, XP_006515966.1, XP_006515967.1, XP_006515968.1 lcl|GPHN_38:8-2365_ORF1_GPHN_38:7:2364, XP_006515969.1 lcl|GPHN_3:8-2257_ORF1_GPHN_3:7:2256, XP_006515970.1 lcl|GPHN_1:8-2218_ORF1_GPHN_1:7:2217, XP_017170562.1, XP_017170563.1, XP_017170564.1, XP_017170565.1 lcl|GPHN_29:8-2323_ORF1_GPHN_…	209	UniProt	NCBI validated	NCBI predicted	ORF DB
GVQCEEEEEEKK	1	GVQC(+57.02)EEEEEEKK	C4:Carbamidomethylation:1000.00	37.7	1492.64	12	2.7	498.554	13.22	20189000	F7:2614	2015-02-05_Fusion_1080.raw	4	NP_666077.2 lcl|GPHN_4:8-2326_ORF1_GPHN_4:7:2325, XP_006515962.1, XP_006515963.1, XP_006515964.1, XP_006515965.1, XP_006515966.1, XP_006515967.1, XP_006515968.1 lcl|GPHN_38:8-2365_ORF1_GPHN_38:7:2364, XP_006515969.1 lcl|GPHN_3:8-2257_ORF1_GPHN_3:7:2256, XP_006515970.1 lcl|GPHN_1:8-2218_ORF1_GPHN_1:7:2217, XP_017170562.1, XP_017170563.1, XP_017170564.1, XP_017170565.1 lcl|GPHN_29:8-2323_ORF1_GPHN_…	209	UniProt	NCBI validated	NCBI predicted	ORF DB
GVQCEEEEEEKKD	1	GVQC(+57.02)EEEEEEKKD	C4:Carbamidomethylation:1000.00	29.82	1607.66	13	0.5	536.895	13.76	340150	F7:2831	2015-02-05_Fusion_1080.raw	1	NP_666077.2 lcl|GPHN_4:8-2326_ORF1_GPHN_4:7:2325, XP_006515962.1, XP_006515963.1, XP_006515964.1, XP_006515965.1, XP_006515966.1, XP_006515967.1, XP_006515968.1 lcl|GPHN_38:8-2365_ORF1_GPHN_38:7:2364, XP_006515969.1 lcl|GPHN_3:8-2257_ORF1_GPHN_3:7:2256, XP_006515970.1 lcl|GPHN_1:8-2218_ORF1_GPHN_1:7:2217, XP_017170562.1, XP_017170563.1, XP_017170564.1, XP_017170565.1 lcl|GPHN_29:8-2323_ORF1_GPHN_…	209	UniProt	NCBI validated	NCBI predicted	ORF DB
GVQCEEEEEEKKDSGVA	1	GVQC(+57.02)EEEEEEKKDSGVA	C4:Carbamidomethylation:1000.00	29.34	1921.82	17	0.5	641.615	16.45	1709700	F2:4078	2015-02-05_Fusion_1067.raw	4	NP_666077.2 lcl|GPHN_4:8-2326_ORF1_GPHN_4:7:2325, XP_006515962.1, XP_006515963.1, XP_006515964.1, XP_006515965.1, XP_006515966.1, XP_006515967.1, XP_006515968.1 lcl|GPHN_38:8-2365_ORF1_GPHN_38:7:2364, XP_006515969.1 lcl|GPHN_3:8-2257_ORF1_GPHN_3:7:2256, XP_006515970.1 lcl|GPHN_1:8-2218_ORF1_GPHN_1:7:2217, XP_017170562.1, XP_017170563.1, XP_017170564.1, XP_017170565.1 lcl|GPHN_29:8-2323_ORF1_GPHN_…	209	UniProt	NCBI validated	NCBI predicted	ORF DB
GVQCEEEEEEKKDSGVAST	1	GVQC(+57.02)EEEEEEKKDSGVAST	C4:Carbamidomethylation:1000.00	24.1	2109.9	19	1.6	704.309	16.7	190770	F7:4203	2015-02-05_Fusion_1080.raw	1	NP_666077.2 lcl|GPHN_4:8-2326_ORF1_GPHN_4:7:2325, XP_006515962.1, XP_006515963.1, XP_006515964.1, XP_006515965.1, XP_006515966.1, XP_006515967.1, XP_006515968.1 lcl|GPHN_38:8-2365_ORF1_GPHN_38:7:2364, XP_006515969.1 lcl|GPHN_3:8-2257_ORF1_GPHN_3:7:2256, XP_006515970.1 lcl|GPHN_1:8-2218_ORF1_GPHN_1:7:2217, XP_017170562.1, XP_017170563.1, XP_017170564.1, XP_017170565.1 lcl|GPHN_29:8-2323_ORF1_GPHN_…	209	UniProt	NCBI validated	NCBI predicted	ORF DB
GVQCEEEEEEKKDSGVASTEDSSSSH	1	GVQC(+57.02)EEEEEEKKDSGVASTEDSSSSH	C4:Carbamidomethylation:1000.00	43.98	2839.16	26	-0.5	710.796	16.46	283950	F7:4073	2015-02-05_Fusion_1080.raw	2	NP_666077.2 lcl|GPHN_4:8-2326_ORF1_GPHN_4:7:2325, XP_006515962.1, XP_006515963.1, XP_006515964.1, XP_006515965.1, XP_006515966.1, XP_006515967.1, XP_006515968.1 lcl|GPHN_38:8-2365_ORF1_GPHN_38:7:2364, XP_006515969.1 lcl|GPHN_3:8-2257_ORF1_GPHN_3:7:2256, XP_006515970.1 lcl|GPHN_1:8-2218_ORF1_GPHN_1:7:2217, XP_017170562.1, XP_017170563.1, XP_017170564.1, XP_017170565.1 lcl|GPHN_29:8-2323_ORF1_GPHN_…	209	UniProt	NCBI validated	NCBI predicted	ORF DB
GVQCEEEEEEKKDSGVASTEDSSSSH	2	G(+42.01)VQCEEEEEEKKDSGVASTEDSSSSH	G1:Acetylation (Protein N-term):1000.00	37.54	2824.15	26	0.7	707.044	16.16	57836	F4:3888	2015-02-05_Fusion_1071.raw	1	NP_666077.2 lcl|GPHN_4:8-2326_ORF1_GPHN_4:7:2325, XP_006515962.1, XP_006515963.1, XP_006515964.1, XP_006515965.1, XP_006515966.1, XP_006515967.1, XP_006515968.1 lcl|GPHN_38:8-2365_ORF1_GPHN_38:7:2364, XP_006515969.1 lcl|GPHN_3:8-2257_ORF1_GPHN_3:7:2256, XP_006515970.1 lcl|GPHN_1:8-2218_ORF1_GPHN_1:7:2217, XP_017170562.1, XP_017170563.1, XP_017170564.1, XP_017170565.1 lcl|GPHN_29:8-2323_ORF1_GPHN_…	209	UniProt	NCBI validated	NCBI predicted	ORF DB
GVQCEEEEEEKKDSGVASTEDSSSSHIT	1	GVQC(+57.02)EEEEEEKKDSGVASTEDSSSSHIT	C4:Carbamidomethylation:1000.00	36.4	3053.29	28	2.9	764.332	18.01	6660900	F7:4831	2015-02-05_Fusion_1080.raw	1	NP_666077.2 lcl|GPHN_4:8-2326_ORF1_GPHN_4:7:2325, XP_006515962.1, XP_006515963.1, XP_006515964.1, XP_006515965.1, XP_006515966.1, XP_006515967.1, XP_006515968.1 lcl|GPHN_38:8-2365_ORF1_GPHN_38:7:2364, XP_006515969.1 lcl|GPHN_3:8-2257_ORF1_GPHN_3:7:2256, XP_006515970.1 lcl|GPHN_1:8-2218_ORF1_GPHN_1:7:2217, XP_017170562.1, XP_017170563.1, XP_017170564.1, XP_017170565.1 lcl|GPHN_29:8-2323_ORF1_GPHN_…	209	UniProt	NCBI validated	NCBI predicted	ORF DB
GVQCEEEEEEKKDSGVASTEDSSSSHITAA	1	GVQC(+57.02)EEEEEEKKDSGVASTEDSSSSHITAA	C4:Carbamidomethylation:1000.00	40.47	3195.36	30	1	1066.13	18.65	2972400	F7:5102	2015-02-05_Fusion_1080.raw	1	NP_666077.2 lcl|GPHN_4:8-2326_ORF1_GPHN_4:7:2325, XP_006515962.1, XP_006515963.1, XP_006515964.1, XP_006515965.1, XP_006515966.1, XP_006515967.1, XP_006515968.1 lcl|GPHN_38:8-2365_ORF1_GPHN_38:7:2364, XP_006515969.1 lcl|GPHN_3:8-2257_ORF1_GPHN_3:7:2256, XP_006515970.1 lcl|GPHN_1:8-2218_ORF1_GPHN_1:7:2217, XP_017170562.1, XP_017170563.1, XP_017170564.1, XP_017170565.1 lcl|GPHN_29:8-2323_ORF1_GPHN_…	209	UniProt	NCBI validated	NCBI predicted	ORF DB
GVQCEEEEEEKKDSGVASTEDSSSSHITAAAL	1	GVQC(+57.02)EEEEEEKKDSGVASTEDSSSSHITAAAL	C4:Carbamidomethylation:1000.00	51.47	3379.48	32	2.7	845.881	21.5	10309000	F7:6441	2015-02-05_Fusion_1080.raw	1	NP_666077.2 lcl|GPHN_4:8-2326_ORF1_GPHN_4:7:2325, XP_006515962.1, XP_006515963.1, XP_006515964.1, XP_006515965.1, XP_006515966.1, XP_006515967.1, XP_006515968.1 lcl|GPHN_38:8-2365_ORF1_GPHN_38:7:2364, XP_006515969.1 lcl|GPHN_3:8-2257_ORF1_GPHN_3:7:2256, XP_006515970.1 lcl|GPHN_1:8-2218_ORF1_GPHN_1:7:2217, XP_017170562.1, XP_017170563.1, XP_017170564.1, XP_017170565.1 lcl|GPHN_29:8-2323_ORF1_GPHN_…	209	UniProt	NCBI validated	NCBI predicted	ORF DB
GVQCEEEEEEKKDSGVASTEDSSSSHITAAALAAK	1	GVQC(+57.02)EEEEEEKKDSGVASTEDSSSSHITAAALAAK	C4:Carbamidomethylation:1000.00	66.63	3649.65	35	1	1217.56	20.61	75416000	F7:6011	2015-02-05_Fusion_1080.raw	6	NP_666077.2 lcl|GPHN_4:8-2326_ORF1_GPHN_4:7:2325, XP_006515962.1, XP_006515963.1, XP_006515964.1, XP_006515965.1, XP_006515966.1, XP_006515967.1, XP_006515968.1 lcl|GPHN_38:8-2365_ORF1_GPHN_38:7:2364, XP_006515969.1 lcl|GPHN_3:8-2257_ORF1_GPHN_3:7:2256, XP_006515970.1 lcl|GPHN_1:8-2218_ORF1_GPHN_1:7:2217, XP_017170562.1, XP_017170563.1, XP_017170564.1, XP_017170565.1 lcl|GPHN_29:8-2323_ORF1_GPHN_…	209	UniProt	NCBI validated	NCBI predicted	ORF DB
GVQCEEEEEEKKDSGVASTEDSSSSHITAAALAAK	2	GVQC(+57.02)EEEEEEKKDSGVAST(+79.97)EDSSSSHITAAALAAK	C4:Carbamidomethylation:1000.00;T19:Phosphorylation (STY):0.00	62.66	3729.62	35	-1.1	933.411	21.31	10575000	F7:6269	2015-02-05_Fusion_1080.raw	1	NP_666077.2 lcl|GPHN_4:8-2326_ORF1_GPHN_4:7:2325, XP_006515962.1, XP_006515963.1, XP_006515964.1, XP_006515965.1, XP_006515966.1, XP_006515967.1, XP_006515968.1 lcl|GPHN_38:8-2365_ORF1_GPHN_38:7:2364, XP_006515969.1 lcl|GPHN_3:8-2257_ORF1_GPHN_3:7:2256, XP_006515970.1 lcl|GPHN_1:8-2218_ORF1_GPHN_1:7:2217, XP_017170562.1, XP_017170563.1, XP_017170564.1, XP_017170565.1 lcl|GPHN_29:8-2323_ORF1_GPHN_…	209	UniProt	NCBI validated	NCBI predicted	ORF DB
GVQCEEEEEEKKDSGVASTEDSSSSHITAAALAAK	3	GVQC(+57.02)EEEEEEKKDSGVASTEDS(+79.97)SSSHITAAALAAK	C4:Carbamidomethylation:1000.00;S22:Phosphorylation (STY):0.00	56.22	3729.62	35	-1.1	933.411	21.31	10575000	F7:6246	2015-02-05_Fusion_1080.raw	1	NP_666077.2 lcl|GPHN_4:8-2326_ORF1_GPHN_4:7:2325, XP_006515962.1, XP_006515963.1, XP_006515964.1, XP_006515965.1, XP_006515966.1, XP_006515967.1, XP_006515968.1 lcl|GPHN_38:8-2365_ORF1_GPHN_38:7:2364, XP_006515969.1 lcl|GPHN_3:8-2257_ORF1_GPHN_3:7:2256, XP_006515970.1 lcl|GPHN_1:8-2218_ORF1_GPHN_1:7:2217, XP_017170562.1, XP_017170563.1, XP_017170564.1, XP_017170565.1 lcl|GPHN_29:8-2323_ORF1_GPHN_…	209	UniProt	NCBI validated	NCBI predicted	ORF DB
GVQCEEEEEEKKDSGVASTEDSSSSHITAAALAAK	4	GVQC(+57.02)EEEEEEKKDS(+79.97)GVASTEDSSSSHITAAALAAK	C4:Carbamidomethylation:1000.00;S14:Phosphorylation (STY):3.56	55.79	3729.62	35	-0.1	933.412	21.27	671380	F3:5879	2015-02-05_Fusion_1069.raw	1	NP_666077.2 lcl|GPHN_4:8-2326_ORF1_GPHN_4:7:2325, XP_006515962.1, XP_006515963.1, XP_006515964.1, XP_006515965.1, XP_006515966.1, XP_006515967.1, XP_006515968.1 lcl|GPHN_38:8-2365_ORF1_GPHN_38:7:2364, XP_006515969.1 lcl|GPHN_3:8-2257_ORF1_GPHN_3:7:2256, XP_006515970.1 lcl|GPHN_1:8-2218_ORF1_GPHN_1:7:2217, XP_017170562.1, XP_017170563.1, XP_017170564.1, XP_017170565.1 lcl|GPHN_29:8-2323_ORF1_GPHN_…	209	UniProt	NCBI validated	NCBI predicted	ORF DB
GVQCEEEEEEKKDSGVASTEDSSSSHITAAALAAK	5	G(+42.01)VQC(+57.02)EEEEEEKKDSGVASTEDSSSSHITAAALAAK	G1:Acetylation (Protein N-term):1000.00;C4:Carbamidomethylation:1000.00	45.68	3691.66	35	3	923.926	20.94	400610	F7:6210	2015-02-05_Fusion_1080.raw	1	NP_666077.2 lcl|GPHN_4:8-2326_ORF1_GPHN_4:7:2325, XP_006515962.1, XP_006515963.1, XP_006515964.1, XP_006515965.1, XP_006515966.1, XP_006515967.1, XP_006515968.1 lcl|GPHN_38:8-2365_ORF1_GPHN_38:7:2364, XP_006515969.1 lcl|GPHN_3:8-2257_ORF1_GPHN_3:7:2256, XP_006515970.1 lcl|GPHN_1:8-2218_ORF1_GPHN_1:7:2217, XP_017170562.1, XP_017170563.1, XP_017170564.1, XP_017170565.1 lcl|GPHN_29:8-2323_ORF1_GPHN_…	209	UniProt	NCBI validated	NCBI predicted	ORF DB
GVQCEEEEEEKKDSGVASTEDSSSSHITAAALAAK	6	GVQCEEEEEEKKDSGVASTEDSSSSHITAAALAAK		45.31	3592.63	35	5.6	719.538	20.28	1695200	F3:5433	2015-02-05_Fusion_1069.raw	2	NP_666077.2 lcl|GPHN_4:8-2326_ORF1_GPHN_4:7:2325, XP_006515962.1, XP_006515963.1, XP_006515964.1, XP_006515965.1, XP_006515966.1, XP_006515967.1, XP_006515968.1 lcl|GPHN_38:8-2365_ORF1_GPHN_38:7:2364, XP_006515969.1 lcl|GPHN_3:8-2257_ORF1_GPHN_3:7:2256, XP_006515970.1 lcl|GPHN_1:8-2218_ORF1_GPHN_1:7:2217, XP_017170562.1, XP_017170563.1, XP_017170564.1, XP_017170565.1 lcl|GPHN_29:8-2323_ORF1_GPHN_…	209	UniProt	NCBI validated	NCBI predicted	ORF DB
GVQCEEEEEEKKDSGVASTEDSSSSHITAAALAAK	7	GVQC(+57.02)EEEEEEKKDSGVAS(+79.97)T(+79.97)EDSSSSHITAAALAAK	C4:Carbamidomethylation:1000.00;S18:Phosphorylation (STY):0.00;T19:Phosphorylation (STY):0.00	30.27	3809.59	35	-0.5	953.403	22.28	0	F3:6370	2015-02-05_Fusion_1069.raw	0	NP_666077.2 lcl|GPHN_4:8-2326_ORF1_GPHN_4:7:2325, XP_006515962.1, XP_006515963.1, XP_006515964.1, XP_006515965.1, XP_006515966.1, XP_006515967.1, XP_006515968.1 lcl|GPHN_38:8-2365_ORF1_GPHN_38:7:2364, XP_006515969.1 lcl|GPHN_3:8-2257_ORF1_GPHN_3:7:2256, XP_006515970.1 lcl|GPHN_1:8-2218_ORF1_GPHN_1:7:2217, XP_017170562.1, XP_017170563.1, XP_017170564.1, XP_017170565.1 lcl|GPHN_29:8-2323_ORF1_GPHN_…	209	UniProt	NCBI validated	NCBI predicted	ORF DB
GVQVLPR	1	GVQVLPR		24.24	767.465	7	-1.2	384.74	23.62	4480900	F7:7459	2015-02-05_Fusion_1080.raw	2	NP_666077.2 lcl|GPHN_4:8-2326_ORF1_GPHN_4:7:2325, XP_006515962.1, XP_006515963.1, XP_006515964.1, XP_006515965.1, XP_006515966.1, XP_006515967.1, XP_006515968.1 lcl|GPHN_38:8-2365_ORF1_GPHN_38:7:2364, XP_006515969.1 lcl|GPHN_3:8-2257_ORF1_GPHN_3:7:2256, XP_006515970.1 lcl|GPHN_1:8-2218_ORF1_GPHN_1:7:2217, XP_017170562.1, XP_017170563.1, XP_017170564.1, XP_017170565.1 lcl|GPHN_29:8-2323_ORF1_GPHN_…	288	UniProt	NCBI validated	NCBI predicted	ORF DB
GVQVLPRD	1	GVQVLPRD		26.88	882.492	8	-1.1	442.253	20.03	524240	F5:5634	2015-02-05_Fusion_1073.raw	2	NP_666077.2 lcl|GPHN_4:8-2326_ORF1_GPHN_4:7:2325, XP_006515962.1, XP_006515963.1, XP_006515964.1, XP_006515965.1, XP_006515966.1, XP_006515967.1, XP_006515968.1 lcl|GPHN_38:8-2365_ORF1_GPHN_38:7:2364, XP_006515969.1 lcl|GPHN_3:8-2257_ORF1_GPHN_3:7:2256, XP_006515970.1 lcl|GPHN_1:8-2218_ORF1_GPHN_1:7:2217, XP_017170562.1, XP_017170563.1, XP_017170564.1, XP_017170565.1 lcl|GPHN_29:8-2323_ORF1_GPHN_…	288	UniProt	NCBI validated	NCBI predicted	ORF DB
GVQVLPRDT	1	GVQVLPRDT		24.63	983.54	9	0.8	492.778	20.17	2310800	F9:5794	2015-02-05_Fusion_1084.raw	2	NP_666077.2 lcl|GPHN_4:8-2326_ORF1_GPHN_4:7:2325, XP_006515962.1, XP_006515963.1, XP_006515964.1, XP_006515965.1, XP_006515966.1, XP_006515967.1, XP_006515968.1 lcl|GPHN_38:8-2365_ORF1_GPHN_38:7:2364, XP_006515969.1 lcl|GPHN_3:8-2257_ORF1_GPHN_3:7:2256, XP_006515970.1 lcl|GPHN_1:8-2218_ORF1_GPHN_1:7:2217, XP_017170562.1, XP_017170563.1, XP_017170564.1, XP_017170565.1 lcl|GPHN_29:8-2323_ORF1_GPHN_…	288	UniProt	NCBI validated	NCBI predicted	ORF DB
GVQVLPRDTA	1	GVQVLPRDTA		25.31	1054.58	10	-0.3	528.296	20.57	20579000	F5:5838	2015-02-05_Fusion_1073.raw	3	NP_666077.2 lcl|GPHN_4:8-2326_ORF1_GPHN_4:7:2325, XP_006515962.1, XP_006515963.1, XP_006515964.1, XP_006515965.1, XP_006515966.1, XP_006515967.1, XP_006515968.1 lcl|GPHN_38:8-2365_ORF1_GPHN_38:7:2364, XP_006515969.1 lcl|GPHN_3:8-2257_ORF1_GPHN_3:7:2256, XP_006515970.1 lcl|GPHN_1:8-2218_ORF1_GPHN_1:7:2217, XP_017170562.1, XP_017170563.1, XP_017170564.1, XP_017170565.1 lcl|GPHN_29:8-2323_ORF1_GPHN_…	288	UniProt	NCBI validated	NCBI predicted	ORF DB
[truncated: 1,770 more rows]

## Sheet: Fig. 3C
α-A				α-B				α-C				α-D
α-B	α-C	α-D		α-A	α-C	α-D		α-A	α-B	α-D		α-A	α-B	α-C
50	15.7143	37.069		73.913	9.09091	10.5263		26.8293	2.35294	58.5366		89.5833	13.3333	69.0647
55.1282	11.1111	76.6667		48.8636	11.1111	5.55556		33.3333	2.7027	39.3258		79.3103	5.40541	71.4286
[truncated: 4 more rows]

## Sheet: Fig 4C-F
Figure 4C						Figure 4D						Figure 4E						Figure 4F
[truncated: 7 more rows]

[truncated: 13 more sheets: Fig 5C, Fig.7A, Fig.7B, Fig. 7C, Fig. 7E, Sup Fig.5B, Supp. Fig.6A, Supp. Fig.6B, Supp. Fig.6C, Supp. Fig 7A, Supp. Fig. 7C, Supp Fig 11, Supp. Fig.14B]
